# Supplementary material for: Exploring the Antibiotic Resistance Burden in Livestock, Livestock Handlers and Their Non-Livestock Handling Contacts: A One Health Perspective
Source: Front Microbiol. 2021 Apr 20;12:651461. doi: 10.3389/fmicb.2021.651461 (PMC8093850; doi:10.3389/fmicb.2021.651461)
Supplement: Supplementary file 5 [file Table_1.XLSX]

## Sheet: kmerfinder_results
Bacterial Isolate	# Assembly	Num	Score	Expected	Template_length	Query_Coverage	Template_Coverage	Depth	tot_query_Coverage	tot_template_Coverage	tot_depth	q_value	p_value	Accession Number	Description	TAXID	Taxonomy	TAXID Species	Species	Farm_size	Species_MALDI_TOF
116CM1	GCF_001900655.1_ASM190065v1	2215	140260	5	158677	91.67	91.08	0.88	91.67	91.08	0.88	140244	1e-26	NZ_CP010143.1	Escherichia coli strain D4, complete genome	562	cellular organisms; Bacteria; Proteobacteria; Gammaproteobacteria; Enterobacterales; Enterobacteriaceae; Escherichia; Escherichia coli;	562	Escherichia coli	medium	E.coli
116CM1	GCF_003703795.1_ASM370379v1	2584	3881	68	158172	2.54	2.5	0.02	90.41	89.33	0.87	3679.83	1e-26	NZ_CP033250.1	Escherichia coli strain ECCHD184 chromosome, complete genome	562	cellular organisms; Bacteria; Proteobacteria; Gammaproteobacteria; Enterobacterales; Enterobacteriaceae; Escherichia; Escherichia coli;	562	Escherichia coli	medium	E.coli
116CM1	GCF_000026245.1_ASM2624v1	2002	2141	74	171008	1.4	1.29	0.01	75.46	69.32	0.68	1927.12	1e-26	NC_011748.1	Escherichia coli 55989 chromosome, complete genome	585055	cellular organisms; Bacteria; Proteobacteria; Gammaproteobacteria; Enterobacterales; Enterobacteriaceae; Escherichia; Escherichia coli; Escherichia coli 55989;	562	Escherichia coli	medium	E.coli
116CM1	GCF_003033905.1_ASM303390v1	2515	1618	69	156412	1.06	1.06	0.01	91.36	90.78	0.89	1421.45	1e-26	NZ_CP027118.1	Escherichia coli strain 26561 chromosome, complete genome	562	cellular organisms; Bacteria; Proteobacteria; Gammaproteobacteria; Enterobacterales; Enterobacteriaceae; Escherichia; Escherichia coli;	562	Escherichia coli	medium	E.coli
116CM1	GCF_001874485.1_ASM187448v1	2180	22	0	997	0.01	2.21	0.02	0.1	15.75	0.16	20.67	5.5e-06	NZ_CP015088.1	Escherichia coli O25b:H4 extrachomosomal sequence	941280	cellular organisms; Bacteria; Proteobacteria; Gammaproteobacteria; Enterobacterales; Enterobacteriaceae; Escherichia; Escherichia coli; Escherichia coli O25b:H4;	562	Escherichia coli	medium	E.coli
116CM2	GCF_001901315.1_ASM190131v1	2241	132061	9	155196	83.97	86.77	0.85	83.97	86.77	0.85	132032	1e-26	NZ_CP010226.1	Escherichia coli strain S1, complete genome	562	cellular organisms; Bacteria; Proteobacteria; Gammaproteobacteria; Enterobacterales; Enterobacteriaceae; Escherichia; Escherichia coli;	562	Escherichia coli	medium	E.coli
116CM2	GCF_000212715.2_ASM21271v2	2015	8232	73	172192	5.23	4.88	0.05	78.5	72.74	0.72	8013.71	1e-26	NC_017641.1	Escherichia coli UMNK88, complete genome	696406	cellular organisms; Bacteria; Proteobacteria; Gammaproteobacteria; Enterobacterales; Enterobacteriaceae; Escherichia; Escherichia coli; Escherichia coli UMNK88;	562	Escherichia coli	medium	E.coli
116CM2	GCF_002903105.1_ASM290310v1	2414	2513	73	169284	1.6	1.56	0.01	76.27	73.96	0.71	2302.01	1e-26	NZ_CP026202.1	Escherichia coli strain ECONIH5 chromosome, complete genome	562	cellular organisms; Bacteria; Proteobacteria; Gammaproteobacteria; Enterobacterales; Enterobacteriaceae; Escherichia; Escherichia coli;	562	Escherichia coli	medium	E.coli
116CM2	GCF_001900775.1_ASM190077v1	2220	1821	70	159095	1.16	1.18	0.01	78.89	80.1	0.78	1621	1e-26	NZ_CP010160.1	Escherichia coli strain H1, complete genome	562	cellular organisms; Bacteria; Proteobacteria; Gammaproteobacteria; Enterobacterales; Enterobacteriaceae; Escherichia; Escherichia coli;	562	Escherichia coli	medium	E.coli
116CM2	GCF_001874485.1_ASM187448v1	2180	18	0	997	0.01	1.81	0.02	0.28	43.33	0.43	16.67	4.5e-05	NZ_CP015088.1	Escherichia coli O25b:H4 extrachomosomal sequence	941280	cellular organisms; Bacteria; Proteobacteria; Gammaproteobacteria; Enterobacterales; Enterobacteriaceae; Escherichia; Escherichia coli; Escherichia coli O25b:H4;	562	Escherichia coli	medium	E.coli
116CP1	GCF_001900655.1_ASM190065v1	2215	140245	5	158677	91.67	91.07	0.88	91.67	91.07	0.88	140229	1e-26	NZ_CP010143.1	Escherichia coli strain D4, complete genome	562	cellular organisms; Bacteria; Proteobacteria; Gammaproteobacteria; Enterobacterales; Enterobacteriaceae; Escherichia; Escherichia coli;	562	Escherichia coli	medium	E.coli
116CP1	GCF_003703795.1_ASM370379v1	2584	3882	68	158172	2.54	2.5	0.02	90.41	89.33	0.87	3680.85	1e-26	NZ_CP033250.1	Escherichia coli strain ECCHD184 chromosome, complete genome	562	cellular organisms; Bacteria; Proteobacteria; Gammaproteobacteria; Enterobacterales; Enterobacteriaceae; Escherichia; Escherichia coli;	562	Escherichia coli	medium	E.coli
116CP1	GCF_000026245.1_ASM2624v1	2002	2141	74	171008	1.4	1.29	0.01	75.46	69.32	0.68	1927.13	1e-26	NC_011748.1	Escherichia coli 55989 chromosome, complete genome	585055	cellular organisms; Bacteria; Proteobacteria; Gammaproteobacteria; Enterobacterales; Enterobacteriaceae; Escherichia; Escherichia coli; Escherichia coli 55989;	562	Escherichia coli	medium	E.coli
116CP1	GCF_003033905.1_ASM303390v1	2515	1620	69	156412	1.06	1.06	0.01	91.36	90.77	0.89	1423.46	1e-26	NZ_CP027118.1	Escherichia coli strain 26561 chromosome, complete genome	562	cellular organisms; Bacteria; Proteobacteria; Gammaproteobacteria; Enterobacterales; Enterobacteriaceae; Escherichia; Escherichia coli;	562	Escherichia coli	medium	E.coli
116CP1	GCF_001874485.1_ASM187448v1	2180	22	0	997	0.01	2.21	0.02	0.1	15.75	0.16	20.67	5.5e-06	NZ_CP015088.1	Escherichia coli O25b:H4 extrachomosomal sequence	941280	cellular organisms; Bacteria; Proteobacteria; Gammaproteobacteria; Enterobacterales; Enterobacteriaceae; Escherichia; Escherichia coli; Escherichia coli O25b:H4;	562	Escherichia coli	medium	E.coli
116PM1	GCF_003031225.1_ASM303122v1	2514	127892	11	157412	82.6	82.08	0.81	82.6	82.08	0.81	127858	1e-26	NZ_CP019961.1	Escherichia coli strain HKUOPY1 chromosome, complete genome	562	cellular organisms; Bacteria; Proteobacteria; Gammaproteobacteria; Enterobacterales; Enterobacteriaceae; Escherichia; Escherichia coli;	562	Escherichia coli	medium	E.coli
116PM1	GCF_003711005.1_ASM371100v1	2585	9280	67	160329	5.99	5.79	0.06	80.69	79.19	0.78	9079.91	1e-26	NZ_CP033378.1	Escherichia coli strain L73 chromosome, complete genome	562	cellular organisms; Bacteria; Proteobacteria; Gammaproteobacteria; Enterobacterales; Enterobacteriaceae; Escherichia; Escherichia coli;	562	Escherichia coli	medium	E.coli
116PM1	GCF_001679985.1_ASM167998v1	2155	3886	72	165300	2.51	2.39	0.02	74.48	70.89	0.7	3675.09	1e-26	NZ_CP015912.1	Escherichia coli strain 210205630 chromosome, complete genome	562	cellular organisms; Bacteria; Proteobacteria; Gammaproteobacteria; Enterobacterales; Enterobacteriaceae; Escherichia; Escherichia coli;	562	Escherichia coli	medium	E.coli
116PM1	GCF_001900655.1_ASM190065v1	2215	1914	69	158677	1.24	1.24	0.01	79.92	80.22	0.78	1715.68	1e-26	NZ_CP010143.1	Escherichia coli strain D4, complete genome	562	cellular organisms; Bacteria; Proteobacteria; Gammaproteobacteria; Enterobacterales; Enterobacteriaceae; Escherichia; Escherichia coli;	562	Escherichia coli	medium	E.coli
116PM2	GCF_003031225.1_ASM303122v1	2514	127884	10	157412	83.38	82.08	0.81	83.38	82.08	0.81	127851	1e-26	NZ_CP019961.1	Escherichia coli strain HKUOPY1 chromosome, complete genome	562	cellular organisms; Bacteria; Proteobacteria; Gammaproteobacteria; Enterobacterales; Enterobacteriaceae; Escherichia; Escherichia coli;	562	Escherichia coli	medium	E.coli
116PM2	GCF_003711005.1_ASM371100v1	2585	9290	66	160329	6.06	5.79	0.06	81.46	79.19	0.78	9091.51	1e-26	NZ_CP033378.1	Escherichia coli strain L73 chromosome, complete genome	562	cellular organisms; Bacteria; Proteobacteria; Gammaproteobacteria; Enterobacterales; Enterobacteriaceae; Escherichia; Escherichia coli;	562	Escherichia coli	medium	E.coli
116PM2	GCF_001679985.1_ASM167998v1	2155	3871	71	165300	2.52	2.38	0.02	75.18	70.88	0.7	3661.68	1e-26	NZ_CP015912.1	Escherichia coli strain 210205630 chromosome, complete genome	562	cellular organisms; Bacteria; Proteobacteria; Gammaproteobacteria; Enterobacterales; Enterobacteriaceae; Escherichia; Escherichia coli;	562	Escherichia coli	medium	E.coli
116PM2	GCF_002196475.1_ASM219647v1	2312	1765	75	171137	1.15	1.02	0.01	68.93	62.31	0.62	1550.7	1e-26	NZ_CP021840.1	Escherichia coli strain EC974 chromosome, complete genome	562	cellular organisms; Bacteria; Proteobacteria; Gammaproteobacteria; Enterobacterales; Enterobacteriaceae; Escherichia; Escherichia coli;	562	Escherichia coli	medium	E.coli
116UM1	GCF_002796585.1_ASM279658v1	2381	154317	7	167216	88.65	94.28	0.92	88.65	94.28	0.92	154294	1e-26	NZ_CP024886.1	Escherichia coli strain AR_0017 chromosome, complete genome	562	cellular organisms; Bacteria; Proteobacteria; Gammaproteobacteria; Enterobacterales; Enterobacteriaceae; Escherichia; Escherichia coli;	562	Escherichia coli	medium	E.coli
116UM1	GCF_003571685.1_ASM357168v1	2571	5593	84	179738	3.21	3.25	0.03	60.87	61.18	0.59	5343.46	1e-26	NZ_CP032204.1	Escherichia coli strain AR_0013 chromosome, complete genome	562	cellular organisms; Bacteria; Proteobacteria; Gammaproteobacteria; Enterobacterales; Enterobacteriaceae; Escherichia; Escherichia coli;	562	Escherichia coli	medium	E.coli
116UM1	GCF_001280405.1_ASM128040v1	2105	2653	83	168214	1.52	1.6	0.02	77.45	80.84	0.8	2412.95	1e-26	NZ_CP012631.1	Escherichia coli strain SF-173, complete genome	562	cellular organisms; Bacteria; Proteobacteria; Gammaproteobacteria; Enterobacterales; Enterobacteriaceae; Escherichia; Escherichia coli;	562	Escherichia coli	medium	E.coli
116UM1	GCF_001874485.1_ASM187448v1	2179	60	0	1056	0.03	5.69	0.06	0.32	49.19	0.53	58.4	1e-13	NZ_CP015087.1	Escherichia coli O25b:H4 extrachomosomal sequence	941280	cellular organisms; Bacteria; Proteobacteria; Gammaproteobacteria; Enterobacterales; Enterobacteriaceae; Escherichia; Escherichia coli; Escherichia coli O25b:H4;	562	Escherichia coli	medium	E.coli
117CM2	GCF_003180975.1_ASM318097v1	2534	141931	5	157536	89.93	91.87	0.9	89.93	91.87	0.9	141914	1e-26	NZ_CP029574.1	Escherichia coli strain DA33133 chromosome, complete genome	562	cellular organisms; Bacteria; Proteobacteria; Gammaproteobacteria; Enterobacterales; Enterobacteriaceae; Escherichia; Escherichia coli;	562	Escherichia coli	medium	E.coli
117CM2	GCF_002012125.1_ASM201212v1	2262	4132	67	154159	2.62	2.74	0.03	85.84	89.72	0.88	3933.45	1e-26	NZ_CP019005.1	Escherichia coli strain Ecol_AZ155 chromosome, complete genome	562	cellular organisms; Bacteria; Proteobacteria; Gammaproteobacteria; Enterobacterales; Enterobacteriaceae; Escherichia; Escherichia coli;	562	Escherichia coli	medium	E.coli
117CM2	GCF_002741295.1_ASM274129v1	2356	1675	72	162769	1.06	1.06	0.01	82.51	82.12	0.8	1470.45	1e-26	NZ_CP024256.1	Escherichia coli strain ATCC 43886 chromosome, complete genome	562	cellular organisms; Bacteria; Proteobacteria; Gammaproteobacteria; Enterobacterales; Enterobacteriaceae; Escherichia; Escherichia coli;	562	Escherichia coli	medium	E.coli
117PM1	GCF_003031225.1_ASM303122v1	2514	128161	11	157412	83.25	82.24	0.81	83.25	82.24	0.81	128128	1e-26	NZ_CP019961.1	Escherichia coli strain HKUOPY1 chromosome, complete genome	562	cellular organisms; Bacteria; Proteobacteria; Gammaproteobacteria; Enterobacterales; Enterobacteriaceae; Escherichia; Escherichia coli;	562	Escherichia coli	medium	E.coli
117PM1	GCF_003432305.1_ASM343230v1	2564	9024	67	161124	5.86	5.58	0.06	80.97	78.63	0.77	8823.49	1e-26	NZ_CP031833.1	Escherichia coli strain 2452 chromosome, complete genome	562	cellular organisms; Bacteria; Proteobacteria; Gammaproteobacteria; Enterobacterales; Enterobacteriaceae; Escherichia; Escherichia coli;	562	Escherichia coli	medium	E.coli
117PM1	GCF_002196475.1_ASM219647v1	2312	4003	74	171137	2.6	2.36	0.02	68.92	62.52	0.62	3784.23	1e-26	NZ_CP021840.1	Escherichia coli strain EC974 chromosome, complete genome	562	cellular organisms; Bacteria; Proteobacteria; Gammaproteobacteria; Enterobacterales; Enterobacteriaceae; Escherichia; Escherichia coli;	562	Escherichia coli	medium	E.coli
117PM1	GCF_002165095.2_ASM216509v2	2301	1938	71	161459	1.26	1.22	0.01	75.62	72.84	0.72	1733.93	1e-26	NZ_CP032892.1	Escherichia coli strain SCEC020022 chromosome, complete genome	562	cellular organisms; Bacteria; Proteobacteria; Gammaproteobacteria; Enterobacterales; Enterobacteriaceae; Escherichia; Escherichia coli;	562	Escherichia coli	medium	E.coli
118CM1	GCF_001936315.1_ASM193631v1	2248	133596	9	176287	84.95	79.82	0.76	84.95	79.82	0.76	133567	1e-26	NZ_CP017631.1	Escherichia coli SLK172, complete genome	562	cellular organisms; Bacteria; Proteobacteria; Gammaproteobacteria; Enterobacterales; Enterobacteriaceae; Escherichia; Escherichia coli;	562	Escherichia coli	medium	E.coli
118CM1	GCF_001900985.1_ASM190098v1	2229	7859	70	167019	5	4.82	0.05	81.33	78.42	0.77	7649.45	1e-26	NZ_CP010237.1	Escherichia coli strain S43, complete genome	562	cellular organisms; Bacteria; Proteobacteria; Gammaproteobacteria; Enterobacterales; Enterobacteriaceae; Escherichia; Escherichia coli;	562	Escherichia coli	medium	E.coli
118CM1	GCF_003031225.1_ASM303122v1	2514	3147	69	157412	2	2.03	0.02	79.54	80.29	0.79	2943.84	1e-26	NZ_CP019961.1	Escherichia coli strain HKUOPY1 chromosome, complete genome	562	cellular organisms; Bacteria; Proteobacteria; Gammaproteobacteria; Enterobacterales; Enterobacteriaceae; Escherichia; Escherichia coli;	562	Escherichia coli	medium	E.coli
118CM1	GCF_003812085.1_ASM381208v1	2908	13	0	571	0.01	2.4	0.02	0.02	4.07	0.05	12.27	0.00046	NZ_CP033757.1	Klebsiella pneumoniae strain FDAARGOS_566 chromosome 2	573	cellular organisms; Bacteria; Proteobacteria; Gammaproteobacteria; Enterobacterales; Enterobacteriaceae; Klebsiella; Klebsiella pneumoniae;	573	Klebsiella pneumoniae	medium	E.coli
118CM2	GCF_003180995.1_ASM318099v1	2535	121170	20	174847	73.27	71.25	0.69	73.27	71.25	0.69	121109	1e-26	NZ_CP029579.1	Escherichia coli strain DA33137 chromosome, complete genome	562	cellular organisms; Bacteria; Proteobacteria; Gammaproteobacteria; Enterobacterales; Enterobacteriaceae; Escherichia; Escherichia coli;	562	Escherichia coli	medium	E.coli
118CM2	GCF_002278115.2_ASM227811v2	2328	15775	74	176064	9.54	9.2	0.09	72	69.47	0.68	15552.6	1e-26	NZ_CP023142.1	Escherichia coli strain CFSAN061770 chromosome, complete genome	562	cellular organisms; Bacteria; Proteobacteria; Gammaproteobacteria; Enterobacterales; Enterobacteriaceae; Escherichia; Escherichia coli;	562	Escherichia coli	medium	E.coli
118CM2	GCF_001677475.1_ASM167747v1	2150	5785	82	182440	3.5	3.3	0.03	62.8	58.94	0.57	5543.54	1e-26	NZ_CP015229.1	Escherichia coli strain 06-00048 chromosome, complete genome	562	cellular organisms; Bacteria; Proteobacteria; Gammaproteobacteria; Enterobacterales; Enterobacteriaceae; Escherichia; Escherichia coli;	562	Escherichia coli	medium	E.coli
118CM2	GCF_002946715.1_ASM294671v1	2420	3499	83	182941	2.12	2	0.02	72.79	68.45	0.66	3257.46	1e-26	NZ_CP026723.1	Escherichia coli strain 266917_2 chromosome, complete genome	562	cellular organisms; Bacteria; Proteobacteria; Gammaproteobacteria; Enterobacterales; Enterobacteriaceae; Escherichia; Escherichia coli;	562	Escherichia coli	medium	E.coli
118CM2	GCF_001932515.1_ASM193251v1	2247	2838	73	158785	1.72	1.82	0.02	59.37	63.09	0.62	2624.15	1e-26	NZ_CP018801.1	Escherichia coli strain tolC- chromosome, complete genome	562	cellular organisms; Bacteria; Proteobacteria; Gammaproteobacteria; Enterobacterales; Enterobacteriaceae; Escherichia; Escherichia coli;	562	Escherichia coli	medium	E.coli
118CM2	GCF_000599705.1_ASM59970v1	2043	2010	76	167325	1.22	1.25	0.01	70.58	72.51	0.7	1790.88	1e-26	NZ_CP007394.1	Escherichia coli strain ST2747, complete genome	562	cellular organisms; Bacteria; Proteobacteria; Gammaproteobacteria; Enterobacterales; Enterobacteriaceae; Escherichia; Escherichia coli;	562	Escherichia coli	medium	E.coli
118CM2	GCF_003812085.1_ASM381208v1	2908	25	0	571	0.02	4.62	0.04	0.02	5.18	0.05	24.22	8.6e-07	NZ_CP033757.1	Klebsiella pneumoniae strain FDAARGOS_566 chromosome 2	573	cellular organisms; Bacteria; Proteobacteria; Gammaproteobacteria; Enterobacterales; Enterobacteriaceae; Klebsiella; Klebsiella pneumoniae;	573	Klebsiella pneumoniae	medium	E.coli
118CP1	GCF_001936315.1_ASM193631v1	2248	133584	9	176287	84.92	79.81	0.76	84.92	79.81	0.76	133555	1e-26	NZ_CP017631.1	Escherichia coli SLK172, complete genome	562	cellular organisms; Bacteria; Proteobacteria; Gammaproteobacteria; Enterobacterales; Enterobacteriaceae; Escherichia; Escherichia coli;	562	Escherichia coli	medium	E.coli
118CP1	GCF_001900985.1_ASM190098v1	2229	7859	70	167019	5	4.82	0.05	81.32	78.43	0.77	7649.41	1e-26	NZ_CP010237.1	Escherichia coli strain S43, complete genome	562	cellular organisms; Bacteria; Proteobacteria; Gammaproteobacteria; Enterobacterales; Enterobacteriaceae; Escherichia; Escherichia coli;	562	Escherichia coli	medium	E.coli
118CP1	GCF_003031225.1_ASM303122v1	2514	3147	69	157412	2	2.03	0.02	79.53	80.29	0.79	2943.8	1e-26	NZ_CP019961.1	Escherichia coli strain HKUOPY1 chromosome, complete genome	562	cellular organisms; Bacteria; Proteobacteria; Gammaproteobacteria; Enterobacterales; Enterobacteriaceae; Escherichia; Escherichia coli;	562	Escherichia coli	medium	E.coli
118CP1	GCF_003812085.1_ASM381208v1	2908	13	0	571	0.01	2.4	0.02	0.02	4.07	0.05	12.27	0.00046	NZ_CP033757.1	Klebsiella pneumoniae strain FDAARGOS_566 chromosome 2	573	cellular organisms; Bacteria; Proteobacteria; Gammaproteobacteria; Enterobacterales; Enterobacteriaceae; Klebsiella; Klebsiella pneumoniae;	573	Klebsiella pneumoniae	medium	E.coli
118PM2	GCF_003031225.1_ASM303122v1	2514	127975	11	157412	79.94	82.13	0.81	79.94	82.13	0.81	127939	1e-26	NZ_CP019961.1	Escherichia coli strain HKUOPY1 chromosome, complete genome	562	cellular organisms; Bacteria; Proteobacteria; Gammaproteobacteria; Enterobacterales; Enterobacteriaceae; Escherichia; Escherichia coli;	562	Escherichia coli	medium	E.coli
118PM2	GCF_003711005.1_ASM371100v1	2585	9319	67	160329	5.82	5.81	0.06	78.07	79.21	0.78	9117.39	1e-26	NZ_CP033378.1	Escherichia coli strain L73 chromosome, complete genome	562	cellular organisms; Bacteria; Proteobacteria; Gammaproteobacteria; Enterobacterales; Enterobacteriaceae; Escherichia; Escherichia coli;	562	Escherichia coli	medium	E.coli
118PM2	GCF_001679985.1_ASM167998v1	2155	3892	72	165300	2.43	2.39	0.02	72.1	70.93	0.7	3679.53	1e-26	NZ_CP015912.1	Escherichia coli strain 210205630 chromosome, complete genome	562	cellular organisms; Bacteria; Proteobacteria; Gammaproteobacteria; Enterobacterales; Enterobacteriaceae; Escherichia; Escherichia coli;	562	Escherichia coli	medium	E.coli
118PM2	GCF_003790525.1_ASM379052v1	2589	1972	81	185316	1.23	1.08	0.01	59.23	52.42	0.51	1739.91	1e-26	NZ_CP033635.1	Escherichia coli isolate ECCNB12-2 chromosome, complete genome	562	cellular organisms; Bacteria; Proteobacteria; Gammaproteobacteria; Enterobacterales; Enterobacteriaceae; Escherichia; Escherichia coli;	562	Escherichia coli	medium	E.coli
118PM2	GCF_001900655.1_ASM190065v1	2215	1654	69	158677	1.03	1.08	0.01	77.3	80.21	0.78	1455.42	1e-26	NZ_CP010143.1	Escherichia coli strain D4, complete genome	562	cellular organisms; Bacteria; Proteobacteria; Gammaproteobacteria; Enterobacterales; Enterobacteriaceae; Escherichia; Escherichia coli;	562	Escherichia coli	medium	E.coli
119PM1	GCF_003031225.1_ASM303122v1	2514	127882	10	157412	83.35	82.08	0.81	83.35	82.08	0.81	127849	1e-26	NZ_CP019961.1	Escherichia coli strain HKUOPY1 chromosome, complete genome	562	cellular organisms; Bacteria; Proteobacteria; Gammaproteobacteria; Enterobacterales; Enterobacteriaceae; Escherichia; Escherichia coli;	562	Escherichia coli	medium	E.coli
119PM1	GCF_003711005.1_ASM371100v1	2585	9281	66	160329	6.05	5.79	0.06	81.43	79.19	0.78	9082.49	1e-26	NZ_CP033378.1	Escherichia coli strain L73 chromosome, complete genome	562	cellular organisms; Bacteria; Proteobacteria; Gammaproteobacteria; Enterobacterales; Enterobacteriaceae; Escherichia; Escherichia coli;	562	Escherichia coli	medium	E.coli
119PM1	GCF_001679985.1_ASM167998v1	2155	3866	71	165300	2.52	2.38	0.02	75.15	70.88	0.7	3656.68	1e-26	NZ_CP015912.1	Escherichia coli strain 210205630 chromosome, complete genome	562	cellular organisms; Bacteria; Proteobacteria; Gammaproteobacteria; Enterobacterales; Enterobacteriaceae; Escherichia; Escherichia coli;	562	Escherichia coli	medium	E.coli
119PM1	GCF_002196475.1_ASM219647v1	2312	1767	75	171137	1.15	1.02	0.01	68.9	62.31	0.62	1552.68	1e-26	NZ_CP021840.1	Escherichia coli strain EC974 chromosome, complete genome	562	cellular organisms; Bacteria; Proteobacteria; Gammaproteobacteria; Enterobacterales; Enterobacteriaceae; Escherichia; Escherichia coli;	562	Escherichia coli	medium	E.coli
119PM2	GCF_003031225.1_ASM303122v1	2514	127895	10	157412	83.36	82.08	0.81	83.36	82.08	0.81	127862	1e-26	NZ_CP019961.1	Escherichia coli strain HKUOPY1 chromosome, complete genome	562	cellular organisms; Bacteria; Proteobacteria; Gammaproteobacteria; Enterobacterales; Enterobacteriaceae; Escherichia; Escherichia coli;	562	Escherichia coli	medium	E.coli
119PM2	GCF_003711005.1_ASM371100v1	2585	9288	66	160329	6.05	5.79	0.06	81.44	79.19	0.78	9089.48	1e-26	NZ_CP033378.1	Escherichia coli strain L73 chromosome, complete genome	562	cellular organisms; Bacteria; Proteobacteria; Gammaproteobacteria; Enterobacterales; Enterobacteriaceae; Escherichia; Escherichia coli;	562	Escherichia coli	medium	E.coli
119PM2	GCF_001679985.1_ASM167998v1	2155	3867	71	165300	2.52	2.38	0.02	75.16	70.88	0.7	3657.66	1e-26	NZ_CP015912.1	Escherichia coli strain 210205630 chromosome, complete genome	562	cellular organisms; Bacteria; Proteobacteria; Gammaproteobacteria; Enterobacterales; Enterobacteriaceae; Escherichia; Escherichia coli;	562	Escherichia coli	medium	E.coli
119PM2	GCF_002196475.1_ASM219647v1	2312	1767	75	171137	1.15	1.02	0.01	68.92	62.31	0.62	1552.66	1e-26	NZ_CP021840.1	Escherichia coli strain EC974 chromosome, complete genome	562	cellular organisms; Bacteria; Proteobacteria; Gammaproteobacteria; Enterobacterales; Enterobacteriaceae; Escherichia; Escherichia coli;	562	Escherichia coli	medium	E.coli
120CM2	GCF_001936315.1_ASM193631v1	2248	127421	13	176287	82.1	76.11	0.72	82.1	76.11	0.72	127382	1e-26	NZ_CP017631.1	Escherichia coli SLK172, complete genome	562	cellular organisms; Bacteria; Proteobacteria; Gammaproteobacteria; Enterobacterales; Enterobacteriaceae; Escherichia; Escherichia coli;	562	Escherichia coli	medium	E.coli
120CM2	GCF_003443815.1_ASM344381v1	2567	10360	66	158673	6.68	6.73	0.07	81.88	82.04	0.8	10162.8	1e-26	NZ_CP030281.1	Escherichia coli strain E308 chromosome, complete genome	562	cellular organisms; Bacteria; Proteobacteria; Gammaproteobacteria; Enterobacterales; Enterobacteriaceae; Escherichia; Escherichia coli;	562	Escherichia coli	medium	E.coli
120CM2	GCF_000597845.1_ASM59784v1	2038	4711	67	156225	3.04	3.1	0.03	78.28	79.82	0.78	4511.83	1e-26	NZ_CP007265.1	Escherichia coli strain ST540, complete genome	562	cellular organisms; Bacteria; Proteobacteria; Gammaproteobacteria; Enterobacterales; Enterobacteriaceae; Escherichia; Escherichia coli;	562	Escherichia coli	medium	E.coli
120CM2	GCF_003336405.1_ASM333640v1	2553	2290	70	157573	1.48	1.49	0.01	73.51	73.56	0.72	2088.18	1e-26	NZ_CP031105.1	Escherichia coli strain AMSCJX02 chromosome, complete genome	562	cellular organisms; Bacteria; Proteobacteria; Gammaproteobacteria; Enterobacterales; Enterobacteriaceae; Escherichia; Escherichia coli;	562	Escherichia coli	medium	E.coli
120CM2	GCF_001874485.1_ASM187448v1	2180	100	0	997	0.06	10.03	0.1	0.27	42.63	0.43	98.63	1e-22	NZ_CP015088.1	Escherichia coli O25b:H4 extrachomosomal sequence	941280	cellular organisms; Bacteria; Proteobacteria; Gammaproteobacteria; Enterobacterales; Enterobacteriaceae; Escherichia; Escherichia coli; Escherichia coli O25b:H4;	562	Escherichia coli	medium	E.coli
120CM2	GCF_001874485.1_ASM187448v1	2179	18	0	1056	0.01	1.71	0.02	0.14	20.28	0.2	16.59	4.6e-05	NZ_CP015087.1	Escherichia coli O25b:H4 extrachomosomal sequence	941280	cellular organisms; Bacteria; Proteobacteria; Gammaproteobacteria; Enterobacterales; Enterobacteriaceae; Escherichia; Escherichia coli; Escherichia coli O25b:H4;	562	Escherichia coli	medium	E.coli
120PM3	GCF_001936315.1_ASM193631v1	2248	127446	13	176287	81.59	76.11	0.72	81.59	76.11	0.72	127406	1e-26	NZ_CP017631.1	Escherichia coli SLK172, complete genome	562	cellular organisms; Bacteria; Proteobacteria; Gammaproteobacteria; Enterobacterales; Enterobacteriaceae; Escherichia; Escherichia coli;	562	Escherichia coli	medium	E.coli
120PM3	GCF_003443815.1_ASM344381v1	2567	10361	66	158673	6.63	6.73	0.07	81.37	82.05	0.8	10163.5	1e-26	NZ_CP030281.1	Escherichia coli strain E308 chromosome, complete genome	562	cellular organisms; Bacteria; Proteobacteria; Gammaproteobacteria; Enterobacterales; Enterobacteriaceae; Escherichia; Escherichia coli;	562	Escherichia coli	medium	E.coli
120PM3	GCF_000597845.1_ASM59784v1	2038	4709	67	156225	3.01	3.1	0.03	77.8	79.82	0.78	4509.53	1e-26	NZ_CP007265.1	Escherichia coli strain ST540, complete genome	562	cellular organisms; Bacteria; Proteobacteria; Gammaproteobacteria; Enterobacterales; Enterobacteriaceae; Escherichia; Escherichia coli;	562	Escherichia coli	medium	E.coli
120PM3	GCF_003336405.1_ASM333640v1	2553	2290	70	157573	1.47	1.49	0.01	73.05	73.56	0.72	2087.88	1e-26	NZ_CP031105.1	Escherichia coli strain AMSCJX02 chromosome, complete genome	562	cellular organisms; Bacteria; Proteobacteria; Gammaproteobacteria; Enterobacterales; Enterobacteriaceae; Escherichia; Escherichia coli;	562	Escherichia coli	medium	E.coli
120PM3	GCF_001874485.1_ASM187448v1	2180	101	0	997	0.06	10.13	0.1	0.27	42.73	0.43	99.63	1e-22	NZ_CP015088.1	Escherichia coli O25b:H4 extrachomosomal sequence	941280	cellular organisms; Bacteria; Proteobacteria; Gammaproteobacteria; Enterobacterales; Enterobacteriaceae; Escherichia; Escherichia coli; Escherichia coli O25b:H4;	562	Escherichia coli	medium	E.coli
120PM3	GCF_001874485.1_ASM187448v1	2179	18	0	1056	0.01	1.71	0.02	0.14	20.28	0.2	16.59	4.6e-05	NZ_CP015087.1	Escherichia coli O25b:H4 extrachomosomal sequence	941280	cellular organisms; Bacteria; Proteobacteria; Gammaproteobacteria; Enterobacterales; Enterobacteriaceae; Escherichia; Escherichia coli; Escherichia coli O25b:H4;	562	Escherichia coli	medium	E.coli
121CM1	GCF_000968515.1_ASM96851v1	2072	150820	9	165716	87.09	93.19	0.91	87.09	93.19	0.91	150793	1e-26	NZ_CP011134.1	Escherichia coli VR50, complete genome	941323	cellular organisms; Bacteria; Proteobacteria; Gammaproteobacteria; Enterobacterales; Enterobacteriaceae; Escherichia; Escherichia coli; Escherichia coli VR50;	562	Escherichia coli	medium	E.coli
121CM1	GCF_000210475.1_ASM21047v1	2014	4230	81	171154	2.44	2.51	0.02	78.72	82.25	0.8	3991.1	1e-26	NC_017633.1	Escherichia coli ETEC H10407, complete genome	316401	cellular organisms; Bacteria; Proteobacteria; Gammaproteobacteria; Enterobacterales; Enterobacteriaceae; Escherichia; Escherichia coli; Escherichia coli ETEC H10407;	562	Escherichia coli	medium	E.coli
121CM1	GCF_002946715.1_ASM294671v1	2420	2659	87	182941	1.54	1.5	0.01	60.01	58.66	0.57	2406.4	1e-26	NZ_CP026723.1	Escherichia coli strain 266917_2 chromosome, complete genome	562	cellular organisms; Bacteria; Proteobacteria; Gammaproteobacteria; Enterobacterales; Enterobacteriaceae; Escherichia; Escherichia coli;	562	Escherichia coli	medium	E.coli
121CM1	GCF_000597845.1_ASM59784v1	2038	1712	76	156225	0.99	1.07	0.01	71.26	81	0.79	1496.06	1e-26	NZ_CP007265.1	Escherichia coli strain ST540, complete genome	562	cellular organisms; Bacteria; Proteobacteria; Gammaproteobacteria; Enterobacterales; Enterobacteriaceae; Escherichia; Escherichia coli;	562	Escherichia coli	medium	E.coli
121PM1	GCF_002787645.1_ASM278764v1	2376	158046	3	162392	93.7	98.33	0.97	93.7	98.33	0.97	158036	1e-26	NZ_CP024826.1	Escherichia coli strain CREC-544 chromosome, complete genome	562	cellular organisms; Bacteria; Proteobacteria; Gammaproteobacteria; Enterobacterales; Enterobacteriaceae; Escherichia; Escherichia coli;	562	Escherichia coli	medium	E.coli
121PM1	GCF_000597845.1_ASM59784v1	2038	2248	73	156225	1.33	1.2	0.01	55.07	60.93	0.59	2035.98	1e-26	NZ_CP007265.1	Escherichia coli strain ST540, complete genome	562	cellular organisms; Bacteria; Proteobacteria; Gammaproteobacteria; Enterobacterales; Enterobacteriaceae; Escherichia; Escherichia coli;	562	Escherichia coli	medium	E.coli
121PM1	GCF_001874485.1_ASM187448v1	2179	12	0	1056	0.01	1.14	0.01	0.15	24.27	0.24	10.52	0.0012	NZ_CP015087.1	Escherichia coli O25b:H4 extrachomosomal sequence	941280	cellular organisms; Bacteria; Proteobacteria; Gammaproteobacteria; Enterobacterales; Enterobacteriaceae; Escherichia; Escherichia coli; Escherichia coli O25b:H4;	562	Escherichia coli	medium	E.coli
121PP1	GCF_001901315.1_ASM190131v1	2241	134828	8	155196	86.61	88.7	0.87	86.61	88.7	0.87	134802	1e-26	NZ_CP010226.1	Escherichia coli strain S1, complete genome	562	cellular organisms; Bacteria; Proteobacteria; Gammaproteobacteria; Enterobacterales; Enterobacteriaceae; Escherichia; Escherichia coli;	562	Escherichia coli	medium	E.coli
121PP1	GCF_000210475.1_ASM21047v1	2014	4883	73	171154	3.14	2.91	0.03	78.61	74.01	0.71	4666.83	1e-26	NC_017633.1	Escherichia coli ETEC H10407, complete genome	316401	cellular organisms; Bacteria; Proteobacteria; Gammaproteobacteria; Enterobacterales; Enterobacteriaceae; Escherichia; Escherichia coli; Escherichia coli ETEC H10407;	562	Escherichia coli	medium	E.coli
121PP1	GCF_003444755.1_ASM344475v1	1957	2763	65	145725	1.77	1.92	0.02	5.21	5.59	0.06	2573.33	1e-26	NZ_CP019889.1	Enterobacter cloacae strain FRM chromosome, complete genome	550	cellular organisms; Bacteria; Proteobacteria; Gammaproteobacteria; Enterobacterales; Enterobacteriaceae; Enterobacter; Enterobacter cloacae complex; Enterobacter cloacae;	550	Enterobacter cloacae	medium	E.coli
121PP1	GCF_000597845.1_ASM59784v1	2038	2192	68	156225	1.41	1.44	0.01	78.72	80.59	0.78	1993.79	1e-26	NZ_CP007265.1	Escherichia coli strain ST540, complete genome	562	cellular organisms; Bacteria; Proteobacteria; Gammaproteobacteria; Enterobacterales; Enterobacteriaceae; Escherichia; Escherichia coli;	562	Escherichia coli	medium	E.coli
121PP1	GCF_001901005.1_ASM190100v1	2230	1589	70	155966	1.02	1.03	0.01	72.61	73.18	0.72	1390.26	1e-26	NZ_CP010178.1	Escherichia coli strain H15, complete genome	562	cellular organisms; Bacteria; Proteobacteria; Gammaproteobacteria; Enterobacterales; Enterobacteriaceae; Escherichia; Escherichia coli;	562	Escherichia coli	medium	E.coli
121UM1	GCF_001901315.1_ASM190131v1	2241	134821	8	155196	86.61	88.7	0.87	86.61	88.7	0.87	134795	1e-26	NZ_CP010226.1	Escherichia coli strain S1, complete genome	562	cellular organisms; Bacteria; Proteobacteria; Gammaproteobacteria; Enterobacterales; Enterobacteriaceae; Escherichia; Escherichia coli;	562	Escherichia coli	medium	E.coli
121UM1	GCF_000210475.1_ASM21047v1	2014	4884	73	171154	3.14	2.91	0.03	78.61	74	0.71	4667.84	1e-26	NC_017633.1	Escherichia coli ETEC H10407, complete genome	316401	cellular organisms; Bacteria; Proteobacteria; Gammaproteobacteria; Enterobacterales; Enterobacteriaceae; Escherichia; Escherichia coli; Escherichia coli ETEC H10407;	562	Escherichia coli	medium	E.coli
121UM1	GCF_003444755.1_ASM344475v1	1957	2763	65	145725	1.78	1.92	0.02	5.21	5.59	0.06	2573.33	1e-26	NZ_CP019889.1	Enterobacter cloacae strain FRM chromosome, complete genome	550	cellular organisms; Bacteria; Proteobacteria; Gammaproteobacteria; Enterobacterales; Enterobacteriaceae; Enterobacter; Enterobacter cloacae complex; Enterobacter cloacae;	550	Enterobacter cloacae	medium	E.coli
121UM1	GCF_000597845.1_ASM59784v1	2038	2191	68	156225	1.41	1.44	0.01	78.73	80.59	0.78	1992.8	1e-26	NZ_CP007265.1	Escherichia coli strain ST540, complete genome	562	cellular organisms; Bacteria; Proteobacteria; Gammaproteobacteria; Enterobacterales; Enterobacteriaceae; Escherichia; Escherichia coli;	562	Escherichia coli	medium	E.coli
121UM1	GCF_001901005.1_ASM190100v1	2230	1588	70	155966	1.02	1.03	0.01	72.61	73.18	0.72	1389.27	1e-26	NZ_CP010178.1	Escherichia coli strain H15, complete genome	562	cellular organisms; Bacteria; Proteobacteria; Gammaproteobacteria; Enterobacterales; Enterobacteriaceae; Escherichia; Escherichia coli;	562	Escherichia coli	medium	E.coli
121UM2	GCF_003344465.1_ASM334446v1	2555	160279	2	163965	96.42	98.83	0.98	96.42	98.83	0.98	160273	1e-26	NZ_CP030111.1	Escherichia coli strain MCJCHV-1 chromosome, complete genome	562	cellular organisms; Bacteria; Proteobacteria; Gammaproteobacteria; Enterobacterales; Enterobacteriaceae; Escherichia; Escherichia coli;	562	Escherichia coli	medium	E.coli
121UM2	GCF_001874485.1_ASM187448v1	2179	11	0	1056	0.01	1.04	0.01	0.32	48.63	0.5	9.53	0.002	NZ_CP015087.1	Escherichia coli O25b:H4 extrachomosomal sequence	941280	cellular organisms; Bacteria; Proteobacteria; Gammaproteobacteria; Enterobacterales; Enterobacteriaceae; Escherichia; Escherichia coli; Escherichia coli O25b:H4;	562	Escherichia coli	medium	E.coli
121UP3	GCF_001901315.1_ASM190131v1	2241	134825	8	155196	86.62	88.7	0.87	86.62	88.7	0.87	134799	1e-26	NZ_CP010226.1	Escherichia coli strain S1, complete genome	562	cellular organisms; Bacteria; Proteobacteria; Gammaproteobacteria; Enterobacterales; Enterobacteriaceae; Escherichia; Escherichia coli;	562	Escherichia coli	medium	E.coli
121UP3	GCF_000210475.1_ASM21047v1	2014	4861	73	171154	3.12	2.9	0.03	78.61	74	0.71	4644.84	1e-26	NC_017633.1	Escherichia coli ETEC H10407, complete genome	316401	cellular organisms; Bacteria; Proteobacteria; Gammaproteobacteria; Enterobacterales; Enterobacteriaceae; Escherichia; Escherichia coli; Escherichia coli ETEC H10407;	562	Escherichia coli	medium	E.coli
121UP3	GCF_003444755.1_ASM344475v1	1957	2763	65	145725	1.78	1.92	0.02	5.21	5.59	0.06	2573.35	1e-26	NZ_CP019889.1	Enterobacter cloacae strain FRM chromosome, complete genome	550	cellular organisms; Bacteria; Proteobacteria; Gammaproteobacteria; Enterobacterales; Enterobacteriaceae; Enterobacter; Enterobacter cloacae complex; Enterobacter cloacae;	550	Enterobacter cloacae	medium	E.coli
121UP3	GCF_000597845.1_ASM59784v1	2038	2191	68	156225	1.41	1.44	0.01	78.74	80.59	0.78	1992.81	1e-26	NZ_CP007265.1	Escherichia coli strain ST540, complete genome	562	cellular organisms; Bacteria; Proteobacteria; Gammaproteobacteria; Enterobacterales; Enterobacteriaceae; Escherichia; Escherichia coli;	562	Escherichia coli	medium	E.coli
121UP3	GCF_001901005.1_ASM190100v1	2230	1588	70	155966	1.02	1.03	0.01	72.62	73.18	0.72	1389.29	1e-26	NZ_CP010178.1	Escherichia coli strain H15, complete genome	562	cellular organisms; Bacteria; Proteobacteria; Gammaproteobacteria; Enterobacterales; Enterobacteriaceae; Escherichia; Escherichia coli;	562	Escherichia coli	medium	E.coli
122PM1	GCF_000210475.1_ASM21047v1	2014	110515	19	171154	70.57	66.86	0.65	70.57	66.86	0.65	110456	1e-26	NC_017633.1	Escherichia coli ETEC H10407, complete genome	316401	cellular organisms; Bacteria; Proteobacteria; Gammaproteobacteria; Enterobacterales; Enterobacteriaceae; Escherichia; Escherichia coli; Escherichia coli ETEC H10407;	562	Escherichia coli	medium	E.coli
122PM1	GCF_002196475.1_ASM219647v1	2312	13191	69	171137	8.42	7.82	0.08	67.35	62.34	0.62	12984.1	1e-26	NZ_CP021840.1	Escherichia coli strain EC974 chromosome, complete genome	562	cellular organisms; Bacteria; Proteobacteria; Gammaproteobacteria; Enterobacterales; Enterobacteriaceae; Escherichia; Escherichia coli;	562	Escherichia coli	medium	E.coli
122PM1	GCF_003018575.1_ASM301857v1	2487	5907	76	189443	3.77	3.36	0.03	69.01	61.27	0.57	5681.68	1e-26	NZ_CP027582.1	Escherichia coli strain 2013C-4538 chromosome, complete genome	562	cellular organisms; Bacteria; Proteobacteria; Gammaproteobacteria; Enterobacterales; Enterobacteriaceae; Escherichia; Escherichia coli;	562	Escherichia coli	medium	E.coli
122PM1	GCF_003019035.1_ASM301903v1	2502	3374	74	170752	2.15	2	0.02	58.83	54.55	0.54	3157.52	1e-26	NZ_CP027447.1	Escherichia coli strain 2014C-3075 chromosome, complete genome	562	cellular organisms; Bacteria; Proteobacteria; Gammaproteobacteria; Enterobacterales; Enterobacteriaceae; Escherichia; Escherichia coli;	562	Escherichia coli	medium	E.coli
122PM1	GCF_002854065.1_ASM285406v1	2395	2104	66	152679	1.34	1.41	0.01	63.33	66.56	0.65	1913.56	1e-26	NZ_CP024147.1	Escherichia coli strain 14EC033 chromosome, complete genome	562	cellular organisms; Bacteria; Proteobacteria; Gammaproteobacteria; Enterobacterales; Enterobacteriaceae; Escherichia; Escherichia coli;	562	Escherichia coli	medium	E.coli
122PM1	GCF_002903105.1_ASM290310v1	2414	1727	72	169284	1.1	1.07	0.01	69.17	66.84	0.64	1522.28	1e-26	NZ_CP026202.1	Escherichia coli strain ECONIH5 chromosome, complete genome	562	cellular organisms; Bacteria; Proteobacteria; Gammaproteobacteria; Enterobacterales; Enterobacteriaceae; Escherichia; Escherichia coli;	562	Escherichia coli	medium	E.coli
123CM1	GCF_001900675.1_ASM190067v1	2216	143065	8	158416	87.69	92.6	0.9	87.69	92.6	0.9	143041	1e-26	NZ_CP010145.1	Escherichia coli strain D5, complete genome	562	cellular organisms; Bacteria; Proteobacteria; Gammaproteobacteria; Enterobacterales; Enterobacteriaceae; Escherichia; Escherichia coli;	562	Escherichia coli	medium	E.coli
123CM1	GCF_002741355.1_ASM274135v1	2359	5904	76	167999	3.62	3.56	0.04	81.92	81.39	0.8	5679.82	1e-26	NZ_CP024278.1	Escherichia coli strain ATCC 43896 chromosome, complete genome	562	cellular organisms; Bacteria; Proteobacteria; Gammaproteobacteria; Enterobacterales; Enterobacteriaceae; Escherichia; Escherichia coli;	562	Escherichia coli	medium	E.coli
123CM1	GCF_000599645.1_ASM59964v1	2040	2376	72	160099	1.46	1.54	0.01	71.25	75.99	0.73	2167.16	1e-26	NZ_CP007391.1	Escherichia coli strain ST540, complete genome	562	cellular organisms; Bacteria; Proteobacteria; Gammaproteobacteria; Enterobacterales; Enterobacteriaceae; Escherichia; Escherichia coli;	562	Escherichia coli	medium	E.coli
123CM1	GCF_003033905.1_ASM303390v1	2515	1707	73	156412	1.05	1.11	0.01	71.36	75.63	0.74	1499.38	1e-26	NZ_CP027118.1	Escherichia coli strain 26561 chromosome, complete genome	562	cellular organisms; Bacteria; Proteobacteria; Gammaproteobacteria; Enterobacterales; Enterobacteriaceae; Escherichia; Escherichia coli;	562	Escherichia coli	medium	E.coli
123PM1	GCF_001900655.1_ASM190065v1	2215	129450	11	158677	80.74	83.92	0.82	80.74	83.92	0.82	129414	1e-26	NZ_CP010143.1	Escherichia coli strain D4, complete genome	562	cellular organisms; Bacteria; Proteobacteria; Gammaproteobacteria; Enterobacterales; Enterobacteriaceae; Escherichia; Escherichia coli;	562	Escherichia coli	medium	E.coli
123PM1	GCF_002853805.1_ASM285380v1	2394	9806	70	164371	6.12	6.07	0.06	74.94	73.88	0.73	9595.75	1e-26	NZ_CP024141.1	Escherichia coli strain 14EC029 chromosome, complete genome	562	cellular organisms; Bacteria; Proteobacteria; Gammaproteobacteria; Enterobacterales; Enterobacteriaceae; Escherichia; Escherichia coli;	562	Escherichia coli	medium	E.coli
123PM1	GCF_003432305.1_ASM343230v1	2564	4511	71	161124	2.81	2.87	0.03	79.74	80.81	0.79	4301.5	1e-26	NZ_CP031833.1	Escherichia coli strain 2452 chromosome, complete genome	562	cellular organisms; Bacteria; Proteobacteria; Gammaproteobacteria; Enterobacterales; Enterobacteriaceae; Escherichia; Escherichia coli;	562	Escherichia coli	medium	E.coli
123PM1	GCF_900474625.1_39888_E01	2610	2408	68	152626	1.5	1.62	0.02	77.34	83.09	0.81	2210.9	1e-26	NZ_LS483303.1	Escherichia coli strain NCTC9967 genome assembly, chromosome: 1	562	cellular organisms; Bacteria; Proteobacteria; Gammaproteobacteria; Enterobacterales; Enterobacteriaceae; Escherichia; Escherichia coli;	562	Escherichia coli	medium	E.coli
123PM1	GCF_001874485.1_ASM187448v1	2180	14	0	997	0.01	1.4	0.01	0.28	44.83	0.45	12.66	0.00037	NZ_CP015088.1	Escherichia coli O25b:H4 extrachomosomal sequence	941280	cellular organisms; Bacteria; Proteobacteria; Gammaproteobacteria; Enterobacterales; Enterobacteriaceae; Escherichia; Escherichia coli; Escherichia coli O25b:H4;	562	Escherichia coli	medium	E.coli
123PM2	GCF_001900675.1_ASM190067v1	2216	143758	6	158416	87.87	92.9	0.91	87.87	92.9	0.91	143738	1e-26	NZ_CP010145.1	Escherichia coli strain D5, complete genome	562	cellular organisms; Bacteria; Proteobacteria; Gammaproteobacteria; Enterobacterales; Enterobacteriaceae; Escherichia; Escherichia coli;	562	Escherichia coli	medium	E.coli
123PM2	GCF_001900835.1_ASM190083v1	2223	3709	73	163305	2.27	2.28	0.02	69.55	70.94	0.7	3493.18	1e-26	NZ_CP010172.1	Escherichia coli strain H8, complete genome	562	cellular organisms; Bacteria; Proteobacteria; Gammaproteobacteria; Enterobacterales; Enterobacteriaceae; Escherichia; Escherichia coli;	562	Escherichia coli	medium	E.coli
123PM2	GCF_000597845.1_ASM59784v1	2038	2156	70	156225	1.32	1.42	0.01	70.14	75.48	0.73	1952.32	1e-26	NZ_CP007265.1	Escherichia coli strain ST540, complete genome	562	cellular organisms; Bacteria; Proteobacteria; Gammaproteobacteria; Enterobacterales; Enterobacteriaceae; Escherichia; Escherichia coli;	562	Escherichia coli	medium	E.coli
123PM2	GCF_001874485.1_ASM187448v1	2179	20	0	1056	0.01	1.9	0.02	0.23	33.36	0.35	18.54	1.7e-05	NZ_CP015087.1	Escherichia coli O25b:H4 extrachomosomal sequence	941280	cellular organisms; Bacteria; Proteobacteria; Gammaproteobacteria; Enterobacterales; Enterobacteriaceae; Escherichia; Escherichia coli; Escherichia coli O25b:H4;	562	Escherichia coli	medium	E.coli
123PM3	GCF_900184875.1_Unitig	2606	109842	19	161641	68.17	69.17	0.68	68.17	69.17	0.68	109783	1e-26	NZ_LT883142.1	Escherichia coli isolate 6666666.257727.embl genome assembly, chromosome: IV	562	cellular organisms; Bacteria; Proteobacteria; Gammaproteobacteria; Enterobacterales; Enterobacteriaceae; Escherichia; Escherichia coli;	562	Escherichia coli	medium	E.coli
123PM3	GCF_002058765.1_ASM205876v1	2279	13271	72	181341	8.24	7.62	0.07	65.31	60.35	0.58	13056.3	1e-26	NZ_CP019944.1	Escherichia coli strain DSM 103246 chromosome, complete genome	562	cellular organisms; Bacteria; Proteobacteria; Gammaproteobacteria; Enterobacterales; Enterobacteriaceae; Escherichia; Escherichia coli;	562	Escherichia coli	medium	E.coli
123PM3	GCF_002741455.1_ASM274145v1	2361	5496	70	164761	3.41	3.39	0.03	67.96	67.52	0.66	5287.08	1e-26	NZ_CP024243.1	Escherichia coli O128:H27 strain 90-9281 chromosome, complete genome	2048776	cellular organisms; Bacteria; Proteobacteria; Gammaproteobacteria; Enterobacterales; Enterobacteriaceae; Escherichia; Escherichia coli; Escherichia coli O128:H27;	562	Escherichia coli	medium	E.coli
123PM3	GCF_003813145.1_ASM381314v1	2592	3567	74	172601	2.21	2.12	0.02	60.38	57.41	0.56	3348.21	1e-26	NZ_CP033884.1	Escherichia coli strain 50579417 chromosome, complete genome	562	cellular organisms; Bacteria; Proteobacteria; Gammaproteobacteria; Enterobacterales; Enterobacteriaceae; Escherichia; Escherichia coli;	562	Escherichia coli	medium	E.coli
123PM3	GCF_001900655.1_ASM190065v1	2215	2114	68	158677	1.31	1.38	0.01	67.89	71.05	0.69	1916.25	1e-26	NZ_CP010143.1	Escherichia coli strain D4, complete genome	562	cellular organisms; Bacteria; Proteobacteria; Gammaproteobacteria; Enterobacterales; Enterobacteriaceae; Escherichia; Escherichia coli;	562	Escherichia coli	medium	E.coli
123PM3	GCF_002854065.1_ASM285406v1	2395	1897	66	152679	1.18	1.27	0.01	61.52	66.55	0.65	1706.06	1e-26	NZ_CP024147.1	Escherichia coli strain 14EC033 chromosome, complete genome	562	cellular organisms; Bacteria; Proteobacteria; Gammaproteobacteria; Enterobacterales; Enterobacteriaceae; Escherichia; Escherichia coli;	562	Escherichia coli	medium	E.coli
123PP2	GCF_001021635.2_ASM102163v2	2093	157809	5	169913	91.48	94.32	0.93	91.48	94.32	0.93	157791	1e-26	NZ_CP006834.2	Escherichia coli APEC O2-211 chromosome, complete genome	1954351	cellular organisms; Bacteria; Proteobacteria; Gammaproteobacteria; Enterobacterales; Enterobacteriaceae; Escherichia; Escherichia coli; Escherichia coli APEC O2-211;	562	Escherichia coli	medium	E.coli
123PP2	GCF_000013265.1_ASM1326v1	1985	2889	83	168545	1.67	1.69	0.02	62.56	64.01	0.64	2648.45	1e-26	NC_007946.1	Escherichia coli UTI89, complete genome	364106	cellular organisms; Bacteria; Proteobacteria; Gammaproteobacteria; Enterobacterales; Enterobacteriaceae; Escherichia; Escherichia coli; Escherichia coli UTI89;	562	Escherichia coli	medium	E.coli
123PP2	GCF_001874485.1_ASM187448v1	2179	45	0	1056	0.03	4.27	0.04	0.25	34.69	0.41	43.41	5.6e-10	NZ_CP015087.1	Escherichia coli O25b:H4 extrachomosomal sequence	941280	cellular organisms; Bacteria; Proteobacteria; Gammaproteobacteria; Enterobacterales; Enterobacteriaceae; Escherichia; Escherichia coli; Escherichia coli O25b:H4;	562	Escherichia coli	medium	E.coli
123UM1	GCF_001900675.1_ASM190067v1	2216	143094	8	158416	87.69	92.6	0.9	87.69	92.6	0.9	143070	1e-26	NZ_CP010145.1	Escherichia coli strain D5, complete genome	562	cellular organisms; Bacteria; Proteobacteria; Gammaproteobacteria; Enterobacterales; Enterobacteriaceae; Escherichia; Escherichia coli;	562	Escherichia coli	medium	E.coli
123UM1	GCF_002741355.1_ASM274135v1	2359	5907	76	167999	3.62	3.56	0.04	81.93	81.39	0.8	5682.77	1e-26	NZ_CP024278.1	Escherichia coli strain ATCC 43896 chromosome, complete genome	562	cellular organisms; Bacteria; Proteobacteria; Gammaproteobacteria; Enterobacterales; Enterobacteriaceae; Escherichia; Escherichia coli;	562	Escherichia coli	medium	E.coli
123UM1	GCF_000599645.1_ASM59964v1	2040	2377	72	160099	1.46	1.54	0.01	71.26	76	0.73	2168.11	1e-26	NZ_CP007391.1	Escherichia coli strain ST540, complete genome	562	cellular organisms; Bacteria; Proteobacteria; Gammaproteobacteria; Enterobacterales; Enterobacteriaceae; Escherichia; Escherichia coli;	562	Escherichia coli	medium	E.coli
123UM1	GCF_003033905.1_ASM303390v1	2515	1705	73	156412	1.04	1.11	0.01	71.36	75.63	0.74	1497.35	1e-26	NZ_CP027118.1	Escherichia coli strain 26561 chromosome, complete genome	562	cellular organisms; Bacteria; Proteobacteria; Gammaproteobacteria; Enterobacterales; Enterobacteriaceae; Escherichia; Escherichia coli;	562	Escherichia coli	medium	E.coli
123UM2	GCF_000332755.1_ASM33275v1	2030	150589	4	158731	91.73	96.41	0.95	91.73	96.41	0.95	150576	1e-26	NC_020163.1	Escherichia coli APEC O78, complete genome	1274814	cellular organisms; Bacteria; Proteobacteria; Gammaproteobacteria; Enterobacterales; Enterobacteriaceae; Escherichia; Escherichia coli; Escherichia coli APEC O78;	562	Escherichia coli	medium	E.coli
123UM2	GCF_003413625.1_ASM341362v1	2563	2137	74	161066	1.3	1.33	0.01	86.78	89.8	0.88	1922.65	1e-26	NZ_CP031653.1	Escherichia coli strain UK_Dog_Liverpool chromosome, complete genome	562	cellular organisms; Bacteria; Proteobacteria; Gammaproteobacteria; Enterobacterales; Enterobacteriaceae; Escherichia; Escherichia coli;	562	Escherichia coli	medium	E.coli
123UM2	GCF_001874485.1_ASM187448v1	2180	79	0	997	0.05	7.92	0.08	0.08	12.84	0.13	77.57	1e-17	NZ_CP015088.1	Escherichia coli O25b:H4 extrachomosomal sequence	941280	cellular organisms; Bacteria; Proteobacteria; Gammaproteobacteria; Enterobacterales; Enterobacteriaceae; Escherichia; Escherichia coli; Escherichia coli O25b:H4;	562	Escherichia coli	medium	E.coli
123UM2	GCF_001874485.1_ASM187448v1	2179	55	0	1056	0.03	5.21	0.05	0.19	28.82	0.29	53.5	1e-12	NZ_CP015087.1	Escherichia coli O25b:H4 extrachomosomal sequence	941280	cellular organisms; Bacteria; Proteobacteria; Gammaproteobacteria; Enterobacterales; Enterobacteriaceae; Escherichia; Escherichia coli; Escherichia coli O25b:H4;	562	Escherichia coli	medium	E.coli
124CM1	GCF_001900695.1_ASM190069v1	2217	145482	7	154096	88.82	95.67	0.94	88.82	95.67	0.94	145461	1e-26	NZ_CP010148.1	Escherichia coli strain D6, complete genome	562	cellular organisms; Bacteria; Proteobacteria; Gammaproteobacteria; Enterobacterales; Enterobacteriaceae; Escherichia; Escherichia coli;	562	Escherichia coli	medium	E.coli
124CM1	GCF_000599645.1_ASM59964v1	2040	6581	70	160099	4.02	4.17	0.04	70.93	75.86	0.73	6371.95	1e-26	NZ_CP007391.1	Escherichia coli strain ST540, complete genome	562	cellular organisms; Bacteria; Proteobacteria; Gammaproteobacteria; Enterobacterales; Enterobacteriaceae; Escherichia; Escherichia coli;	562	Escherichia coli	medium	E.coli
124CM1	GCF_002787935.1_ASM278793v1	2377	2376	78	169609	1.45	1.44	0.01	76.99	76.26	0.74	2150.34	1e-26	NZ_CP024821.1	Escherichia coli strain CREC-591 chromosome, complete genome	562	cellular organisms; Bacteria; Proteobacteria; Gammaproteobacteria; Enterobacterales; Enterobacteriaceae; Escherichia; Escherichia coli;	562	Escherichia coli	medium	E.coli
124CM1	GCF_003812085.1_ASM381208v1	2908	27	0	571	0.02	4.62	0.05	0.02	4.62	0.05	26.22	3e-07	NZ_CP033757.1	Klebsiella pneumoniae strain FDAARGOS_566 chromosome 2	573	cellular organisms; Bacteria; Proteobacteria; Gammaproteobacteria; Enterobacterales; Enterobacteriaceae; Klebsiella; Klebsiella pneumoniae;	573	Klebsiella pneumoniae	medium	E.coli
124PM2	GCF_000829985.1_ASM82998v1	2063	127879	11	163265	83.18	79.63	0.78	83.18	79.63	0.78	127845	1e-26	NZ_CP009166.1	Escherichia coli 1303, complete genome	745156	cellular organisms; Bacteria; Proteobacteria; Gammaproteobacteria; Enterobacterales; Enterobacteriaceae; Escherichia; Escherichia coli; Escherichia coli 1303;	562	Escherichia coli	medium	E.coli
124PM2	GCF_001442495.1_ASM144249v1	2112	8891	67	161031	5.78	5.65	0.06	77.24	74.94	0.74	8690.76	1e-26	NZ_CP013112.1	Escherichia coli strain YD786, complete genome	562	cellular organisms; Bacteria; Proteobacteria; Gammaproteobacteria; Enterobacterales; Enterobacteriaceae; Escherichia; Escherichia coli;	562	Escherichia coli	medium	E.coli
124PM2	GCF_002012045.1_ASM201204v1	2258	3909	72	166348	2.54	2.4	0.02	64.43	60.35	0.6	3697.6	1e-26	NZ_CP018976.1	Escherichia coli strain Ecol_545 chromosome, complete genome	562	cellular organisms; Bacteria; Proteobacteria; Gammaproteobacteria; Enterobacterales; Enterobacteriaceae; Escherichia; Escherichia coli;	562	Escherichia coli	medium	E.coli
124PM2	GCF_003691425.1_ASM369142v1	2582	2225	66	153158	1.45	1.5	0.01	80.23	82.69	0.81	2033.41	1e-26	NZ_CP033096.1	Escherichia coli strain CP53 chromosome, complete genome	562	cellular organisms; Bacteria; Proteobacteria; Gammaproteobacteria; Enterobacterales; Enterobacteriaceae; Escherichia; Escherichia coli;	562	Escherichia coli	medium	E.coli
125PM1	GCF_900184875.1_Unitig	2606	109549	18	161641	70.57	69	0.68	70.57	69	0.68	109492	1e-26	NZ_LT883142.1	Escherichia coli isolate 6666666.257727.embl genome assembly, chromosome: IV	562	cellular organisms; Bacteria; Proteobacteria; Gammaproteobacteria; Enterobacterales; Enterobacteriaceae; Escherichia; Escherichia coli;	562	Escherichia coli	medium	E.coli
125PM1	GCF_002058765.1_ASM205876v1	2279	12542	71	181341	8.08	7.21	0.07	67.19	59.84	0.58	12329.8	1e-26	NZ_CP019944.1	Escherichia coli strain DSM 103246 chromosome, complete genome	562	cellular organisms; Bacteria; Proteobacteria; Gammaproteobacteria; Enterobacterales; Enterobacteriaceae; Escherichia; Escherichia coli;	562	Escherichia coli	medium	E.coli
125PM1	GCF_002741455.1_ASM274145v1	2361	5325	69	164761	3.43	3.3	0.03	69.99	67.03	0.66	5119.21	1e-26	NZ_CP024243.1	Escherichia coli O128:H27 strain 90-9281 chromosome, complete genome	2048776	cellular organisms; Bacteria; Proteobacteria; Gammaproteobacteria; Enterobacterales; Enterobacteriaceae; Escherichia; Escherichia coli; Escherichia coli O128:H27;	562	Escherichia coli	medium	E.coli
125PM1	GCF_003813145.1_ASM381314v1	2592	3494	73	172601	2.25	2.07	0.02	62.2	56.99	0.56	3278.56	1e-26	NZ_CP033884.1	Escherichia coli strain 50579417 chromosome, complete genome	562	cellular organisms; Bacteria; Proteobacteria; Gammaproteobacteria; Enterobacterales; Enterobacteriaceae; Escherichia; Escherichia coli;	562	Escherichia coli	medium	E.coli
125PM1	GCF_001900655.1_ASM190065v1	2215	2134	67	158677	1.37	1.39	0.01	70.28	70.88	0.69	1939.13	1e-26	NZ_CP010143.1	Escherichia coli strain D4, complete genome	562	cellular organisms; Bacteria; Proteobacteria; Gammaproteobacteria; Enterobacterales; Enterobacteriaceae; Escherichia; Escherichia coli;	562	Escherichia coli	medium	E.coli
125PM1	GCF_002854065.1_ASM285406v1	2395	1887	65	152679	1.22	1.27	0.01	63.69	66.4	0.65	1698.91	1e-26	NZ_CP024147.1	Escherichia coli strain 14EC033 chromosome, complete genome	562	cellular organisms; Bacteria; Proteobacteria; Gammaproteobacteria; Enterobacterales; Enterobacteriaceae; Escherichia; Escherichia coli;	562	Escherichia coli	medium	E.coli
125PP1	GCF_003018115.1_ASM301811v1	2469	150571	3	165004	94.59	92.92	0.91	94.59	92.92	0.91	150559	1e-26	NZ_CP027457.1	Escherichia coli strain 88-3493 chromosome, complete genome	562	cellular organisms; Bacteria; Proteobacteria; Gammaproteobacteria; Enterobacterales; Enterobacteriaceae; Escherichia; Escherichia coli;	562	Escherichia coli	medium	E.coli
125PP1	GCF_002860085.1_ASM286008v1	2399	2722	74	163173	1.71	1.69	0.02	70.42	69.82	0.69	2505.89	1e-26	NZ_CP019051.1	Escherichia coli strain CRE1540 chromosome, complete genome	562	cellular organisms; Bacteria; Proteobacteria; Gammaproteobacteria; Enterobacterales; Enterobacteriaceae; Escherichia; Escherichia coli;	562	Escherichia coli	medium	E.coli
126CM1	GCF_001890365.1_ASM189036v1	2196	155922	6	166857	90.48	94.6	0.93	90.48	94.6	0.93	155903	1e-26	NZ_CP018206.1	Escherichia coli strain MRSN346647, complete genome	562	cellular organisms; Bacteria; Proteobacteria; Gammaproteobacteria; Enterobacterales; Enterobacteriaceae; Escherichia; Escherichia coli;	562	Escherichia coli	medium	E.coli
126CM1	GCF_002119485.1_ASM211948v1	7286	8361	76	159908	4.85	5.27	0.05	8.9	9.61	0.1	8135.21	1e-26	NZ_CP015574.1	Salmonella enterica strain FORC_038, complete genome	28901	cellular organisms; Bacteria; Proteobacteria; Gammaproteobacteria; Enterobacterales; Enterobacteriaceae; Salmonella; Salmonella enterica;	28901	Salmonella enterica	medium	E.coli
126CM1	GCF_002164635.3_ASM216463v3	2299	2253	81	167381	1.31	1.37	0.01	71.36	74.71	0.73	2019.32	1e-26	NZ_CP022229.2	Escherichia coli strain WCHEC96200 chromosome, complete genome	562	cellular organisms; Bacteria; Proteobacteria; Gammaproteobacteria; Enterobacterales; Enterobacteriaceae; Escherichia; Escherichia coli;	562	Escherichia coli	medium	E.coli
126CM1	GCF_003812085.1_ASM381208v1	2908	14	0	571	0.01	2.59	0.02	0.01	2.59	0.02	13.2	0.00028	NZ_CP033757.1	Klebsiella pneumoniae strain FDAARGOS_566 chromosome 2	573	cellular organisms; Bacteria; Proteobacteria; Gammaproteobacteria; Enterobacterales; Enterobacteriaceae; Klebsiella; Klebsiella pneumoniae;	573	Klebsiella pneumoniae	medium	E.coli
126PM1	GCF_001901185.1_ASM190118v1	2239	149575	5	168945	92.54	89.75	0.89	92.54	89.75	0.89	149559	1e-26	NZ_CP010219.1	Escherichia coli strain M18, complete genome	562	cellular organisms; Bacteria; Proteobacteria; Gammaproteobacteria; Enterobacterales; Enterobacteriaceae; Escherichia; Escherichia coli;	562	Escherichia coli	medium	E.coli
126PM1	GCF_000599645.1_ASM59964v1	2040	2412	72	160099	1.49	1.53	0.02	71.78	75.8	0.72	2203.87	1e-26	NZ_CP007391.1	Escherichia coli strain ST540, complete genome	562	cellular organisms; Bacteria; Proteobacteria; Gammaproteobacteria; Enterobacterales; Enterobacteriaceae; Escherichia; Escherichia coli;	562	Escherichia coli	medium	E.coli
126PM1	GCF_001901125.1_ASM190112v1	2236	1690	74	158581	1.05	1.08	0.01	79.48	82.21	0.81	1480.09	1e-26	NZ_CP010200.1	Escherichia coli strain M10, complete genome	562	cellular organisms; Bacteria; Proteobacteria; Gammaproteobacteria; Enterobacterales; Enterobacteriaceae; Escherichia; Escherichia coli;	562	Escherichia coli	medium	E.coli
126PM1	GCF_001874485.1_ASM187448v1	2179	13	0	1056	0.01	1.23	0.01	0.13	18.77	0.19	11.55	0.00068	NZ_CP015087.1	Escherichia coli O25b:H4 extrachomosomal sequence	941280	cellular organisms; Bacteria; Proteobacteria; Gammaproteobacteria; Enterobacterales; Enterobacteriaceae; Escherichia; Escherichia coli; Escherichia coli O25b:H4;	562	Escherichia coli	medium	E.coli
126PM2	GCF_003030025.1_ASM303002v1	2511	136207	7	158929	87.63	87.89	0.86	87.63	87.89	0.86	136184	1e-26	NZ_CP028166.1	Escherichia coli strain CFSAN064036 chromosome, complete genome	562	cellular organisms; Bacteria; Proteobacteria; Gammaproteobacteria; Enterobacterales; Enterobacteriaceae; Escherichia; Escherichia coli;	562	Escherichia coli	medium	E.coli
126PM2	GCF_001900985.1_ASM190098v1	2229	6144	71	167019	3.95	3.78	0.04	82.6	78.82	0.77	5933.38	1e-26	NZ_CP010237.1	Escherichia coli strain S43, complete genome	562	cellular organisms; Bacteria; Proteobacteria; Gammaproteobacteria; Enterobacterales; Enterobacteriaceae; Escherichia; Escherichia coli;	562	Escherichia coli	medium	E.coli
126PM2	GCF_002196475.1_ASM219647v1	2312	2994	75	171137	1.93	1.77	0.02	68.28	62.76	0.62	2774.72	1e-26	NZ_CP021840.1	Escherichia coli strain EC974 chromosome, complete genome	562	cellular organisms; Bacteria; Proteobacteria; Gammaproteobacteria; Enterobacterales; Enterobacteriaceae; Escherichia; Escherichia coli;	562	Escherichia coli	medium	E.coli
126PM2	GCF_001874485.1_ASM187448v1	2180	102	0	997	0.07	10.23	0.1	0.33	51.05	0.51	100.64	1e-22	NZ_CP015088.1	Escherichia coli O25b:H4 extrachomosomal sequence	941280	cellular organisms; Bacteria; Proteobacteria; Gammaproteobacteria; Enterobacterales; Enterobacteriaceae; Escherichia; Escherichia coli; Escherichia coli O25b:H4;	562	Escherichia coli	medium	E.coli
126PM2	GCF_001874485.1_ASM187448v1	2179	11	0	1056	0.01	1.04	0.01	0.14	20.85	0.21	9.63	0.0019	NZ_CP015087.1	Escherichia coli O25b:H4 extrachomosomal sequence	941280	cellular organisms; Bacteria; Proteobacteria; Gammaproteobacteria; Enterobacterales; Enterobacteriaceae; Escherichia; Escherichia coli; Escherichia coli O25b:H4;	562	Escherichia coli	medium	E.coli
126UM1	GCF_001890365.1_ASM189036v1	2196	155919	6	166857	90.48	94.6	0.93	90.48	94.6	0.93	155900	1e-26	NZ_CP018206.1	Escherichia coli strain MRSN346647, complete genome	562	cellular organisms; Bacteria; Proteobacteria; Gammaproteobacteria; Enterobacterales; Enterobacteriaceae; Escherichia; Escherichia coli;	562	Escherichia coli	medium	E.coli
126UM1	GCF_002119485.1_ASM211948v1	7286	8362	76	159908	4.85	5.27	0.05	8.9	9.61	0.1	8136.22	1e-26	NZ_CP015574.1	Salmonella enterica strain FORC_038, complete genome	28901	cellular organisms; Bacteria; Proteobacteria; Gammaproteobacteria; Enterobacterales; Enterobacteriaceae; Salmonella; Salmonella enterica;	28901	Salmonella enterica	medium	E.coli
126UM1	GCF_002164635.3_ASM216463v3	2299	2250	81	167381	1.31	1.37	0.01	71.36	74.71	0.73	2016.34	1e-26	NZ_CP022229.2	Escherichia coli strain WCHEC96200 chromosome, complete genome	562	cellular organisms; Bacteria; Proteobacteria; Gammaproteobacteria; Enterobacterales; Enterobacteriaceae; Escherichia; Escherichia coli;	562	Escherichia coli	medium	E.coli
126UM1	GCF_003812085.1_ASM381208v1	2908	14	0	571	0.01	2.59	0.02	0.01	2.59	0.02	13.2	0.00028	NZ_CP033757.1	Klebsiella pneumoniae strain FDAARGOS_566 chromosome 2	573	cellular organisms; Bacteria; Proteobacteria; Gammaproteobacteria; Enterobacterales; Enterobacteriaceae; Klebsiella; Klebsiella pneumoniae;	573	Klebsiella pneumoniae	medium	E.coli
127CM1	GCF_000284495.1_ASM28449v1	2025	132629	10	157998	84.62	84.47	0.84	84.62	84.47	0.84	132598	1e-26	NC_011993.1	Escherichia coli LF82 chromosome, complete sequence	591946	cellular organisms; Bacteria; Proteobacteria; Gammaproteobacteria; Enterobacterales; Enterobacteriaceae; Escherichia; Escherichia coli; Escherichia coli LF82;	562	Escherichia coli	medium	E.coli
127CM1	GCF_000813165.1_ASM81316v1	2059	8214	70	163199	5.24	5.12	0.05	82.25	80.14	0.79	8004.55	1e-26	NZ_CP005930.1	Escherichia coli APEC IMT5155, complete genome	1329907	cellular organisms; Bacteria; Proteobacteria; Gammaproteobacteria; Enterobacterales; Enterobacteriaceae; Escherichia; Escherichia coli; Escherichia coli APEC IMT5155;	562	Escherichia coli	medium	E.coli
127CM1	GCF_003571685.1_ASM357168v1	2571	3885	77	179738	2.48	2.26	0.02	63.03	57.33	0.55	3657.57	1e-26	NZ_CP032204.1	Escherichia coli strain AR_0013 chromosome, complete genome	562	cellular organisms; Bacteria; Proteobacteria; Gammaproteobacteria; Enterobacterales; Enterobacteriaceae; Escherichia; Escherichia coli;	562	Escherichia coli	medium	E.coli
127CM1	GCF_003346835.1_ASM334683v1	2556	1941	78	174532	1.24	1.14	0.01	81.1	74.32	0.73	1718.25	1e-26	NZ_CP031215.1	Escherichia coli strain Es_ST80_L1_NDM_10_2017 chromosome, complete genome	562	cellular organisms; Bacteria; Proteobacteria; Gammaproteobacteria; Enterobacterales; Enterobacteriaceae; Escherichia; Escherichia coli;	562	Escherichia coli	medium	E.coli
127CM1	GCF_000597845.1_ASM59784v1	2038	1557	69	156225	0.99	1.03	0.01	53.86	55.57	0.54	1359.98	1e-26	NZ_CP007265.1	Escherichia coli strain ST540, complete genome	562	cellular organisms; Bacteria; Proteobacteria; Gammaproteobacteria; Enterobacterales; Enterobacteriaceae; Escherichia; Escherichia coli;	562	Escherichia coli	medium	E.coli
127CM1	GCF_001874485.1_ASM187448v1	2180	10	0	997	0.01	1	0.01	0.24	37.51	0.38	8.69	0.0032	NZ_CP015088.1	Escherichia coli O25b:H4 extrachomosomal sequence	941280	cellular organisms; Bacteria; Proteobacteria; Gammaproteobacteria; Enterobacterales; Enterobacteriaceae; Escherichia; Escherichia coli; Escherichia coli O25b:H4;	562	Escherichia coli	medium	E.coli
127PM1	GCF_002163955.1_ASM216395v1	2297	146626	4	154804	92.78	96.53	0.95	92.78	96.53	0.95	146612	1e-26	NZ_CP019558.1	Escherichia coli strain KSC207 chromosome, complete genome	562	cellular organisms; Bacteria; Proteobacteria; Gammaproteobacteria; Enterobacterales; Enterobacteriaceae; Escherichia; Escherichia coli;	562	Escherichia coli	medium	E.coli
127PM1	GCF_001442495.1_ASM144249v1	2112	3767	72	161031	2.38	2.39	0.02	80.01	80.01	0.79	3555.45	1e-26	NZ_CP013112.1	Escherichia coli strain YD786, complete genome	562	cellular organisms; Bacteria; Proteobacteria; Gammaproteobacteria; Enterobacterales; Enterobacteriaceae; Escherichia; Escherichia coli;	562	Escherichia coli	medium	E.coli
127PM2	GCF_000968515.1_ASM96851v1	2072	138334	8	165716	87.62	85.69	0.83	87.62	85.69	0.83	138308	1e-26	NZ_CP011134.1	Escherichia coli VR50, complete genome	941323	cellular organisms; Bacteria; Proteobacteria; Gammaproteobacteria; Enterobacterales; Enterobacteriaceae; Escherichia; Escherichia coli; Escherichia coli VR50;	562	Escherichia coli	medium	E.coli
127PM2	GCF_003018455.1_ASM301845v1	2482	5937	82	199013	3.76	3.25	0.03	74.3	63.79	0.59	5694.13	1e-26	NZ_CP027599.1	Escherichia coli strain 97-3250 chromosome, complete genome	562	cellular organisms; Bacteria; Proteobacteria; Gammaproteobacteria; Enterobacterales; Enterobacteriaceae; Escherichia; Escherichia coli;	562	Escherichia coli	medium	E.coli
127PM2	GCF_001900655.1_ASM190065v1	2215	2746	70	158677	1.74	1.76	0.02	87.17	89.31	0.87	2541.29	1e-26	NZ_CP010143.1	Escherichia coli strain D4, complete genome	562	cellular organisms; Bacteria; Proteobacteria; Gammaproteobacteria; Enterobacterales; Enterobacteriaceae; Escherichia; Escherichia coli;	562	Escherichia coli	medium	E.coli
127PM2	GCF_002196475.1_ASM219647v1	2312	1701	77	171137	1.08	1.01	0.01	68.28	63.68	0.63	1480.73	1e-26	NZ_CP021840.1	Escherichia coli strain EC974 chromosome, complete genome	562	cellular organisms; Bacteria; Proteobacteria; Gammaproteobacteria; Enterobacterales; Enterobacteriaceae; Escherichia; Escherichia coli;	562	Escherichia coli	medium	E.coli
127UM1	GCF_002855325.1_ASM285532v1	2396	134148	5	168624	91.09	82.81	0.8	91.09	82.81	0.8	134131	1e-26	NZ_CP024127.1	Escherichia coli strain 14EC001 chromosome, complete genome	562	cellular organisms; Bacteria; Proteobacteria; Gammaproteobacteria; Enterobacterales; Enterobacteriaceae; Escherichia; Escherichia coli;	562	Escherichia coli	medium	E.coli
127UM1	GCF_003018815.1_ASM301881v1	2495	4943	71	179172	3.36	2.92	0.03	85.28	73.71	0.7	4731.4	1e-26	NZ_CP027355.1	Escherichia coli strain 2013C-4991 chromosome, complete genome	562	cellular organisms; Bacteria; Proteobacteria; Gammaproteobacteria; Enterobacterales; Enterobacteriaceae; Escherichia; Escherichia coli;	562	Escherichia coli	medium	E.coli
127UM1	GCF_000819645.1_ASM81964v1	2061	1716	70	165698	1.17	1.06	0.01	78.32	70.8	0.7	1516.17	1e-26	NZ_CP010315.1	Escherichia coli strain 789, complete genome	562	cellular organisms; Bacteria; Proteobacteria; Gammaproteobacteria; Enterobacterales; Enterobacteriaceae; Escherichia; Escherichia coli;	562	Escherichia coli	medium	E.coli
127UM2	GCF_003344465.1_ASM334446v1	2555	158509	6	163965	90.83	97.64	0.97	90.83	97.64	0.97	158491	1e-26	NZ_CP030111.1	Escherichia coli strain MCJCHV-1 chromosome, complete genome	562	cellular organisms; Bacteria; Proteobacteria; Gammaproteobacteria; Enterobacterales; Enterobacteriaceae; Escherichia; Escherichia coli;	562	Escherichia coli	medium	E.coli
127UM2	GCF_003790525.1_ASM379052v1	2589	3284	90	185316	1.88	1.69	0.02	57.03	55.01	0.54	3022.62	1e-26	NZ_CP033635.1	Escherichia coli isolate ECCNB12-2 chromosome, complete genome	562	cellular organisms; Bacteria; Proteobacteria; Gammaproteobacteria; Enterobacterales; Enterobacteriaceae; Escherichia; Escherichia coli;	562	Escherichia coli	medium	E.coli
127UM2	GCF_003571685.1_ASM357168v1	2571	2074	87	179738	1.19	1.2	0.01	59.81	60.38	0.58	1826.65	1e-26	NZ_CP032204.1	Escherichia coli strain AR_0013 chromosome, complete genome	562	cellular organisms; Bacteria; Proteobacteria; Gammaproteobacteria; Enterobacterales; Enterobacteriaceae; Escherichia; Escherichia coli;	562	Escherichia coli	medium	E.coli
128CM1	GCF_003033905.1_ASM303390v1	2515	146273	5	156412	92.21	94.93	0.94	92.21	94.93	0.94	146258	1e-26	NZ_CP027118.1	Escherichia coli strain 26561 chromosome, complete genome	562	cellular organisms; Bacteria; Proteobacteria; Gammaproteobacteria; Enterobacterales; Enterobacteriaceae; Escherichia; Escherichia coli;	562	Escherichia coli	medium	E.coli
128CM1	GCF_000599645.1_ASM59964v1	2040	3318	70	160099	2.09	2.17	0.02	79.78	82.56	0.79	3112.27	1e-26	NZ_CP007391.1	Escherichia coli strain ST540, complete genome	562	cellular organisms; Bacteria; Proteobacteria; Gammaproteobacteria; Enterobacterales; Enterobacteriaceae; Escherichia; Escherichia coli;	562	Escherichia coli	medium	E.coli
128CM1	GCF_003413625.1_ASM341362v1	2563	1710	73	161066	1.08	1.07	0.01	75.55	75.41	0.74	1500.58	1e-26	NZ_CP031653.1	Escherichia coli strain UK_Dog_Liverpool chromosome, complete genome	562	cellular organisms; Bacteria; Proteobacteria; Gammaproteobacteria; Enterobacterales; Enterobacteriaceae; Escherichia; Escherichia coli;	562	Escherichia coli	medium	E.coli
128CM1	GCF_001874485.1_ASM187448v1	2180	99	0	997	0.06	9.93	0.1	0.1	15.25	0.15	97.59	1e-22	NZ_CP015088.1	Escherichia coli O25b:H4 extrachomosomal sequence	941280	cellular organisms; Bacteria; Proteobacteria; Gammaproteobacteria; Enterobacterales; Enterobacteriaceae; Escherichia; Escherichia coli; Escherichia coli O25b:H4;	562	Escherichia coli	medium	E.coli
128CM1	GCF_001874485.1_ASM187448v1	2179	15	0	1056	0.01	1.42	0.01	0.16	23.22	0.23	13.57	0.00023	NZ_CP015087.1	Escherichia coli O25b:H4 extrachomosomal sequence	941280	cellular organisms; Bacteria; Proteobacteria; Gammaproteobacteria; Enterobacterales; Enterobacteriaceae; Escherichia; Escherichia coli; Escherichia coli O25b:H4;	562	Escherichia coli	medium	E.coli
128CM2	GCF_002953455.1_ASM295345v1	2437	150589	4	160248	92.85	95.43	0.94	92.85	95.43	0.94	150575	1e-26	NZ_CP026473.1	Escherichia coli strain KBN10P04869 chromosome, complete genome	562	cellular organisms; Bacteria; Proteobacteria; Gammaproteobacteria; Enterobacterales; Enterobacteriaceae; Escherichia; Escherichia coli;	562	Escherichia coli	medium	E.coli
128CM2	GCF_003413625.1_ASM341362v1	2563	2832	74	161066	1.75	1.78	0.02	92.79	94.91	0.93	2615.43	1e-26	NZ_CP031653.1	Escherichia coli strain UK_Dog_Liverpool chromosome, complete genome	562	cellular organisms; Bacteria; Proteobacteria; Gammaproteobacteria; Enterobacterales; Enterobacteriaceae; Escherichia; Escherichia coli;	562	Escherichia coli	medium	E.coli
128CM2	GCF_000599665.1_ASM59966v1	2041	2243	76	166675	1.38	1.39	0.01	60.41	60.47	0.59	2023.26	1e-26	NZ_CP007392.1	Escherichia coli strain ST2747, complete genome	562	cellular organisms; Bacteria; Proteobacteria; Gammaproteobacteria; Enterobacterales; Enterobacteriaceae; Escherichia; Escherichia coli;	562	Escherichia coli	medium	E.coli
128CM2	GCF_001874485.1_ASM187448v1	2179	11	0	1056	0.01	1.04	0.01	0.15	21.23	0.23	9.56	0.002	NZ_CP015087.1	Escherichia coli O25b:H4 extrachomosomal sequence	941280	cellular organisms; Bacteria; Proteobacteria; Gammaproteobacteria; Enterobacterales; Enterobacteriaceae; Escherichia; Escherichia coli; Escherichia coli O25b:H4;	562	Escherichia coli	medium	E.coli
128CM3	GCF_001900655.1_ASM190065v1	2215	127862	10	158677	83.31	82.94	0.81	83.31	82.94	0.81	127829	1e-26	NZ_CP010143.1	Escherichia coli strain D4, complete genome	562	cellular organisms; Bacteria; Proteobacteria; Gammaproteobacteria; Enterobacterales; Enterobacteriaceae; Escherichia; Escherichia coli;	562	Escherichia coli	medium	E.coli
128CM3	GCF_001442495.1_ASM144249v1	2112	9318	67	161031	6.07	5.92	0.06	77.35	74.93	0.74	9117.94	1e-26	NZ_CP013112.1	Escherichia coli strain YD786, complete genome	562	cellular organisms; Bacteria; Proteobacteria; Gammaproteobacteria; Enterobacterales; Enterobacteriaceae; Escherichia; Escherichia coli;	562	Escherichia coli	medium	E.coli
128CM3	GCF_002012045.1_ASM201204v1	2258	3863	72	166348	2.52	2.37	0.02	64.52	60.34	0.6	3651.27	1e-26	NZ_CP018976.1	Escherichia coli strain Ecol_545 chromosome, complete genome	562	cellular organisms; Bacteria; Proteobacteria; Gammaproteobacteria; Enterobacterales; Enterobacteriaceae; Escherichia; Escherichia coli;	562	Escherichia coli	medium	E.coli
128CM3	GCF_003691425.1_ASM369142v1	2582	2486	66	153158	1.62	1.68	0.02	80.48	82.82	0.81	2293.66	1e-26	NZ_CP033096.1	Escherichia coli strain CP53 chromosome, complete genome	562	cellular organisms; Bacteria; Proteobacteria; Gammaproteobacteria; Enterobacterales; Enterobacteriaceae; Escherichia; Escherichia coli;	562	Escherichia coli	medium	E.coli
128CM4	GCF_001679985.1_ASM167998v1	2155	135880	10	165300	86	83.85	0.82	86	83.85	0.82	135849	1e-26	NZ_CP015912.1	Escherichia coli strain 210205630 chromosome, complete genome	562	cellular organisms; Bacteria; Proteobacteria; Gammaproteobacteria; Enterobacterales; Enterobacteriaceae; Escherichia; Escherichia coli;	562	Escherichia coli	medium	E.coli
128CM4	GCF_003176855.1_ASM317685v1	2533	8393	72	166496	5.31	5.21	0.05	84.56	82.62	0.8	8179.13	1e-26	NZ_CP028381.1	Escherichia coli strain RM10466 chromosome, complete genome	562	cellular organisms; Bacteria; Proteobacteria; Gammaproteobacteria; Enterobacterales; Enterobacteriaceae; Escherichia; Escherichia coli;	562	Escherichia coli	medium	E.coli
128CM4	GCF_002741355.1_ASM274135v1	2359	3278	75	167999	2.07	2	0.02	84.1	80.99	0.79	3057.92	1e-26	NZ_CP024278.1	Escherichia coli strain ATCC 43896 chromosome, complete genome	562	cellular organisms; Bacteria; Proteobacteria; Gammaproteobacteria; Enterobacterales; Enterobacteriaceae; Escherichia; Escherichia coli;	562	Escherichia coli	medium	E.coli
128CM4	GCF_001900655.1_ASM190065v1	2215	2180	71	158677	1.38	1.41	0.01	74.06	75.98	0.74	1974.72	1e-26	NZ_CP010143.1	Escherichia coli strain D4, complete genome	562	cellular organisms; Bacteria; Proteobacteria; Gammaproteobacteria; Enterobacterales; Enterobacteriaceae; Escherichia; Escherichia coli;	562	Escherichia coli	medium	E.coli
128CM4	GCF_002796445.1_ASM279644v1	2380	1674	69	152574	1.06	1.12	0.01	82.04	86.53	0.85	1475.77	1e-26	NZ_CP024889.1	Escherichia coli strain AR_0019 chromosome, complete genome	562	cellular organisms; Bacteria; Proteobacteria; Gammaproteobacteria; Enterobacterales; Enterobacteriaceae; Escherichia; Escherichia coli;	562	Escherichia coli	medium	E.coli
128CM4	GCF_001874485.1_ASM187448v1	2180	17	0	997	0.01	1.71	0.02	0.29	45.34	0.45	15.64	7.7e-05	NZ_CP015088.1	Escherichia coli O25b:H4 extrachomosomal sequence	941280	cellular organisms; Bacteria; Proteobacteria; Gammaproteobacteria; Enterobacterales; Enterobacteriaceae; Escherichia; Escherichia coli; Escherichia coli O25b:H4;	562	Escherichia coli	medium	E.coli
128CM5	GCF_001900655.1_ASM190065v1	2215	127861	10	158677	83.31	82.94	0.81	83.31	82.94	0.81	127828	1e-26	NZ_CP010143.1	Escherichia coli strain D4, complete genome	562	cellular organisms; Bacteria; Proteobacteria; Gammaproteobacteria; Enterobacterales; Enterobacteriaceae; Escherichia; Escherichia coli;	562	Escherichia coli	medium	E.coli
128CM5	GCF_001442495.1_ASM144249v1	2112	9318	67	161031	6.07	5.92	0.06	77.35	74.93	0.74	9117.95	1e-26	NZ_CP013112.1	Escherichia coli strain YD786, complete genome	562	cellular organisms; Bacteria; Proteobacteria; Gammaproteobacteria; Enterobacterales; Enterobacteriaceae; Escherichia; Escherichia coli;	562	Escherichia coli	medium	E.coli
128CM5	GCF_002012045.1_ASM201204v1	2258	3863	72	166348	2.52	2.37	0.02	64.52	60.34	0.6	3651.28	1e-26	NZ_CP018976.1	Escherichia coli strain Ecol_545 chromosome, complete genome	562	cellular organisms; Bacteria; Proteobacteria; Gammaproteobacteria; Enterobacterales; Enterobacteriaceae; Escherichia; Escherichia coli;	562	Escherichia coli	medium	E.coli
128CM5	GCF_003691425.1_ASM369142v1	2582	2486	66	153158	1.62	1.68	0.02	80.48	82.82	0.81	2293.67	1e-26	NZ_CP033096.1	Escherichia coli strain CP53 chromosome, complete genome	562	cellular organisms; Bacteria; Proteobacteria; Gammaproteobacteria; Enterobacterales; Enterobacteriaceae; Escherichia; Escherichia coli;	562	Escherichia coli	medium	E.coli
128PM1	GCF_001936315.1_ASM193631v1	2248	127569	13	176287	80.1	76.17	0.72	80.1	76.17	0.72	127527	1e-26	NZ_CP017631.1	Escherichia coli SLK172, complete genome	562	cellular organisms; Bacteria; Proteobacteria; Gammaproteobacteria; Enterobacterales; Enterobacteriaceae; Escherichia; Escherichia coli;	562	Escherichia coli	medium	E.coli
128PM1	GCF_003443815.1_ASM344381v1	2567	10368	67	158673	6.51	6.74	0.07	79.81	82.05	0.8	10168.5	1e-26	NZ_CP030281.1	Escherichia coli strain E308 chromosome, complete genome	562	cellular organisms; Bacteria; Proteobacteria; Gammaproteobacteria; Enterobacterales; Enterobacteriaceae; Escherichia; Escherichia coli;	562	Escherichia coli	medium	E.coli
128PM1	GCF_000597845.1_ASM59784v1	2038	4863	68	156225	3.05	3.13	0.03	76.43	79.87	0.78	4661.64	1e-26	NZ_CP007265.1	Escherichia coli strain ST540, complete genome	562	cellular organisms; Bacteria; Proteobacteria; Gammaproteobacteria; Enterobacterales; Enterobacteriaceae; Escherichia; Escherichia coli;	562	Escherichia coli	medium	E.coli
128PM1	GCF_001693635.1_ASM169363v1	2159	2305	75	170275	1.45	1.41	0.01	70.99	68.68	0.66	2088.95	1e-26	NZ_CP016546.1	Escherichia coli strain O177:H21 chromosome, complete genome	562	cellular organisms; Bacteria; Proteobacteria; Gammaproteobacteria; Enterobacterales; Enterobacteriaceae; Escherichia; Escherichia coli;	562	Escherichia coli	medium	E.coli
128PM1	GCF_001874485.1_ASM187448v1	2180	51	0	997	0.03	5.12	0.05	0.27	42.73	0.43	49.62	1e-11	NZ_CP015088.1	Escherichia coli O25b:H4 extrachomosomal sequence	941280	cellular organisms; Bacteria; Proteobacteria; Gammaproteobacteria; Enterobacterales; Enterobacteriaceae; Escherichia; Escherichia coli; Escherichia coli O25b:H4;	562	Escherichia coli	medium	E.coli
128PM1	GCF_001874485.1_ASM187448v1	2179	17	0	1056	0.01	1.61	0.02	0.13	20.28	0.2	15.58	7.9e-05	NZ_CP015087.1	Escherichia coli O25b:H4 extrachomosomal sequence	941280	cellular organisms; Bacteria; Proteobacteria; Gammaproteobacteria; Enterobacterales; Enterobacteriaceae; Escherichia; Escherichia coli; Escherichia coli O25b:H4;	562	Escherichia coli	medium	E.coli
128PM2	GCF_900184875.1_Unitig	2606	109624	18	161641	70.77	69	0.68	70.77	69	0.68	109568	1e-26	NZ_LT883142.1	Escherichia coli isolate 6666666.257727.embl genome assembly, chromosome: IV	562	cellular organisms; Bacteria; Proteobacteria; Gammaproteobacteria; Enterobacterales; Enterobacteriaceae; Escherichia; Escherichia coli;	562	Escherichia coli	medium	E.coli
128PM2	GCF_002196475.1_ASM219647v1	2312	12680	68	171137	8.19	7.5	0.07	67.64	61.97	0.61	12474.7	1e-26	NZ_CP021840.1	Escherichia coli strain EC974 chromosome, complete genome	562	cellular organisms; Bacteria; Proteobacteria; Gammaproteobacteria; Enterobacterales; Enterobacteriaceae; Escherichia; Escherichia coli;	562	Escherichia coli	medium	E.coli
128PM2	GCF_001901185.1_ASM190118v1	2239	6002	71	168945	3.87	3.62	0.04	69.26	64.34	0.64	5791.24	1e-26	NZ_CP010219.1	Escherichia coli strain M18, complete genome	562	cellular organisms; Bacteria; Proteobacteria; Gammaproteobacteria; Enterobacterales; Enterobacteriaceae; Escherichia; Escherichia coli;	562	Escherichia coli	medium	E.coli
128PM2	GCF_003571685.1_ASM357168v1	2571	3406	75	179738	2.2	1.98	0.02	59.97	53.84	0.52	3187.05	1e-26	NZ_CP032204.1	Escherichia coli strain AR_0013 chromosome, complete genome	562	cellular organisms; Bacteria; Proteobacteria; Gammaproteobacteria; Enterobacterales; Enterobacteriaceae; Escherichia; Escherichia coli;	562	Escherichia coli	medium	E.coli
128PM2	GCF_002854065.1_ASM285406v1	2395	1965	65	152679	1.27	1.32	0.01	63.8	66.34	0.65	1776.82	1e-26	NZ_CP024147.1	Escherichia coli strain 14EC033 chromosome, complete genome	562	cellular organisms; Bacteria; Proteobacteria; Gammaproteobacteria; Enterobacterales; Enterobacteriaceae; Escherichia; Escherichia coli;	562	Escherichia coli	medium	E.coli
128PM2	GCF_002164595.2_ASM216459v2	2298	1695	73	168786	1.09	1.03	0.01	61.27	57.3	0.56	1487.98	1e-26	NZ_CP032879.1	Escherichia coli strain WCHEC000837 chromosome, complete genome	562	cellular organisms; Bacteria; Proteobacteria; Gammaproteobacteria; Enterobacterales; Enterobacteriaceae; Escherichia; Escherichia coli;	562	Escherichia coli	medium	E.coli
128PP2	GCF_003432305.1_ASM343230v1	2564	139428	11	161124	81.2	88.01	0.87	81.2	88.01	0.87	139392	1e-26	NZ_CP031833.1	Escherichia coli strain 2452 chromosome, complete genome	562	cellular organisms; Bacteria; Proteobacteria; Gammaproteobacteria; Enterobacterales; Enterobacteriaceae; Escherichia; Escherichia coli;	562	Escherichia coli	medium	E.coli
128PP2	GCF_002741355.1_ASM274135v1	2359	7342	77	167999	4.28	4.42	0.04	68.38	71.26	0.7	7113.52	1e-26	NZ_CP024278.1	Escherichia coli strain ATCC 43896 chromosome, complete genome	562	cellular organisms; Bacteria; Proteobacteria; Gammaproteobacteria; Enterobacterales; Enterobacteriaceae; Escherichia; Escherichia coli;	562	Escherichia coli	medium	E.coli
128PP2	GCF_000597845.1_ASM59784v1	2038	3110	73	156225	1.81	1.99	0.02	71.71	80.74	0.79	2896.53	1e-26	NZ_CP007265.1	Escherichia coli strain ST540, complete genome	562	cellular organisms; Bacteria; Proteobacteria; Gammaproteobacteria; Enterobacterales; Enterobacteriaceae; Escherichia; Escherichia coli;	562	Escherichia coli	medium	E.coli
128PP2	GCF_002278115.2_ASM227811v2	2328	2412	83	176064	1.4	1.4	0.01	56.69	56.44	0.55	2173.48	1e-26	NZ_CP023142.1	Escherichia coli strain CFSAN061770 chromosome, complete genome	562	cellular organisms; Bacteria; Proteobacteria; Gammaproteobacteria; Enterobacterales; Enterobacteriaceae; Escherichia; Escherichia coli;	562	Escherichia coli	medium	E.coli
128PP2	GCF_001900655.1_ASM190065v1	2215	1614	75	158677	0.94	1.05	0.01	77.31	86.02	0.84	1402.12	1e-26	NZ_CP010143.1	Escherichia coli strain D4, complete genome	562	cellular organisms; Bacteria; Proteobacteria; Gammaproteobacteria; Enterobacterales; Enterobacteriaceae; Escherichia; Escherichia coli;	562	Escherichia coli	medium	E.coli
128PP2	GCF_001874485.1_ASM187448v1	2179	116	0	1056	0.07	11	0.11	0.21	33.18	0.35	114.44	1e-25	NZ_CP015087.1	Escherichia coli O25b:H4 extrachomosomal sequence	941280	cellular organisms; Bacteria; Proteobacteria; Gammaproteobacteria; Enterobacterales; Enterobacteriaceae; Escherichia; Escherichia coli; Escherichia coli O25b:H4;	562	Escherichia coli	medium	E.coli
128PP2	GCF_001874485.1_ASM187448v1	2180	39	0	997	0.02	3.91	0.04	0.28	48.24	0.48	37.54	1.4e-09	NZ_CP015088.1	Escherichia coli O25b:H4 extrachomosomal sequence	941280	cellular organisms; Bacteria; Proteobacteria; Gammaproteobacteria; Enterobacterales; Enterobacteriaceae; Escherichia; Escherichia coli; Escherichia coli O25b:H4;	562	Escherichia coli	medium	E.coli
129PM1	GCF_000829985.1_ASM82998v1	2063	138687	10	163265	84.04	86.3	0.85	84.04	86.3	0.85	138655	1e-26	NZ_CP009166.1	Escherichia coli 1303, complete genome	745156	cellular organisms; Bacteria; Proteobacteria; Gammaproteobacteria; Enterobacterales; Enterobacteriaceae; Escherichia; Escherichia coli; Escherichia coli 1303;	562	Escherichia coli	medium	E.coli
129PM1	GCF_001932515.1_ASM193251v1	2247	5400	72	158785	3.27	3.38	0.03	83.07	87.78	0.86	5186.27	1e-26	NZ_CP018801.1	Escherichia coli strain tolC- chromosome, complete genome	562	cellular organisms; Bacteria; Proteobacteria; Gammaproteobacteria; Enterobacterales; Enterobacteriaceae; Escherichia; Escherichia coli;	562	Escherichia coli	medium	E.coli
129PM1	GCF_001278315.1_ASM127831v1	7164	3068	68	147082	1.86	2.13	0.02	5.27	6	0.06	2869.74	1e-26	NZ_CP012599.1	Salmonella enterica subsp. enterica serovar Newport strain 0307-213, complete genome	108619	cellular organisms; Bacteria; Proteobacteria; Gammaproteobacteria; Enterobacterales; Enterobacteriaceae; Salmonella; Salmonella enterica; Salmonella enterica subsp. enterica; Salmonella enterica subsp. enterica serovar Newport;	28901	Salmonella enterica	medium	E.coli
129PM1	GCF_003433275.1_ASM343327v1	2565	2774	81	176982	1.68	1.59	0.02	70.62	67.58	0.66	2539.06	1e-26	NZ_CP009050.1	Escherichia coli NCCP15648, complete genome	1200752	cellular organisms; Bacteria; Proteobacteria; Gammaproteobacteria; Enterobacterales; Enterobacteriaceae; Escherichia; Escherichia coli; Escherichia coli NCCP15648;	562	Escherichia coli	medium	E.coli
129PM1	GCF_000599645.1_ASM59964v1	2040	1703	72	160099	1.03	1.07	0.01	75.95	81.59	0.78	1496.12	1e-26	NZ_CP007391.1	Escherichia coli strain ST540, complete genome	562	cellular organisms; Bacteria; Proteobacteria; Gammaproteobacteria; Enterobacterales; Enterobacteriaceae; Escherichia; Escherichia coli;	562	Escherichia coli	medium	E.coli
129PM1	GCF_001874485.1_ASM187448v1	2180	91	0	997	0.06	9.13	0.09	0.06	9.23	0.09	89.56	1e-20	NZ_CP015088.1	Escherichia coli O25b:H4 extrachomosomal sequence	941280	cellular organisms; Bacteria; Proteobacteria; Gammaproteobacteria; Enterobacterales; Enterobacteriaceae; Escherichia; Escherichia coli; Escherichia coli O25b:H4;	562	Escherichia coli	medium	E.coli
129PM2	GCF_900184875.1_Unitig	2606	109920	18	161641	69.43	69.22	0.68	69.43	69.22	0.68	109863	1e-26	NZ_LT883142.1	Escherichia coli isolate 6666666.257727.embl genome assembly, chromosome: IV	562	cellular organisms; Bacteria; Proteobacteria; Gammaproteobacteria; Enterobacterales; Enterobacteriaceae; Escherichia; Escherichia coli;	562	Escherichia coli	medium	E.coli
129PM2	GCF_002196475.1_ASM219647v1	2312	12873	69	171137	8.13	7.62	0.08	66.47	62.27	0.61	12666.8	1e-26	NZ_CP021840.1	Escherichia coli strain EC974 chromosome, complete genome	562	cellular organisms; Bacteria; Proteobacteria; Gammaproteobacteria; Enterobacterales; Enterobacteriaceae; Escherichia; Escherichia coli;	562	Escherichia coli	medium	E.coli
129PM2	GCF_003813145.1_ASM381314v1	2592	5573	73	172601	3.52	3.31	0.03	61.24	57.19	0.56	5357.35	1e-26	NZ_CP033884.1	Escherichia coli strain 50579417 chromosome, complete genome	562	cellular organisms; Bacteria; Proteobacteria; Gammaproteobacteria; Enterobacterales; Enterobacteriaceae; Escherichia; Escherichia coli;	562	Escherichia coli	medium	E.coli
129PM2	GCF_001679985.1_ASM167998v1	2155	3379	71	165300	2.13	2.09	0.02	68.78	67.18	0.66	3171.71	1e-26	NZ_CP015912.1	Escherichia coli strain 210205630 chromosome, complete genome	562	cellular organisms; Bacteria; Proteobacteria; Gammaproteobacteria; Enterobacterales; Enterobacteriaceae; Escherichia; Escherichia coli;	562	Escherichia coli	medium	E.coli
129PM2	GCF_002934895.1_ASM293489v1	2417	1870	74	174986	1.18	1.11	0.01	69.01	64.58	0.62	1656.83	1e-26	NZ_CP026399.1	Escherichia coli strain ECONIH4 chromosome, complete genome	562	cellular organisms; Bacteria; Proteobacteria; Gammaproteobacteria; Enterobacterales; Enterobacteriaceae; Escherichia; Escherichia coli;	562	Escherichia coli	medium	E.coli
129PM2	GCF_002854065.1_ASM285406v1	2395	1585	66	152679	1	1.06	0.01	62.77	66.71	0.65	1397.34	1e-26	NZ_CP024147.1	Escherichia coli strain 14EC033 chromosome, complete genome	562	cellular organisms; Bacteria; Proteobacteria; Gammaproteobacteria; Enterobacterales; Enterobacteriaceae; Escherichia; Escherichia coli;	562	Escherichia coli	medium	E.coli
129PP1	GCF_003591595.1_ASM359159v1	2576	128126	8	156112	86.22	83.44	0.82	86.22	83.44	0.82	128100	1e-26	NZ_CP022959.1	Escherichia coli ATCC 8739 chromosome, complete genome	481805	cellular organisms; Bacteria; Proteobacteria; Gammaproteobacteria; Enterobacterales; Enterobacteriaceae; Escherichia; Escherichia coli; Escherichia coli C; Escherichia coli ATCC 8739;	562	Escherichia coli	medium	E.coli
129PP1	GCF_001679985.1_ASM167998v1	2155	6363	68	165300	4.28	3.87	0.04	76.14	69.66	0.68	6161.07	1e-26	NZ_CP015912.1	Escherichia coli strain 210205630 chromosome, complete genome	562	cellular organisms; Bacteria; Proteobacteria; Gammaproteobacteria; Enterobacterales; Enterobacteriaceae; Escherichia; Escherichia coli;	562	Escherichia coli	medium	E.coli
129PP1	GCF_002968715.1_ASM296871v1	2447	3261	64	152376	2.19	2.19	0.02	85.39	85.15	0.83	3073.58	1e-26	NZ_CP027140.1	Escherichia coli strain AR_0369 chromosome, complete genome	562	cellular organisms; Bacteria; Proteobacteria; Gammaproteobacteria; Enterobacterales; Enterobacteriaceae; Escherichia; Escherichia coli;	562	Escherichia coli	medium	E.coli
129PP1	GCF_001900655.1_ASM190065v1	2215	1768	66	158677	1.19	1.15	0.01	79.91	77.04	0.75	1576.88	1e-26	NZ_CP010143.1	Escherichia coli strain D4, complete genome	562	cellular organisms; Bacteria; Proteobacteria; Gammaproteobacteria; Enterobacterales; Enterobacteriaceae; Escherichia; Escherichia coli;	562	Escherichia coli	medium	E.coli
130PM2	GCF_000814145.2_ASM81414v2	2060	150961	3	157199	94.04	97.71	0.96	94.04	97.71	0.96	150949	1e-26	NZ_CP010371.1	Escherichia coli strain 6409, complete genome	562	cellular organisms; Bacteria; Proteobacteria; Gammaproteobacteria; Enterobacterales; Enterobacteriaceae; Escherichia; Escherichia coli;	562	Escherichia coli	medium	E.coli
131CM1	GCF_002214205.1_ASM221420v1	2319	149476	7	163861	90.6	92.04	0.91	90.6	92.04	0.91	149454	1e-26	NZ_CP022164.1	Escherichia coli strain M160133 chromosome, complete genome	562	cellular organisms; Bacteria; Proteobacteria; Gammaproteobacteria; Enterobacterales; Enterobacteriaceae; Escherichia; Escherichia coli;	562	Escherichia coli	medium	E.coli
131CM1	GCF_002310655.1_ASM231065v1	2337	5419	78	168180	3.28	3.25	0.03	65.87	65.5	0.65	5186.91	1e-26	NZ_CP023353.1	Escherichia coli strain 746 chromosome, complete genome	562	cellular organisms; Bacteria; Proteobacteria; Gammaproteobacteria; Enterobacterales; Enterobacteriaceae; Escherichia; Escherichia coli;	562	Escherichia coli	medium	E.coli
131CM1	GCF_001693635.1_ASM169363v1	2159	2247	79	170275	1.36	1.33	0.01	58.1	58.21	0.56	2018.63	1e-26	NZ_CP016546.1	Escherichia coli strain O177:H21 chromosome, complete genome	562	cellular organisms; Bacteria; Proteobacteria; Gammaproteobacteria; Enterobacterales; Enterobacteriaceae; Escherichia; Escherichia coli;	562	Escherichia coli	medium	E.coli
131CM1	GCF_003812085.1_ASM381208v1	2908	9	0	571	0.01	1.11	0.02	0.01	1.11	0.02	8.23	0.0041	NZ_CP033757.1	Klebsiella pneumoniae strain FDAARGOS_566 chromosome 2	573	cellular organisms; Bacteria; Proteobacteria; Gammaproteobacteria; Enterobacterales; Enterobacteriaceae; Klebsiella; Klebsiella pneumoniae;	573	Klebsiella pneumoniae	medium	E.coli
131CM2	GCF_001901445.1_ASM190144v1	2245	135228	11	155590	83.66	88.42	0.87	83.66	88.42	0.87	135193	1e-26	NZ_CP010242.1	Escherichia coli strain S56, complete genome	562	cellular organisms; Bacteria; Proteobacteria; Gammaproteobacteria; Enterobacterales; Enterobacteriaceae; Escherichia; Escherichia coli;	562	Escherichia coli	medium	E.coli
131CM2	GCF_003018455.1_ASM301845v1	2482	8367	83	199013	5.18	4.51	0.04	80.86	71.18	0.66	8119.48	1e-26	NZ_CP027599.1	Escherichia coli strain 97-3250 chromosome, complete genome	562	cellular organisms; Bacteria; Proteobacteria; Gammaproteobacteria; Enterobacterales; Enterobacteriaceae; Escherichia; Escherichia coli;	562	Escherichia coli	medium	E.coli
131CM2	GCF_002119485.1_ASM211948v1	7286	5207	73	159908	3.22	3.27	0.03	7.59	7.67	0.08	4989.46	1e-26	NZ_CP015574.1	Salmonella enterica strain FORC_038, complete genome	28901	cellular organisms; Bacteria; Proteobacteria; Gammaproteobacteria; Enterobacterales; Enterobacteriaceae; Salmonella; Salmonella enterica;	28901	Salmonella enterica	medium	E.coli
131CM2	GCF_002011945.1_ASM201194v1	2253	3205	74	161532	1.98	2.03	0.02	81.44	82.88	0.81	2987.46	1e-26	NZ_CP018948.1	Escherichia coli strain Ecol_224 chromosome, complete genome	562	cellular organisms; Bacteria; Proteobacteria; Gammaproteobacteria; Enterobacterales; Enterobacteriaceae; Escherichia; Escherichia coli;	562	Escherichia coli	medium	E.coli
131CM2	GCF_002302315.1_ASM230231v1	2330	1746	77	168232	1.08	1.08	0.01	82.89	82.52	0.8	1527.59	1e-26	NZ_CP023346.1	Escherichia coli strain ETEC-2265 chromosome, complete genome	562	cellular organisms; Bacteria; Proteobacteria; Gammaproteobacteria; Enterobacterales; Enterobacteriaceae; Escherichia; Escherichia coli;	562	Escherichia coli	medium	E.coli
131CM2	GCF_001874485.1_ASM187448v1	2180	32	0	997	0.02	3.21	0.03	0.24	38.21	0.39	30.58	3.2e-08	NZ_CP015088.1	Escherichia coli O25b:H4 extrachomosomal sequence	941280	cellular organisms; Bacteria; Proteobacteria; Gammaproteobacteria; Enterobacterales; Enterobacteriaceae; Escherichia; Escherichia coli; Escherichia coli O25b:H4;	562	Escherichia coli	medium	E.coli
131CM2	GCF_003812085.1_ASM381208v1	2908	14	0	571	0.01	2.59	0.02	0.01	3.14	0.03	13.24	0.00027	NZ_CP033757.1	Klebsiella pneumoniae strain FDAARGOS_566 chromosome 2	573	cellular organisms; Bacteria; Proteobacteria; Gammaproteobacteria; Enterobacterales; Enterobacteriaceae; Klebsiella; Klebsiella pneumoniae;	573	Klebsiella pneumoniae	medium	E.coli
131PM1	GCF_000017745.1_ASM1774v1	1988	139738	13	164054	81.6	86.99	0.85	81.6	86.99	0.85	139696	1e-26	NC_009801.1	Escherichia coli E24377A, complete genome	331111	cellular organisms; Bacteria; Proteobacteria; Gammaproteobacteria; Enterobacterales; Enterobacteriaceae; Escherichia; Escherichia coli; Escherichia coli O139:H28; Escherichia coli O139:H28 str. E24377A;	562	Escherichia coli	medium	E.coli
131PM1	GCF_003017375.1_ASM301737v1	2455	7942	83	182649	4.64	4.4	0.04	77.99	76.76	0.73	7694.75	1e-26	NZ_CP027219.1	Escherichia coli strain 2015C-3163 chromosome, complete genome	562	cellular organisms; Bacteria; Proteobacteria; Gammaproteobacteria; Enterobacterales; Enterobacteriaceae; Escherichia; Escherichia coli;	562	Escherichia coli	medium	E.coli
131PM1	GCF_002119485.1_ASM211948v1	7286	7184	76	159908	4.2	4.51	0.04	8.33	8.92	0.09	6956.61	1e-26	NZ_CP015574.1	Salmonella enterica strain FORC_038, complete genome	28901	cellular organisms; Bacteria; Proteobacteria; Gammaproteobacteria; Enterobacterales; Enterobacteriaceae; Salmonella; Salmonella enterica;	28901	Salmonella enterica	medium	E.coli
131PM1	GCF_001901185.1_ASM190118v1	2239	2869	82	168945	1.68	1.72	0.02	76.32	78.37	0.77	2629.95	1e-26	NZ_CP010219.1	Escherichia coli strain M18, complete genome	562	cellular organisms; Bacteria; Proteobacteria; Gammaproteobacteria; Enterobacterales; Enterobacteriaceae; Escherichia; Escherichia coli;	562	Escherichia coli	medium	E.coli
131PM2	GCF_000814145.2_ASM81414v2	2060	150941	4	157199	92.84	97.71	0.96	92.84	97.71	0.96	150929	1e-26	NZ_CP010371.1	Escherichia coli strain 6409, complete genome	562	cellular organisms; Bacteria; Proteobacteria; Gammaproteobacteria; Enterobacterales; Enterobacteriaceae; Escherichia; Escherichia coli;	562	Escherichia coli	medium	E.coli
131PM2	GCF_001874485.1_ASM187448v1	2180	10	0	997	0.01	1	0.01	0.01	1.1	0.01	8.65	0.0033	NZ_CP015088.1	Escherichia coli O25b:H4 extrachomosomal sequence	941280	cellular organisms; Bacteria; Proteobacteria; Gammaproteobacteria; Enterobacterales; Enterobacteriaceae; Escherichia; Escherichia coli; Escherichia coli O25b:H4;	562	Escherichia coli	medium	E.coli
131PP1	GCF_900092615.1_PRJEB14041	2599	136258	11	171031	82.54	82.39	0.8	82.54	82.39	0.8	136225	1e-26	NZ_LT601384.1	Escherichia coli isolate NCTC86EC genome assembly, chromosome: I	562	cellular organisms; Bacteria; Proteobacteria; Gammaproteobacteria; Enterobacterales; Enterobacteriaceae; Escherichia; Escherichia coli;	562	Escherichia coli	medium	E.coli
131PP1	GCF_001900985.1_ASM190098v1	2229	8722	73	167019	5.28	5.34	0.05	79.61	80.6	0.79	8505.35	1e-26	NZ_CP010237.1	Escherichia coli strain S43, complete genome	562	cellular organisms; Bacteria; Proteobacteria; Gammaproteobacteria; Enterobacterales; Enterobacteriaceae; Escherichia; Escherichia coli;	562	Escherichia coli	medium	E.coli
131PP1	GCF_000597845.1_ASM59784v1	2038	2990	70	156225	1.81	1.96	0.02	75.34	81.7	0.8	2784.25	1e-26	NZ_CP007265.1	Escherichia coli strain ST540, complete genome	562	cellular organisms; Bacteria; Proteobacteria; Gammaproteobacteria; Enterobacterales; Enterobacteriaceae; Escherichia; Escherichia coli;	562	Escherichia coli	medium	E.coli
131PP1	GCF_001660585.1_ASM166058v1	2146	1769	77	166556	1.07	1.08	0.01	52.44	52.25	0.52	1549.17	1e-26	NZ_CP016007.1	Escherichia coli strain NGF1, complete genome	562	cellular organisms; Bacteria; Proteobacteria; Gammaproteobacteria; Enterobacterales; Enterobacteriaceae; Escherichia; Escherichia coli;	562	Escherichia coli	medium	E.coli
131PP1	GCF_001874485.1_ASM187448v1	2180	91	0	997	0.06	9.13	0.09	0.25	41.22	0.41	89.58	1e-20	NZ_CP015088.1	Escherichia coli O25b:H4 extrachomosomal sequence	941280	cellular organisms; Bacteria; Proteobacteria; Gammaproteobacteria; Enterobacterales; Enterobacteriaceae; Escherichia; Escherichia coli; Escherichia coli O25b:H4;	562	Escherichia coli	medium	E.coli
131PP1	GCF_003812085.1_ASM381208v1	2908	11	0	571	0.01	2.03	0.02	0.02	3.7	0.04	10.25	0.0014	NZ_CP033757.1	Klebsiella pneumoniae strain FDAARGOS_566 chromosome 2	573	cellular organisms; Bacteria; Proteobacteria; Gammaproteobacteria; Enterobacterales; Enterobacteriaceae; Klebsiella; Klebsiella pneumoniae;	573	Klebsiella pneumoniae	medium	E.coli
131UM1	GCF_002237325.1_ASM223732v1	2325	146645	8	159761	88.06	93.12	0.92	88.06	93.12	0.92	146620	1e-26	NZ_CP012380.1	Escherichia coli strain WAT, complete genome	562	cellular organisms; Bacteria; Proteobacteria; Gammaproteobacteria; Enterobacterales; Enterobacteriaceae; Escherichia; Escherichia coli;	562	Escherichia coli	medium	E.coli
131UM1	GCF_001679985.1_ASM167998v1	2155	4106	77	165300	2.47	2.47	0.02	81.42	83.37	0.82	3878.53	1e-26	NZ_CP015912.1	Escherichia coli strain 210205630 chromosome, complete genome	562	cellular organisms; Bacteria; Proteobacteria; Gammaproteobacteria; Enterobacterales; Enterobacteriaceae; Escherichia; Escherichia coli;	562	Escherichia coli	medium	E.coli
131UM1	GCF_000597845.1_ASM59784v1	2038	2569	73	156225	1.54	1.68	0.02	69.85	76.4	0.74	2356.47	1e-26	NZ_CP007265.1	Escherichia coli strain ST540, complete genome	562	cellular organisms; Bacteria; Proteobacteria; Gammaproteobacteria; Enterobacterales; Enterobacteriaceae; Escherichia; Escherichia coli;	562	Escherichia coli	medium	E.coli
131UM1	GCF_001677475.1_ASM167747v1	2150	2297	85	182440	1.38	1.31	0.01	59.93	56.41	0.55	2052.62	1e-26	NZ_CP015229.1	Escherichia coli strain 06-00048 chromosome, complete genome	562	cellular organisms; Bacteria; Proteobacteria; Gammaproteobacteria; Enterobacterales; Enterobacteriaceae; Escherichia; Escherichia coli;	562	Escherichia coli	medium	E.coli
131UM1	GCF_001874485.1_ASM187448v1	2180	47	0	997	0.03	4.71	0.05	0.24	40.62	0.41	45.54	5.3e-10	NZ_CP015088.1	Escherichia coli O25b:H4 extrachomosomal sequence	941280	cellular organisms; Bacteria; Proteobacteria; Gammaproteobacteria; Enterobacterales; Enterobacteriaceae; Escherichia; Escherichia coli; Escherichia coli O25b:H4;	562	Escherichia coli	medium	E.coli
131UP1	GCF_000210475.1_ASM21047v1	2014	144604	7	171154	88.24	87.27	0.84	88.24	87.27	0.84	144581	1e-26	NC_017633.1	Escherichia coli ETEC H10407, complete genome	316401	cellular organisms; Bacteria; Proteobacteria; Gammaproteobacteria; Enterobacterales; Enterobacteriaceae; Escherichia; Escherichia coli; Escherichia coli ETEC H10407;	562	Escherichia coli	medium	E.coli
131UP1	GCF_001900985.1_ASM190098v1	2229	5602	75	167019	3.42	3.43	0.03	80.66	81	0.79	5380.01	1e-26	NZ_CP010237.1	Escherichia coli strain S43, complete genome	562	cellular organisms; Bacteria; Proteobacteria; Gammaproteobacteria; Enterobacterales; Enterobacteriaceae; Escherichia; Escherichia coli;	562	Escherichia coli	medium	E.coli
131UP1	GCF_002058765.1_ASM205876v1	2279	2385	82	181341	1.46	1.36	0.01	67.27	62.99	0.61	2148.98	1e-26	NZ_CP019944.1	Escherichia coli strain DSM 103246 chromosome, complete genome	562	cellular organisms; Bacteria; Proteobacteria; Gammaproteobacteria; Enterobacterales; Enterobacteriaceae; Escherichia; Escherichia coli;	562	Escherichia coli	medium	E.coli
131UP1	GCF_001874485.1_ASM187448v1	2180	66	0	997	0.04	6.62	0.07	0.24	38.11	0.39	64.57	1e-15	NZ_CP015088.1	Escherichia coli O25b:H4 extrachomosomal sequence	941280	cellular organisms; Bacteria; Proteobacteria; Gammaproteobacteria; Enterobacterales; Enterobacteriaceae; Escherichia; Escherichia coli; Escherichia coli O25b:H4;	562	Escherichia coli	medium	E.coli
131UP1	GCF_003812085.1_ASM381208v1	2908	24	0	571	0.01	4.44	0.04	0.02	6.1	0.06	23.23	1.4e-06	NZ_CP033757.1	Klebsiella pneumoniae strain FDAARGOS_566 chromosome 2	573	cellular organisms; Bacteria; Proteobacteria; Gammaproteobacteria; Enterobacterales; Enterobacteriaceae; Klebsiella; Klebsiella pneumoniae;	573	Klebsiella pneumoniae	medium	E.coli
132CM1	GCF_002787645.1_ASM278764v1	2376	157543	1	162392	97.58	98.05	0.97	97.58	98.05	0.97	157538	1e-26	NZ_CP024826.1	Escherichia coli strain CREC-544 chromosome, complete genome	562	cellular organisms; Bacteria; Proteobacteria; Gammaproteobacteria; Enterobacterales; Enterobacteriaceae; Escherichia; Escherichia coli;	562	Escherichia coli	medium	E.coli
132CP1	GCF_002180095.1_ASM218009v1	2304	144489	9	166053	87.75	88.28	0.87	87.75	88.28	0.87	144462	1e-26	NZ_CP021535.1	Escherichia coli strain AR_0119, complete genome	562	cellular organisms; Bacteria; Proteobacteria; Gammaproteobacteria; Enterobacterales; Enterobacteriaceae; Escherichia; Escherichia coli;	562	Escherichia coli	medium	E.coli
132CP1	GCF_002860085.1_ASM286008v1	2399	6574	75	163173	3.99	4.06	0.04	81.12	83.3	0.82	6352.31	1e-26	NZ_CP019051.1	Escherichia coli strain CRE1540 chromosome, complete genome	562	cellular organisms; Bacteria; Proteobacteria; Gammaproteobacteria; Enterobacterales; Enterobacteriaceae; Escherichia; Escherichia coli;	562	Escherichia coli	medium	E.coli
132CP1	GCF_002812545.1_ASM281254v1	2385	3354	74	158632	2.04	2.17	0.02	66.84	70.89	0.69	3138.03	1e-26	NZ_CP025048.1	Escherichia coli strain SC516 chromosome, complete genome	562	cellular organisms; Bacteria; Proteobacteria; Gammaproteobacteria; Enterobacterales; Enterobacteriaceae; Escherichia; Escherichia coli;	562	Escherichia coli	medium	E.coli
132CP1	GCF_002310635.1_ASM231063v1	2336	1798	80	168751	1.09	1.09	0.01	53.92	53.34	0.53	1570.94	1e-26	NZ_CP023388.1	Escherichia coli strain 1105 chromosome, complete genome	562	cellular organisms; Bacteria; Proteobacteria; Gammaproteobacteria; Enterobacterales; Enterobacteriaceae; Escherichia; Escherichia coli;	562	Escherichia coli	medium	E.coli
132CP1	GCF_003812085.1_ASM381208v1	2908	25	0	571	0.02	4.62	0.04	0.02	4.62	0.04	24.21	8.6e-07	NZ_CP033757.1	Klebsiella pneumoniae strain FDAARGOS_566 chromosome 2	573	cellular organisms; Bacteria; Proteobacteria; Gammaproteobacteria; Enterobacterales; Enterobacteriaceae; Klebsiella; Klebsiella pneumoniae;	573	Klebsiella pneumoniae	medium	E.coli
132PM1	GCF_000019645.1_ASM1964v1	1993	156258	6	168291	91.74	94.05	0.93	91.74	94.05	0.93	156240	1e-26	NC_010498.1	Escherichia coli SMS-3-5, complete genome	439855	cellular organisms; Bacteria; Proteobacteria; Gammaproteobacteria; Enterobacterales; Enterobacteriaceae; Escherichia; Escherichia coli; Escherichia coli SMS-3-5;	562	Escherichia coli	medium	E.coli
132PM1	GCF_001679985.1_ASM167998v1	2155	4077	79	165300	2.39	2.53	0.02	57.16	60	0.59	3843.89	1e-26	NZ_CP015912.1	Escherichia coli strain 210205630 chromosome, complete genome	562	cellular organisms; Bacteria; Proteobacteria; Gammaproteobacteria; Enterobacterales; Enterobacteriaceae; Escherichia; Escherichia coli;	562	Escherichia coli	medium	E.coli
132PM1	GCF_000599625.1_ASM59962v1	2039	1583	76	157942	0.93	1.04	0.01	55.09	61.41	0.59	1367.88	1e-26	NZ_CP007390.1	Escherichia coli strain ST540, complete genome	562	cellular organisms; Bacteria; Proteobacteria; Gammaproteobacteria; Enterobacterales; Enterobacteriaceae; Escherichia; Escherichia coli;	562	Escherichia coli	medium	E.coli
132PP1	GCF_002163655.1_ASM216365v1	2294	148251	4	160158	89.64	94.92	0.93	89.64	94.92	0.93	148237	1e-26	NZ_CP018323.1	Escherichia coli strain KSC9 chromosome, complete genome	562	cellular organisms; Bacteria; Proteobacteria; Gammaproteobacteria; Enterobacterales; Enterobacteriaceae; Escherichia; Escherichia coli;	562	Escherichia coli	medium	E.coli
132PP1	GCF_003413625.1_ASM341362v1	2563	2287	74	161066	1.38	1.26	0.01	75.69	78.76	0.78	2074	1e-26	NZ_CP031653.1	Escherichia coli strain UK_Dog_Liverpool chromosome, complete genome	562	cellular organisms; Bacteria; Proteobacteria; Gammaproteobacteria; Enterobacterales; Enterobacteriaceae; Escherichia; Escherichia coli;	562	Escherichia coli	medium	E.coli
133PM1	GCF_000019645.1_ASM1964v1	1993	156284	6	168291	91.73	94.06	0.93	91.73	94.06	0.93	156264	1e-26	NC_010498.1	Escherichia coli SMS-3-5, complete genome	439855	cellular organisms; Bacteria; Proteobacteria; Gammaproteobacteria; Enterobacterales; Enterobacteriaceae; Escherichia; Escherichia coli; Escherichia coli SMS-3-5;	562	Escherichia coli	medium	E.coli
133PM1	GCF_002787935.1_ASM278793v1	2377	4072	81	169609	2.39	2.46	0.02	60.28	61.94	0.61	3832.87	1e-26	NZ_CP024821.1	Escherichia coli strain CREC-591 chromosome, complete genome	562	cellular organisms; Bacteria; Proteobacteria; Gammaproteobacteria; Enterobacterales; Enterobacteriaceae; Escherichia; Escherichia coli;	562	Escherichia coli	medium	E.coli
133PM1	GCF_000599625.1_ASM59962v1	2039	1587	76	157942	0.93	1.04	0.01	55.09	61.43	0.59	1370.86	1e-26	NZ_CP007390.1	Escherichia coli strain ST540, complete genome	562	cellular organisms; Bacteria; Proteobacteria; Gammaproteobacteria; Enterobacterales; Enterobacteriaceae; Escherichia; Escherichia coli;	562	Escherichia coli	medium	E.coli
134CM1	GCF_000829985.1_ASM82998v1	2063	140870	3	163265	93.11	87.77	0.86	93.11	87.77	0.86	140858	1e-26	NZ_CP009166.1	Escherichia coli 1303, complete genome	745156	cellular organisms; Bacteria; Proteobacteria; Gammaproteobacteria; Enterobacterales; Enterobacteriaceae; Escherichia; Escherichia coli; Escherichia coli 1303;	562	Escherichia coli	medium	E.coli
134CM1	GCF_900474445.1_39641_B02	2608	2957	66	155142	1.95	1.95	0.02	82.79	82.22	0.81	2763.22	1e-26	NZ_LS483296.1	Escherichia coli strain NCTC9966 genome assembly, chromosome: 1	562	cellular organisms; Bacteria; Proteobacteria; Gammaproteobacteria; Enterobacterales; Enterobacteriaceae; Escherichia; Escherichia coli;	562	Escherichia coli	medium	E.coli
134CM1	GCF_001874485.1_ASM187448v1	2180	76	0	997	0.05	7.62	0.08	0.24	36.71	0.37	74.67	1e-17	NZ_CP015088.1	Escherichia coli O25b:H4 extrachomosomal sequence	941280	cellular organisms; Bacteria; Proteobacteria; Gammaproteobacteria; Enterobacterales; Enterobacteriaceae; Escherichia; Escherichia coli; Escherichia coli O25b:H4;	562	Escherichia coli	medium	E.coli
134PM1	GCF_000819645.1_ASM81964v1	2061	150819	10	165698	84.65	92.4	0.91	84.65	92.4	0.91	150789	1e-26	NZ_CP010315.1	Escherichia coli strain 789, complete genome	562	cellular organisms; Bacteria; Proteobacteria; Gammaproteobacteria; Enterobacterales; Enterobacteriaceae; Escherichia; Escherichia coli;	562	Escherichia coli	medium	E.coli
134PM1	GCF_003790525.1_ASM379052v1	2589	3989	90	185316	2.24	2.1	0.02	55.35	54.44	0.53	3726.19	1e-26	NZ_CP033635.1	Escherichia coli isolate ECCNB12-2 chromosome, complete genome	562	cellular organisms; Bacteria; Proteobacteria; Gammaproteobacteria; Enterobacterales; Enterobacteriaceae; Escherichia; Escherichia coli;	562	Escherichia coli	medium	E.coli
134PM1	GCF_003413625.1_ASM341362v1	2563	2993	79	161066	1.68	1.76	0.02	78.3	87.6	0.87	2761.41	1e-26	NZ_CP031653.1	Escherichia coli strain UK_Dog_Liverpool chromosome, complete genome	562	cellular organisms; Bacteria; Proteobacteria; Gammaproteobacteria; Enterobacterales; Enterobacteriaceae; Escherichia; Escherichia coli;	562	Escherichia coli	medium	E.coli
134PM2	GCF_003336405.1_ASM333640v1	2553	146654	6	157573	90.56	94.78	0.93	90.56	94.78	0.93	146634	1e-26	NZ_CP031105.1	Escherichia coli strain AMSCJX02 chromosome, complete genome	562	cellular organisms; Bacteria; Proteobacteria; Gammaproteobacteria; Enterobacterales; Enterobacteriaceae; Escherichia; Escherichia coli;	562	Escherichia coli	medium	E.coli
134PM2	GCF_003571685.1_ASM357168v1	2571	3923	80	179738	2.42	2.2	0.02	59.87	56.09	0.54	3686.8	1e-26	NZ_CP032204.1	Escherichia coli strain AR_0013 chromosome, complete genome	562	cellular organisms; Bacteria; Proteobacteria; Gammaproteobacteria; Enterobacterales; Enterobacteriaceae; Escherichia; Escherichia coli;	562	Escherichia coli	medium	E.coli
134PM2	GCF_001678965.1_ASM167896v1	2154	2049	79	173279	1.27	1.22	0.01	80.66	78.16	0.75	1822.81	1e-26	NZ_CP013663.1	Escherichia coli strain GB089, complete genome	562	cellular organisms; Bacteria; Proteobacteria; Gammaproteobacteria; Enterobacterales; Enterobacteriaceae; Escherichia; Escherichia coli;	562	Escherichia coli	medium	E.coli
134PM2	GCF_000597845.1_ASM59784v1	2038	1815	72	156225	1.12	1.19	0.01	70.67	75.31	0.73	1609.32	1e-26	NZ_CP007265.1	Escherichia coli strain ST540, complete genome	562	cellular organisms; Bacteria; Proteobacteria; Gammaproteobacteria; Enterobacterales; Enterobacteriaceae; Escherichia; Escherichia coli;	562	Escherichia coli	medium	E.coli
134PM2	GCF_001874485.1_ASM187448v1	2180	23	0	997	0.01	2.31	0.02	0.26	42.93	0.43	21.59	3.4e-06	NZ_CP015088.1	Escherichia coli O25b:H4 extrachomosomal sequence	941280	cellular organisms; Bacteria; Proteobacteria; Gammaproteobacteria; Enterobacterales; Enterobacteriaceae; Escherichia; Escherichia coli; Escherichia coli O25b:H4;	562	Escherichia coli	medium	E.coli
134PP1	GCF_003336405.1_ASM333640v1	2553	146657	6	157573	90.55	94.78	0.93	90.55	94.78	0.93	146637	1e-26	NZ_CP031105.1	Escherichia coli strain AMSCJX02 chromosome, complete genome	562	cellular organisms; Bacteria; Proteobacteria; Gammaproteobacteria; Enterobacterales; Enterobacteriaceae; Escherichia; Escherichia coli;	562	Escherichia coli	medium	E.coli
134PP1	GCF_003571685.1_ASM357168v1	2571	3921	80	179738	2.42	2.2	0.02	59.86	56.09	0.54	3684.76	1e-26	NZ_CP032204.1	Escherichia coli strain AR_0013 chromosome, complete genome	562	cellular organisms; Bacteria; Proteobacteria; Gammaproteobacteria; Enterobacterales; Enterobacteriaceae; Escherichia; Escherichia coli;	562	Escherichia coli	medium	E.coli
134PP1	GCF_001678965.1_ASM167896v1	2154	2053	79	173279	1.27	1.22	0.01	80.66	78.16	0.75	1826.76	1e-26	NZ_CP013663.1	Escherichia coli strain GB089, complete genome	562	cellular organisms; Bacteria; Proteobacteria; Gammaproteobacteria; Enterobacterales; Enterobacteriaceae; Escherichia; Escherichia coli;	562	Escherichia coli	medium	E.coli
134PP1	GCF_000597845.1_ASM59784v1	2038	1816	72	156225	1.12	1.19	0.01	70.66	75.31	0.73	1610.28	1e-26	NZ_CP007265.1	Escherichia coli strain ST540, complete genome	562	cellular organisms; Bacteria; Proteobacteria; Gammaproteobacteria; Enterobacterales; Enterobacteriaceae; Escherichia; Escherichia coli;	562	Escherichia coli	medium	E.coli
134PP1	GCF_001874485.1_ASM187448v1	2180	23	0	997	0.01	2.31	0.02	0.26	42.93	0.43	21.59	3.4e-06	NZ_CP015088.1	Escherichia coli O25b:H4 extrachomosomal sequence	941280	cellular organisms; Bacteria; Proteobacteria; Gammaproteobacteria; Enterobacterales; Enterobacteriaceae; Escherichia; Escherichia coli; Escherichia coli O25b:H4;	562	Escherichia coli	medium	E.coli
135CM1	GCF_001900815.1_ASM190081v1	2222	144477	5	151891	91.09	96.19	0.95	91.09	96.19	0.95	144460	1e-26	NZ_CP010167.1	Escherichia coli strain H3, complete genome	562	cellular organisms; Bacteria; Proteobacteria; Gammaproteobacteria; Enterobacterales; Enterobacteriaceae; Escherichia; Escherichia coli;	562	Escherichia coli	medium	E.coli
135CM1	GCF_003413625.1_ASM341362v1	2563	4970	72	161066	3.13	3.08	0.03	79.86	79.86	0.79	4757.95	1e-26	NZ_CP031653.1	Escherichia coli strain UK_Dog_Liverpool chromosome, complete genome	562	cellular organisms; Bacteria; Proteobacteria; Gammaproteobacteria; Enterobacterales; Enterobacteriaceae; Escherichia; Escherichia coli;	562	Escherichia coli	medium	E.coli
135CM1	GCF_002787935.1_ASM278793v1	2377	2449	76	169609	1.54	1.46	0.01	90.4	86.65	0.85	2228.87	1e-26	NZ_CP024821.1	Escherichia coli strain CREC-591 chromosome, complete genome	562	cellular organisms; Bacteria; Proteobacteria; Gammaproteobacteria; Enterobacterales; Enterobacteriaceae; Escherichia; Escherichia coli;	562	Escherichia coli	medium	E.coli
135PM1	GCF_000017745.1_ASM1774v1	1988	134160	11	164054	82.31	83.52	0.82	82.31	83.52	0.82	134125	1e-26	NC_009801.1	Escherichia coli E24377A, complete genome	331111	cellular organisms; Bacteria; Proteobacteria; Gammaproteobacteria; Enterobacterales; Enterobacteriaceae; Escherichia; Escherichia coli; Escherichia coli O139:H28; Escherichia coli O139:H28 str. E24377A;	562	Escherichia coli	medium	E.coli
135PM1	GCF_002952695.1_ASM295269v1	2423	8799	72	166975	5.4	5.41	0.05	80.76	81.31	0.79	8583.75	1e-26	NZ_CP025318.1	Escherichia coli strain FORC_042 chromosome, complete genome	562	cellular organisms; Bacteria; Proteobacteria; Gammaproteobacteria; Enterobacterales; Enterobacteriaceae; Escherichia; Escherichia coli;	562	Escherichia coli	medium	E.coli
135PM1	GCF_000599645.1_ASM59964v1	2040	3586	70	160099	2.2	2.34	0.02	70.96	75.62	0.72	3378.68	1e-26	NZ_CP007391.1	Escherichia coli strain ST540, complete genome	562	cellular organisms; Bacteria; Proteobacteria; Gammaproteobacteria; Enterobacterales; Enterobacteriaceae; Escherichia; Escherichia coli;	562	Escherichia coli	medium	E.coli
135PM1	GCF_003018275.1_ASM301827v1	2476	2629	75	167182	1.61	1.52	0.02	81.42	82.16	0.79	2411.6	1e-26	NZ_CP027449.1	Escherichia coli strain 2014C-3097 chromosome, complete genome	562	cellular organisms; Bacteria; Proteobacteria; Gammaproteobacteria; Enterobacterales; Enterobacteriaceae; Escherichia; Escherichia coli;	562	Escherichia coli	medium	E.coli
135PM1	GCF_001874485.1_ASM187448v1	2180	169	0	997	0.1	13.14	0.17	0.43	47.44	0.7	167.58	1e-26	NZ_CP015088.1	Escherichia coli O25b:H4 extrachomosomal sequence	941280	cellular organisms; Bacteria; Proteobacteria; Gammaproteobacteria; Enterobacterales; Enterobacteriaceae; Escherichia; Escherichia coli; Escherichia coli O25b:H4;	562	Escherichia coli	medium	E.coli
135PM2	GCF_001900695.1_ASM190069v1	2217	139286	21	154096	72.44	83.48	0.9	72.44	83.48	0.9	139221	1e-26	NZ_CP010148.1	Escherichia coli strain D6, complete genome	562	cellular organisms; Bacteria; Proteobacteria; Gammaproteobacteria; Enterobacterales; Enterobacteriaceae; Escherichia; Escherichia coli;	562	Escherichia coli	medium	E.coli
135PM2	GCF_900184875.1_Unitig	2606	23344	77	161641	12.14	14.4	0.14	70.66	78.32	0.84	23112.3	1e-26	NZ_LT883142.1	Escherichia coli isolate 6666666.257727.embl genome assembly, chromosome: IV	562	cellular organisms; Bacteria; Proteobacteria; Gammaproteobacteria; Enterobacterales; Enterobacteriaceae; Escherichia; Escherichia coli;	562	Escherichia coli	medium	E.coli
135PM2	GCF_000599645.1_ASM59964v1	2040	5437	82	160099	2.83	3.35	0.03	69.53	80.04	0.84	5193.17	1e-26	NZ_CP007391.1	Escherichia coli strain ST540, complete genome	562	cellular organisms; Bacteria; Proteobacteria; Gammaproteobacteria; Enterobacterales; Enterobacteriaceae; Escherichia; Escherichia coli;	562	Escherichia coli	medium	E.coli
135PM2	GCF_000210475.1_ASM21047v1	2014	3116	90	171154	1.62	1.86	0.02	68.64	73.18	0.77	2854.3	1e-26	NC_017633.1	Escherichia coli ETEC H10407, complete genome	316401	cellular organisms; Bacteria; Proteobacteria; Gammaproteobacteria; Enterobacterales; Enterobacteriaceae; Escherichia; Escherichia coli; Escherichia coli ETEC H10407;	562	Escherichia coli	medium	E.coli
135PM2	GCF_002196475.1_ASM219647v1	2312	1858	93	171137	0.97	1.09	0.01	60.42	62.86	0.68	1595.76	1e-26	NZ_CP021840.1	Escherichia coli strain EC974 chromosome, complete genome	562	cellular organisms; Bacteria; Proteobacteria; Gammaproteobacteria; Enterobacterales; Enterobacteriaceae; Escherichia; Escherichia coli;	562	Escherichia coli	medium	E.coli
135PM2	GCF_003812085.1_ASM381208v1	2908	7	0	571	0	1.11	0.01	0	1.11	0.01	6.14	0.013	NZ_CP033757.1	Klebsiella pneumoniae strain FDAARGOS_566 chromosome 2	573	cellular organisms; Bacteria; Proteobacteria; Gammaproteobacteria; Enterobacterales; Enterobacteriaceae; Klebsiella; Klebsiella pneumoniae;	573	Klebsiella pneumoniae	medium	E.coli
135PM3	GCF_001900795.1_ASM190079v1	2221	129877	10	149293	83.24	89.74	0.87	83.24	89.74	0.87	129845	1e-26	NZ_CP010163.1	Escherichia coli strain H2, complete genome	562	cellular organisms; Bacteria; Proteobacteria; Gammaproteobacteria; Enterobacterales; Enterobacteriaceae; Escherichia; Escherichia coli;	562	Escherichia coli	medium	E.coli
135PM3	GCF_002787935.1_ASM278793v1	2377	13016	70	169609	8.34	7.79	0.08	77.43	72.76	0.71	12807	1e-26	NZ_CP024821.1	Escherichia coli strain CREC-591 chromosome, complete genome	562	cellular organisms; Bacteria; Proteobacteria; Gammaproteobacteria; Enterobacterales; Enterobacteriaceae; Escherichia; Escherichia coli;	562	Escherichia coli	medium	E.coli
135PM3	GCF_000599645.1_ASM59964v1	2040	3598	69	160099	2.31	2.33	0.02	79.04	80.47	0.77	3395.78	1e-26	NZ_CP007391.1	Escherichia coli strain ST540, complete genome	562	cellular organisms; Bacteria; Proteobacteria; Gammaproteobacteria; Enterobacterales; Enterobacteriaceae; Escherichia; Escherichia coli;	562	Escherichia coli	medium	E.coli
135PM4	GCF_001900795.1_ASM190079v1	2221	129885	10	149293	83.24	89.74	0.87	83.24	89.74	0.87	129853	1e-26	NZ_CP010163.1	Escherichia coli strain H2, complete genome	562	cellular organisms; Bacteria; Proteobacteria; Gammaproteobacteria; Enterobacterales; Enterobacteriaceae; Escherichia; Escherichia coli;	562	Escherichia coli	medium	E.coli
135PM4	GCF_002787935.1_ASM278793v1	2377	13016	70	169609	8.34	7.79	0.08	77.43	72.76	0.71	12807	1e-26	NZ_CP024821.1	Escherichia coli strain CREC-591 chromosome, complete genome	562	cellular organisms; Bacteria; Proteobacteria; Gammaproteobacteria; Enterobacterales; Enterobacteriaceae; Escherichia; Escherichia coli;	562	Escherichia coli	medium	E.coli
135PM4	GCF_000599645.1_ASM59964v1	2040	3599	69	160099	2.31	2.33	0.02	79.03	80.47	0.77	3396.76	1e-26	NZ_CP007391.1	Escherichia coli strain ST540, complete genome	562	cellular organisms; Bacteria; Proteobacteria; Gammaproteobacteria; Enterobacterales; Enterobacteriaceae; Escherichia; Escherichia coli;	562	Escherichia coli	medium	E.coli
135PP1	GCF_002237325.1_ASM223732v1	2325	141626	6	159761	89.57	90.14	0.89	89.57	90.14	0.89	141606	1e-26	NZ_CP012380.1	Escherichia coli strain WAT, complete genome	562	cellular organisms; Bacteria; Proteobacteria; Gammaproteobacteria; Enterobacterales; Enterobacteriaceae; Escherichia; Escherichia coli;	562	Escherichia coli	medium	E.coli
135PP1	GCF_002946715.1_ASM294671v1	2420	4100	79	182941	2.59	2.26	0.02	62.98	56.41	0.54	3866.9	1e-26	NZ_CP026723.1	Escherichia coli strain 266917_2 chromosome, complete genome	562	cellular organisms; Bacteria; Proteobacteria; Gammaproteobacteria; Enterobacterales; Enterobacteriaceae; Escherichia; Escherichia coli;	562	Escherichia coli	medium	E.coli
136CM1	GCF_002855325.1_ASM285532v1	2396	127004	12	168624	80.88	77.99	0.75	80.88	77.99	0.75	126966	1e-26	NZ_CP024127.1	Escherichia coli strain 14EC001 chromosome, complete genome	562	cellular organisms; Bacteria; Proteobacteria; Gammaproteobacteria; Enterobacterales; Enterobacteriaceae; Escherichia; Escherichia coli;	562	Escherichia coli	medium	E.coli
136CM1	GCF_001900985.1_ASM190098v1	2229	9188	70	167019	5.85	5.62	0.06	80.3	77.06	0.76	8979.62	1e-26	NZ_CP010237.1	Escherichia coli strain S43, complete genome	562	cellular organisms; Bacteria; Proteobacteria; Gammaproteobacteria; Enterobacterales; Enterobacteriaceae; Escherichia; Escherichia coli;	562	Escherichia coli	medium	E.coli
136CM1	GCF_000597845.1_ASM59784v1	2038	4252	67	156225	2.71	2.79	0.03	76.34	78.44	0.77	4053.03	1e-26	NZ_CP007265.1	Escherichia coli strain ST540, complete genome	562	cellular organisms; Bacteria; Proteobacteria; Gammaproteobacteria; Enterobacterales; Enterobacteriaceae; Escherichia; Escherichia coli;	562	Escherichia coli	medium	E.coli
136CM1	GCF_001900655.1_ASM190065v1	2215	2480	69	158677	1.58	1.6	0.02	79.92	81.09	0.79	2279.21	1e-26	NZ_CP010143.1	Escherichia coli strain D4, complete genome	562	cellular organisms; Bacteria; Proteobacteria; Gammaproteobacteria; Enterobacterales; Enterobacteriaceae; Escherichia; Escherichia coli;	562	Escherichia coli	medium	E.coli
136PM1	GCF_001900675.1_ASM190067v1	2216	144603	7	158416	86.83	93.49	0.91	86.83	93.49	0.91	144579	1e-26	NZ_CP010145.1	Escherichia coli strain D5, complete genome	562	cellular organisms; Bacteria; Proteobacteria; Gammaproteobacteria; Enterobacterales; Enterobacteriaceae; Escherichia; Escherichia coli;	562	Escherichia coli	medium	E.coli
136PM1	GCF_002116715.1_ASM211671v1	2286	5025	73	160285	3.02	3.11	0.03	80.83	85.75	0.84	4808.94	1e-26	NZ_CP020933.1	Escherichia coli strain HB-Coli0 chromosome, complete genome	562	cellular organisms; Bacteria; Proteobacteria; Gammaproteobacteria; Enterobacterales; Enterobacteriaceae; Escherichia; Escherichia coli;	562	Escherichia coli	medium	E.coli
136PM1	GCF_000597845.1_ASM59784v1	2038	2394	72	156225	1.44	1.47	0.02	69.69	76.27	0.74	2185.25	1e-26	NZ_CP007265.1	Escherichia coli strain ST540, complete genome	562	cellular organisms; Bacteria; Proteobacteria; Gammaproteobacteria; Enterobacterales; Enterobacteriaceae; Escherichia; Escherichia coli;	562	Escherichia coli	medium	E.coli
136PM2	GCF_001900675.1_ASM190067v1	2216	144585	8	158416	86.1	93.49	0.91	86.1	93.49	0.91	144561	1e-26	NZ_CP010145.1	Escherichia coli strain D5, complete genome	562	cellular organisms; Bacteria; Proteobacteria; Gammaproteobacteria; Enterobacterales; Enterobacteriaceae; Escherichia; Escherichia coli;	562	Escherichia coli	medium	E.coli
136PM2	GCF_002116715.1_ASM211671v1	2286	5015	73	160285	2.99	3.11	0.03	80.14	85.75	0.84	4798.48	1e-26	NZ_CP020933.1	Escherichia coli strain HB-Coli0 chromosome, complete genome	562	cellular organisms; Bacteria; Proteobacteria; Gammaproteobacteria; Enterobacterales; Enterobacteriaceae; Escherichia; Escherichia coli;	562	Escherichia coli	medium	E.coli
136PM2	GCF_000597845.1_ASM59784v1	2038	2392	72	156225	1.42	1.47	0.02	69.1	76.26	0.74	2182.83	1e-26	NZ_CP007265.1	Escherichia coli strain ST540, complete genome	562	cellular organisms; Bacteria; Proteobacteria; Gammaproteobacteria; Enterobacterales; Enterobacteriaceae; Escherichia; Escherichia coli;	562	Escherichia coli	medium	E.coli
136PM3	GCF_000019645.1_ASM1964v1	1993	156262	6	168291	91.22	94.05	0.93	91.22	94.05	0.93	156243	1e-26	NC_010498.1	Escherichia coli SMS-3-5, complete genome	439855	cellular organisms; Bacteria; Proteobacteria; Gammaproteobacteria; Enterobacterales; Enterobacteriaceae; Escherichia; Escherichia coli; Escherichia coli SMS-3-5;	562	Escherichia coli	medium	E.coli
136PM3	GCF_002787935.1_ASM278793v1	2377	4051	81	169609	2.36	2.45	0.02	59.93	61.92	0.61	3812.53	1e-26	NZ_CP024821.1	Escherichia coli strain CREC-591 chromosome, complete genome	562	cellular organisms; Bacteria; Proteobacteria; Gammaproteobacteria; Enterobacterales; Enterobacteriaceae; Escherichia; Escherichia coli;	562	Escherichia coli	medium	E.coli
136PM3	GCF_000599625.1_ASM59962v1	2039	1591	76	157942	0.93	1.04	0.01	54.79	61.41	0.59	1375.4	1e-26	NZ_CP007390.1	Escherichia coli strain ST540, complete genome	562	cellular organisms; Bacteria; Proteobacteria; Gammaproteobacteria; Enterobacterales; Enterobacteriaceae; Escherichia; Escherichia coli;	562	Escherichia coli	medium	E.coli
136PP1	GCF_003667405.1_ASM366740v1	2580	138681	9	162652	86.11	86.74	0.85	86.11	86.74	0.85	138651	1e-26	NZ_CP032989.1	Escherichia coli strain W2-5 chromosome, complete genome	562	cellular organisms; Bacteria; Proteobacteria; Gammaproteobacteria; Enterobacterales; Enterobacteriaceae; Escherichia; Escherichia coli;	562	Escherichia coli	medium	E.coli
136PP1	GCF_001901465.1_ASM190146v1	2246	6429	72	160574	3.99	3.92	0.04	80.23	81.12	0.8	6213.89	1e-26	NZ_CP010229.1	Escherichia coli strain S10 chromosome, complete genome	562	cellular organisms; Bacteria; Proteobacteria; Gammaproteobacteria; Enterobacterales; Enterobacteriaceae; Escherichia; Escherichia coli;	562	Escherichia coli	medium	E.coli
136PP1	GCF_003413625.1_ASM341362v1	2563	3428	73	161066	2.13	2.06	0.02	77.94	79.08	0.78	3212.42	1e-26	NZ_CP031653.1	Escherichia coli strain UK_Dog_Liverpool chromosome, complete genome	562	cellular organisms; Bacteria; Proteobacteria; Gammaproteobacteria; Enterobacterales; Enterobacteriaceae; Escherichia; Escherichia coli;	562	Escherichia coli	medium	E.coli
136PP1	GCF_001900515.1_ASM190051v1	2208	2180	79	177293	1.35	1.28	0.01	82.11	78.03	0.75	1952.52	1e-26	NZ_CP010119.1	Escherichia coli strain C3, complete genome	562	cellular organisms; Bacteria; Proteobacteria; Gammaproteobacteria; Enterobacterales; Enterobacteriaceae; Escherichia; Escherichia coli;	562	Escherichia coli	medium	E.coli
136PP1	GCF_001874485.1_ASM187448v1	2180	110	0	997	0.07	11.03	0.11	0.23	37.61	0.38	108.58	1e-24	NZ_CP015088.1	Escherichia coli O25b:H4 extrachomosomal sequence	941280	cellular organisms; Bacteria; Proteobacteria; Gammaproteobacteria; Enterobacterales; Enterobacteriaceae; Escherichia; Escherichia coli; Escherichia coli O25b:H4;	562	Escherichia coli	medium	E.coli
136UM1	GCF_003336405.1_ASM333640v1	2553	136078	11	157573	81.4	87.86	0.86	81.4	87.86	0.86	136044	1e-26	NZ_CP031105.1	Escherichia coli strain AMSCJX02 chromosome, complete genome	562	cellular organisms; Bacteria; Proteobacteria; Gammaproteobacteria; Enterobacterales; Enterobacteriaceae; Escherichia; Escherichia coli;	562	Escherichia coli	medium	E.coli
136UM1	GCF_003413625.1_ASM341362v1	2563	6369	73	161066	3.81	3.95	0.04	73.82	77.65	0.77	6152.75	1e-26	NZ_CP031653.1	Escherichia coli strain UK_Dog_Liverpool chromosome, complete genome	562	cellular organisms; Bacteria; Proteobacteria; Gammaproteobacteria; Enterobacterales; Enterobacteriaceae; Escherichia; Escherichia coli;	562	Escherichia coli	medium	E.coli
136UM1	GCF_001900985.1_ASM190098v1	2229	4360	76	167019	2.61	2.66	0.03	69.35	71.09	0.69	4136.95	1e-26	NZ_CP010237.1	Escherichia coli strain S43, complete genome	562	cellular organisms; Bacteria; Proteobacteria; Gammaproteobacteria; Enterobacterales; Enterobacteriaceae; Escherichia; Escherichia coli;	562	Escherichia coli	medium	E.coli
136UM1	GCF_002164645.2_ASM216464v2	2300	2195	78	168976	1.31	1.33	0.01	59.43	59.8	0.59	1970.1	1e-26	NZ_CP028589.1	Escherichia coli strain WCHEC4533 chromosome, complete genome	562	cellular organisms; Bacteria; Proteobacteria; Gammaproteobacteria; Enterobacterales; Enterobacteriaceae; Escherichia; Escherichia coli;	562	Escherichia coli	medium	E.coli
136UM1	GCF_002156845.1_ASM215684v1	2292	1776	81	182107	1.06	1.04	0.01	74.43	72.49	0.68	1545.85	1e-26	NZ_CP021339.1	Escherichia coli strain 95NR1 chromosome, complete genome	562	cellular organisms; Bacteria; Proteobacteria; Gammaproteobacteria; Enterobacterales; Enterobacteriaceae; Escherichia; Escherichia coli;	562	Escherichia coli	medium	E.coli
136UM1	GCF_000599645.1_ASM59964v1	2040	1662	72	160099	0.99	1.04	0.01	68.44	74.54	0.71	1455.94	1e-26	NZ_CP007391.1	Escherichia coli strain ST540, complete genome	562	cellular organisms; Bacteria; Proteobacteria; Gammaproteobacteria; Enterobacterales; Enterobacteriaceae; Escherichia; Escherichia coli;	562	Escherichia coli	medium	E.coli
145CM1	GCF_001901445.1_ASM190144v1	2245	136272	8	155590	87.87	88.99	0.88	87.87	88.99	0.88	136247	1e-26	NZ_CP010242.1	Escherichia coli strain S56, complete genome	562	cellular organisms; Bacteria; Proteobacteria; Gammaproteobacteria; Enterobacterales; Enterobacteriaceae; Escherichia; Escherichia coli;	562	Escherichia coli	medium	E.coli
145CM1	GCF_002302315.1_ASM230231v1	2330	7114	71	168232	4.59	4.38	0.04	86.19	82.23	0.79	6902.46	1e-26	NZ_CP023346.1	Escherichia coli strain ETEC-2265 chromosome, complete genome	562	cellular organisms; Bacteria; Proteobacteria; Gammaproteobacteria; Enterobacterales; Enterobacteriaceae; Escherichia; Escherichia coli;	562	Escherichia coli	medium	E.coli
145CM1	GCF_002787935.1_ASM278793v1	2377	2647	75	169609	1.71	1.61	0.02	83.43	78.22	0.76	2430.1	1e-26	NZ_CP024821.1	Escherichia coli strain CREC-591 chromosome, complete genome	562	cellular organisms; Bacteria; Proteobacteria; Gammaproteobacteria; Enterobacterales; Enterobacteriaceae; Escherichia; Escherichia coli;	562	Escherichia coli	medium	E.coli
145CM2	GCF_002278115.2_ASM227811v2	2328	144027	9	176064	87.07	83.82	0.82	87.07	83.82	0.82	143997	1e-26	NZ_CP023142.1	Escherichia coli strain CFSAN061770 chromosome, complete genome	562	cellular organisms; Bacteria; Proteobacteria; Gammaproteobacteria; Enterobacterales; Enterobacteriaceae; Escherichia; Escherichia coli;	562	Escherichia coli	medium	E.coli
145CM2	GCF_002011985.1_ASM201198v1	2255	6755	77	167163	4.08	4.07	0.04	77.2	77.27	0.76	6526.89	1e-26	NZ_CP018957.1	Escherichia coli strain Ecol_316 chromosome, complete genome	562	cellular organisms; Bacteria; Proteobacteria; Gammaproteobacteria; Enterobacterales; Enterobacteriaceae; Escherichia; Escherichia coli;	562	Escherichia coli	medium	E.coli
145CM2	GCF_002302315.1_ASM230231v1	2330	3661	77	168232	2.21	2.26	0.02	60.32	61.24	0.59	3434.73	1e-26	NZ_CP023346.1	Escherichia coli strain ETEC-2265 chromosome, complete genome	562	cellular organisms; Bacteria; Proteobacteria; Gammaproteobacteria; Enterobacterales; Enterobacteriaceae; Escherichia; Escherichia coli;	562	Escherichia coli	medium	E.coli
145CM2	GCF_003030245.1_ASM303024v1	2512	1766	78	167335	1.07	1.08	0.01	70.63	71.4	0.7	1542.94	1e-26	NZ_CP028192.1	Escherichia coli strain CFSAN018748 chromosome, complete genome	562	cellular organisms; Bacteria; Proteobacteria; Gammaproteobacteria; Enterobacterales; Enterobacteriaceae; Escherichia; Escherichia coli;	562	Escherichia coli	medium	E.coli
145PP1	GCF_003017765.1_ASM301776v1	2459	146706	7	180153	87	84.5	0.81	87	84.5	0.81	146684	1e-26	NZ_CP027323.1	Escherichia coli strain 2013C-3033 chromosome, complete genome	562	cellular organisms; Bacteria; Proteobacteria; Gammaproteobacteria; Enterobacterales; Enterobacteriaceae; Escherichia; Escherichia coli;	562	Escherichia coli	medium	E.coli
145PP1	GCF_001901185.1_ASM190118v1	2239	3642	78	168945	2.16	2.13	0.02	77.05	77.92	0.77	3413.12	1e-26	NZ_CP010219.1	Escherichia coli strain M18, complete genome	562	cellular organisms; Bacteria; Proteobacteria; Gammaproteobacteria; Enterobacterales; Enterobacteriaceae; Escherichia; Escherichia coli;	562	Escherichia coli	medium	E.coli
145PP1	GCF_003018455.1_ASM301845v1	2482	2254	87	199013	1.34	1.19	0.01	77.96	71.47	0.66	2005.33	1e-26	NZ_CP027599.1	Escherichia coli strain 97-3250 chromosome, complete genome	562	cellular organisms; Bacteria; Proteobacteria; Gammaproteobacteria; Enterobacterales; Enterobacteriaceae; Escherichia; Escherichia coli;	562	Escherichia coli	medium	E.coli
145PP1	GCF_001874485.1_ASM187448v1	2179	63	0	1056	0.04	5.97	0.06	0.25	37.06	0.41	61.48	1e-14	NZ_CP015087.1	Escherichia coli O25b:H4 extrachomosomal sequence	941280	cellular organisms; Bacteria; Proteobacteria; Gammaproteobacteria; Enterobacterales; Enterobacteriaceae; Escherichia; Escherichia coli; Escherichia coli O25b:H4;	562	Escherichia coli	medium	E.coli
146PM1	GCF_001936315.1_ASM193631v1	2248	127896	14	176287	77.75	76.29	0.73	77.75	76.29	0.73	127851	1e-26	NZ_CP017631.1	Escherichia coli SLK172, complete genome	562	cellular organisms; Bacteria; Proteobacteria; Gammaproteobacteria; Enterobacterales; Enterobacteriaceae; Escherichia; Escherichia coli;	562	Escherichia coli	medium	E.coli
146PM1	GCF_003443815.1_ASM344381v1	2567	9957	68	158673	6.05	6.45	0.06	77.14	81.8	0.8	9753.86	1e-26	NZ_CP030281.1	Escherichia coli strain E308 chromosome, complete genome	562	cellular organisms; Bacteria; Proteobacteria; Gammaproteobacteria; Enterobacterales; Enterobacteriaceae; Escherichia; Escherichia coli;	562	Escherichia coli	medium	E.coli
146PM1	GCF_000597845.1_ASM59784v1	2038	3779	69	156225	2.3	2.4	0.02	73.32	79.09	0.77	3574.31	1e-26	NZ_CP007265.1	Escherichia coli strain ST540, complete genome	562	cellular organisms; Bacteria; Proteobacteria; Gammaproteobacteria; Enterobacterales; Enterobacteriaceae; Escherichia; Escherichia coli;	562	Escherichia coli	medium	E.coli
146PM1	GCF_003432305.1_ASM343230v1	2564	2803	73	161124	1.7	1.74	0.02	77.07	79.99	0.79	2591.06	1e-26	NZ_CP031833.1	Escherichia coli strain 2452 chromosome, complete genome	562	cellular organisms; Bacteria; Proteobacteria; Gammaproteobacteria; Enterobacterales; Enterobacteriaceae; Escherichia; Escherichia coli;	562	Escherichia coli	medium	E.coli
146PM1	GCF_002853805.1_ASM285380v1	2394	1727	75	164371	1.05	1.07	0.01	70.86	71.56	0.71	1512.57	1e-26	NZ_CP024141.1	Escherichia coli strain 14EC029 chromosome, complete genome	562	cellular organisms; Bacteria; Proteobacteria; Gammaproteobacteria; Enterobacterales; Enterobacteriaceae; Escherichia; Escherichia coli;	562	Escherichia coli	medium	E.coli
146PM1	GCF_001874485.1_ASM187448v1	2179	16	0	1056	0.01	1.52	0.02	0.13	20.28	0.2	14.56	0.00014	NZ_CP015087.1	Escherichia coli O25b:H4 extrachomosomal sequence	941280	cellular organisms; Bacteria; Proteobacteria; Gammaproteobacteria; Enterobacterales; Enterobacteriaceae; Escherichia; Escherichia coli; Escherichia coli O25b:H4;	562	Escherichia coli	medium	E.coli
147CM1	GCF_001678925.1_ASM167892v1	2153	135999	10	156264	84.44	88.64	0.87	84.44	88.64	0.87	135969	1e-26	NZ_CP013031.1	Escherichia coli strain H1827/12, complete genome	562	cellular organisms; Bacteria; Proteobacteria; Gammaproteobacteria; Enterobacterales; Enterobacteriaceae; Escherichia; Escherichia coli;	562	Escherichia coli	medium	E.coli
147CM1	GCF_003571685.1_ASM357168v1	2571	7469	77	179738	4.64	4.25	0.04	61.23	56.88	0.55	7239.37	1e-26	NZ_CP032204.1	Escherichia coli strain AR_0013 chromosome, complete genome	562	cellular organisms; Bacteria; Proteobacteria; Gammaproteobacteria; Enterobacterales; Enterobacteriaceae; Escherichia; Escherichia coli;	562	Escherichia coli	medium	E.coli
147CM1	GCF_003018455.1_ASM301845v1	2482	3193	85	199013	1.98	1.73	0.02	71.43	62.42	0.58	2946.81	1e-26	NZ_CP027599.1	Escherichia coli strain 97-3250 chromosome, complete genome	562	cellular organisms; Bacteria; Proteobacteria; Gammaproteobacteria; Enterobacterales; Enterobacteriaceae; Escherichia; Escherichia coli;	562	Escherichia coli	medium	E.coli
147CM1	GCF_001900655.1_ASM190065v1	2215	2083	71	158677	1.29	1.34	0.01	75.67	79.03	0.77	1877.26	1e-26	NZ_CP010143.1	Escherichia coli strain D4, complete genome	562	cellular organisms; Bacteria; Proteobacteria; Gammaproteobacteria; Enterobacterales; Enterobacteriaceae; Escherichia; Escherichia coli;	562	Escherichia coli	medium	E.coli
147CM1	GCF_001874485.1_ASM187448v1	2180	47	0	997	0.03	4.71	0.05	0.29	47.14	0.47	45.6	5.3e-10	NZ_CP015088.1	Escherichia coli O25b:H4 extrachomosomal sequence	941280	cellular organisms; Bacteria; Proteobacteria; Gammaproteobacteria; Enterobacterales; Enterobacteriaceae; Escherichia; Escherichia coli; Escherichia coli O25b:H4;	562	Escherichia coli	medium	E.coli
147CM1	GCF_001874485.1_ASM187448v1	2179	17	0	1056	0.01	1.61	0.02	0.29	41.23	0.44	15.55	8e-05	NZ_CP015087.1	Escherichia coli O25b:H4 extrachomosomal sequence	941280	cellular organisms; Bacteria; Proteobacteria; Gammaproteobacteria; Enterobacterales; Enterobacteriaceae; Escherichia; Escherichia coli; Escherichia coli O25b:H4;	562	Escherichia coli	medium	E.coli
148CM1	GCF_000284495.1_ASM28449v1	2025	132630	10	157998	84.29	84.46	0.84	84.29	84.46	0.84	132598	1e-26	NC_011993.1	Escherichia coli LF82 chromosome, complete sequence	591946	cellular organisms; Bacteria; Proteobacteria; Gammaproteobacteria; Enterobacterales; Enterobacteriaceae; Escherichia; Escherichia coli; Escherichia coli LF82;	562	Escherichia coli	medium	E.coli
148CM1	GCF_000813165.1_ASM81316v1	2059	8205	70	163199	5.21	5.11	0.05	81.92	80.14	0.79	7994.8	1e-26	NZ_CP005930.1	Escherichia coli APEC IMT5155, complete genome	1329907	cellular organisms; Bacteria; Proteobacteria; Gammaproteobacteria; Enterobacterales; Enterobacteriaceae; Escherichia; Escherichia coli; Escherichia coli APEC IMT5155;	562	Escherichia coli	medium	E.coli
148CM1	GCF_003571685.1_ASM357168v1	2571	4133	77	179738	2.63	2.41	0.02	62.94	57.47	0.55	3904.81	1e-26	NZ_CP032204.1	Escherichia coli strain AR_0013 chromosome, complete genome	562	cellular organisms; Bacteria; Proteobacteria; Gammaproteobacteria; Enterobacterales; Enterobacteriaceae; Escherichia; Escherichia coli;	562	Escherichia coli	medium	E.coli
148CM1	GCF_000597845.1_ASM59784v1	2038	1970	69	156225	1.25	1.3	0.01	53.83	55.76	0.54	1770.43	1e-26	NZ_CP007265.1	Escherichia coli strain ST540, complete genome	562	cellular organisms; Bacteria; Proteobacteria; Gammaproteobacteria; Enterobacterales; Enterobacteriaceae; Escherichia; Escherichia coli;	562	Escherichia coli	medium	E.coli
148CM1	GCF_003346835.1_ASM334683v1	2556	1752	78	174532	1.11	1.03	0.01	80.79	74.32	0.73	1529.54	1e-26	NZ_CP031215.1	Escherichia coli strain Es_ST80_L1_NDM_10_2017 chromosome, complete genome	562	cellular organisms; Bacteria; Proteobacteria; Gammaproteobacteria; Enterobacterales; Enterobacteriaceae; Escherichia; Escherichia coli;	562	Escherichia coli	medium	E.coli
148CM1	GCF_001874485.1_ASM187448v1	2180	10	0	997	0.01	1	0.01	0.24	37.51	0.38	8.69	0.0032	NZ_CP015088.1	Escherichia coli O25b:H4 extrachomosomal sequence	941280	cellular organisms; Bacteria; Proteobacteria; Gammaproteobacteria; Enterobacterales; Enterobacteriaceae; Escherichia; Escherichia coli; Escherichia coli O25b:H4;	562	Escherichia coli	medium	E.coli
148CM2	GCF_000284495.1_ASM28449v1	2025	132632	10	157998	84.29	84.46	0.84	84.29	84.46	0.84	132600	1e-26	NC_011993.1	Escherichia coli LF82 chromosome, complete sequence	591946	cellular organisms; Bacteria; Proteobacteria; Gammaproteobacteria; Enterobacterales; Enterobacteriaceae; Escherichia; Escherichia coli; Escherichia coli LF82;	562	Escherichia coli	medium	E.coli
148CM2	GCF_000813165.1_ASM81316v1	2059	8205	70	163199	5.21	5.11	0.05	81.92	80.14	0.79	7994.8	1e-26	NZ_CP005930.1	Escherichia coli APEC IMT5155, complete genome	1329907	cellular organisms; Bacteria; Proteobacteria; Gammaproteobacteria; Enterobacterales; Enterobacteriaceae; Escherichia; Escherichia coli; Escherichia coli APEC IMT5155;	562	Escherichia coli	medium	E.coli
148CM2	GCF_003571685.1_ASM357168v1	2571	4135	77	179738	2.63	2.41	0.02	62.94	57.47	0.55	3906.8	1e-26	NZ_CP032204.1	Escherichia coli strain AR_0013 chromosome, complete genome	562	cellular organisms; Bacteria; Proteobacteria; Gammaproteobacteria; Enterobacterales; Enterobacteriaceae; Escherichia; Escherichia coli;	562	Escherichia coli	medium	E.coli
148CM2	GCF_000597845.1_ASM59784v1	2038	1971	69	156225	1.25	1.3	0.01	53.83	55.76	0.54	1771.43	1e-26	NZ_CP007265.1	Escherichia coli strain ST540, complete genome	562	cellular organisms; Bacteria; Proteobacteria; Gammaproteobacteria; Enterobacterales; Enterobacteriaceae; Escherichia; Escherichia coli;	562	Escherichia coli	medium	E.coli
148CM2	GCF_003346835.1_ASM334683v1	2556	1751	78	174532	1.11	1.03	0.01	80.79	74.32	0.73	1528.54	1e-26	NZ_CP031215.1	Escherichia coli strain Es_ST80_L1_NDM_10_2017 chromosome, complete genome	562	cellular organisms; Bacteria; Proteobacteria; Gammaproteobacteria; Enterobacterales; Enterobacteriaceae; Escherichia; Escherichia coli;	562	Escherichia coli	medium	E.coli
148CM2	GCF_001874485.1_ASM187448v1	2180	10	0	997	0.01	1	0.01	0.24	37.51	0.38	8.69	0.0032	NZ_CP015088.1	Escherichia coli O25b:H4 extrachomosomal sequence	941280	cellular organisms; Bacteria; Proteobacteria; Gammaproteobacteria; Enterobacterales; Enterobacteriaceae; Escherichia; Escherichia coli; Escherichia coli O25b:H4;	562	Escherichia coli	medium	E.coli
148PM1	GCF_001678925.1_ASM167892v1	2153	135979	10	156264	84.45	88.63	0.87	84.45	88.63	0.87	135949	1e-26	NZ_CP013031.1	Escherichia coli strain H1827/12, complete genome	562	cellular organisms; Bacteria; Proteobacteria; Gammaproteobacteria; Enterobacterales; Enterobacteriaceae; Escherichia; Escherichia coli;	562	Escherichia coli	medium	E.coli
148PM1	GCF_003571685.1_ASM357168v1	2571	7471	77	179738	4.64	4.25	0.04	61.25	56.88	0.55	7241.44	1e-26	NZ_CP032204.1	Escherichia coli strain AR_0013 chromosome, complete genome	562	cellular organisms; Bacteria; Proteobacteria; Gammaproteobacteria; Enterobacterales; Enterobacteriaceae; Escherichia; Escherichia coli;	562	Escherichia coli	medium	E.coli
148PM1	GCF_003018455.1_ASM301845v1	2482	3193	84	199013	1.98	1.73	0.02	71.44	62.42	0.58	2946.88	1e-26	NZ_CP027599.1	Escherichia coli strain 97-3250 chromosome, complete genome	562	cellular organisms; Bacteria; Proteobacteria; Gammaproteobacteria; Enterobacterales; Enterobacteriaceae; Escherichia; Escherichia coli;	562	Escherichia coli	medium	E.coli
148PM1	GCF_001900655.1_ASM190065v1	2215	2083	71	158677	1.29	1.34	0.01	75.69	79.02	0.77	1877.32	1e-26	NZ_CP010143.1	Escherichia coli strain D4, complete genome	562	cellular organisms; Bacteria; Proteobacteria; Gammaproteobacteria; Enterobacterales; Enterobacteriaceae; Escherichia; Escherichia coli;	562	Escherichia coli	medium	E.coli
148PM1	GCF_001874485.1_ASM187448v1	2180	47	0	997	0.03	4.71	0.05	0.29	47.14	0.47	45.6	5.3e-10	NZ_CP015088.1	Escherichia coli O25b:H4 extrachomosomal sequence	941280	cellular organisms; Bacteria; Proteobacteria; Gammaproteobacteria; Enterobacterales; Enterobacteriaceae; Escherichia; Escherichia coli; Escherichia coli O25b:H4;	562	Escherichia coli	medium	E.coli
148PM1	GCF_001874485.1_ASM187448v1	2179	17	0	1056	0.01	1.61	0.02	0.29	41.23	0.44	15.55	8e-05	NZ_CP015087.1	Escherichia coli O25b:H4 extrachomosomal sequence	941280	cellular organisms; Bacteria; Proteobacteria; Gammaproteobacteria; Enterobacterales; Enterobacteriaceae; Escherichia; Escherichia coli; Escherichia coli O25b:H4;	562	Escherichia coli	medium	E.coli
148UC1	GCF_003030365.1_ASM303036v1	2513	157560	2	161756	96.47	99.61	0.97	96.47	99.61	0.97	157553	1e-26	NZ_CP027701.1	Escherichia coli strain 675SK2 chromosome, complete genome	562	cellular organisms; Bacteria; Proteobacteria; Gammaproteobacteria; Enterobacterales; Enterobacteriaceae; Escherichia; Escherichia coli;	562	Escherichia coli	medium	E.coli
148UC1	GCF_003413625.1_ASM341362v1	2563	2929	75	161066	1.79	1.85	0.02	72.15	74.06	0.73	2709.3	1e-26	NZ_CP031653.1	Escherichia coli strain UK_Dog_Liverpool chromosome, complete genome	562	cellular organisms; Bacteria; Proteobacteria; Gammaproteobacteria; Enterobacterales; Enterobacteriaceae; Escherichia; Escherichia coli;	562	Escherichia coli	medium	E.coli
148UM1	GCF_001936315.1_ASM193631v1	2248	125764	9	176287	85.71	75.15	0.71	85.71	75.15	0.71	125735	1e-26	NZ_CP017631.1	Escherichia coli SLK172, complete genome	562	cellular organisms; Bacteria; Proteobacteria; Gammaproteobacteria; Enterobacterales; Enterobacteriaceae; Escherichia; Escherichia coli;	562	Escherichia coli	medium	E.coli
148UM1	GCF_001900775.1_ASM190077v1	2220	8214	63	159095	5.6	5.33	0.05	85.04	80.58	0.78	8026.27	1e-26	NZ_CP010160.1	Escherichia coli strain H1, complete genome	562	cellular organisms; Bacteria; Proteobacteria; Gammaproteobacteria; Enterobacterales; Enterobacteriaceae; Escherichia; Escherichia coli;	562	Escherichia coli	medium	E.coli
148UM1	GCF_003443815.1_ASM344381v1	2567	2764	65	158673	1.88	1.79	0.02	83.4	79.01	0.77	2572.77	1e-26	NZ_CP030281.1	Escherichia coli strain E308 chromosome, complete genome	562	cellular organisms; Bacteria; Proteobacteria; Gammaproteobacteria; Enterobacterales; Enterobacteriaceae; Escherichia; Escherichia coli;	562	Escherichia coli	medium	E.coli
148UM1	GCF_003095635.1_ASM309563v1	2524	1791	69	164345	1.22	1.11	0.01	62.41	56.5	0.56	1593.77	1e-26	NZ_CP029164.1	Escherichia coli strain 104 chromosome, complete genome	562	cellular organisms; Bacteria; Proteobacteria; Gammaproteobacteria; Enterobacterales; Enterobacteriaceae; Escherichia; Escherichia coli;	562	Escherichia coli	medium	E.coli
148UM1	GCF_001874485.1_ASM187448v1	2180	33	0	997	0.02	3.31	0.03	0.31	45.44	0.46	31.72	1.8e-08	NZ_CP015088.1	Escherichia coli O25b:H4 extrachomosomal sequence	941280	cellular organisms; Bacteria; Proteobacteria; Gammaproteobacteria; Enterobacterales; Enterobacteriaceae; Escherichia; Escherichia coli; Escherichia coli O25b:H4;	562	Escherichia coli	medium	E.coli
148UM1	GCF_003812085.1_ASM381208v1	2908	32	0	571	0.02	5.91	0.06	0.03	7.02	0.07	31.3	2.3e-08	NZ_CP033757.1	Klebsiella pneumoniae strain FDAARGOS_566 chromosome 2	573	cellular organisms; Bacteria; Proteobacteria; Gammaproteobacteria; Enterobacterales; Enterobacteriaceae; Klebsiella; Klebsiella pneumoniae;	573	Klebsiella pneumoniae	medium	E.coli
148UM1	GCF_001874485.1_ASM187448v1	2179	26	0	1056	0.02	2.46	0.02	0.18	24.64	0.26	24.65	6.9e-07	NZ_CP015087.1	Escherichia coli O25b:H4 extrachomosomal sequence	941280	cellular organisms; Bacteria; Proteobacteria; Gammaproteobacteria; Enterobacterales; Enterobacteriaceae; Escherichia; Escherichia coli; Escherichia coli O25b:H4;	562	Escherichia coli	medium	E.coli
148UP2	GCF_002196495.1_ASM219649v1	2313	133700	16	171110	79.34	79.04	0.78	79.34	79.04	0.78	133651	1e-26	NZ_CP021844.1	Escherichia coli strain EC1515 chromosome, complete genome	562	cellular organisms; Bacteria; Proteobacteria; Gammaproteobacteria; Enterobacterales; Enterobacteriaceae; Escherichia; Escherichia coli;	562	Escherichia coli	medium	E.coli
148UP2	GCF_001806265.1_ASM180626v1	2174	11546	80	182104	6.85	6.61	0.06	73.38	70.97	0.68	11306.9	1e-26	NZ_CP017249.1	Escherichia coli strain NADC 5570/86-24/6565 isolate mutant chromosome, complete genome	562	cellular organisms; Bacteria; Proteobacteria; Gammaproteobacteria; Enterobacterales; Enterobacteriaceae; Escherichia; Escherichia coli;	562	Escherichia coli	medium	E.coli
148UP2	GCF_002787935.1_ASM278793v1	2377	6239	79	169609	3.7	3.73	0.04	65.39	66.31	0.65	6005.27	1e-26	NZ_CP024821.1	Escherichia coli strain CREC-591 chromosome, complete genome	562	cellular organisms; Bacteria; Proteobacteria; Gammaproteobacteria; Enterobacterales; Enterobacteriaceae; Escherichia; Escherichia coli;	562	Escherichia coli	medium	E.coli
148UP2	GCF_002058765.1_ASM205876v1	2279	3478	84	181341	2.06	1.98	0.02	79.28	76.44	0.74	3231.53	1e-26	NZ_CP019944.1	Escherichia coli strain DSM 103246 chromosome, complete genome	562	cellular organisms; Bacteria; Proteobacteria; Gammaproteobacteria; Enterobacterales; Enterobacteriaceae; Escherichia; Escherichia coli;	562	Escherichia coli	medium	E.coli
148UP2	GCF_003711005.1_ASM371100v1	2585	2065	77	160329	1.23	1.22	0.01	64.94	69.33	0.68	1844.53	1e-26	NZ_CP033378.1	Escherichia coli strain L73 chromosome, complete genome	562	cellular organisms; Bacteria; Proteobacteria; Gammaproteobacteria; Enterobacterales; Enterobacteriaceae; Escherichia; Escherichia coli;	562	Escherichia coli	medium	E.coli
148UP2	GCF_002854065.1_ASM285406v1	2395	1571	73	152679	0.93	1.06	0.01	68.37	77.24	0.75	1364.02	1e-26	NZ_CP024147.1	Escherichia coli strain 14EC033 chromosome, complete genome	562	cellular organisms; Bacteria; Proteobacteria; Gammaproteobacteria; Enterobacterales; Enterobacteriaceae; Escherichia; Escherichia coli;	562	Escherichia coli	medium	E.coli
149CM1	GCF_001029125.1_ASM102912v1	2094	130065	9	152120	84.93	87.71	0.86	84.93	87.71	0.86	130036	1e-26	NZ_CP006636.1	Escherichia coli PCN061, complete genome	1358422	cellular organisms; Bacteria; Proteobacteria; Gammaproteobacteria; Enterobacterales; Enterobacteriaceae; Escherichia; Escherichia coli; Escherichia coli PCN061;	562	Escherichia coli	medium	E.coli
149CM1	GCF_002163655.1_ASM216365v1	2294	12614	65	160158	8.24	8.11	0.08	79.4	77.73	0.76	12419.8	1e-26	NZ_CP018323.1	Escherichia coli strain KSC9 chromosome, complete genome	562	cellular organisms; Bacteria; Proteobacteria; Gammaproteobacteria; Enterobacterales; Enterobacteriaceae; Escherichia; Escherichia coli;	562	Escherichia coli	medium	E.coli
149CM1	GCF_000599645.1_ASM59964v1	2040	2994	68	160099	1.96	1.96	0.02	80.21	80.18	0.77	2795.48	1e-26	NZ_CP007391.1	Escherichia coli strain ST540, complete genome	562	cellular organisms; Bacteria; Proteobacteria; Gammaproteobacteria; Enterobacterales; Enterobacteriaceae; Escherichia; Escherichia coli;	562	Escherichia coli	medium	E.coli
149CM1	GCF_003812085.1_ASM381208v1	2908	10	0	571	0.01	1.29	0.02	0.01	1.29	0.02	9.28	0.0023	NZ_CP033757.1	Klebsiella pneumoniae strain FDAARGOS_566 chromosome 2	573	cellular organisms; Bacteria; Proteobacteria; Gammaproteobacteria; Enterobacterales; Enterobacteriaceae; Klebsiella; Klebsiella pneumoniae;	573	Klebsiella pneumoniae	medium	E.coli
149PM1	GCF_003336405.1_ASM333640v1	2553	135151	8	157573	87.2	87.4	0.86	87.2	87.4	0.86	135127	1e-26	NZ_CP031105.1	Escherichia coli strain AMSCJX02 chromosome, complete genome	562	cellular organisms; Bacteria; Proteobacteria; Gammaproteobacteria; Enterobacterales; Enterobacteriaceae; Escherichia; Escherichia coli;	562	Escherichia coli	medium	E.coli
149PM1	GCF_002741355.1_ASM274135v1	2359	5856	72	167999	3.78	3.59	0.03	83.69	79.08	0.77	5643.36	1e-26	NZ_CP024278.1	Escherichia coli strain ATCC 43896 chromosome, complete genome	562	cellular organisms; Bacteria; Proteobacteria; Gammaproteobacteria; Enterobacterales; Enterobacteriaceae; Escherichia; Escherichia coli;	562	Escherichia coli	medium	E.coli
149PM1	GCF_003432305.1_ASM343230v1	2564	2458	70	161124	1.59	1.55	0.02	73.17	71.84	0.7	2253.22	1e-26	NZ_CP031833.1	Escherichia coli strain 2452 chromosome, complete genome	562	cellular organisms; Bacteria; Proteobacteria; Gammaproteobacteria; Enterobacterales; Enterobacteriaceae; Escherichia; Escherichia coli;	562	Escherichia coli	medium	E.coli
149PM1	GCF_000599665.1_ASM59966v1	2041	1954	72	166675	1.26	1.21	0.01	62.13	59.47	0.58	1745.55	1e-26	NZ_CP007392.1	Escherichia coli strain ST2747, complete genome	562	cellular organisms; Bacteria; Proteobacteria; Gammaproteobacteria; Enterobacterales; Enterobacteriaceae; Escherichia; Escherichia coli;	562	Escherichia coli	medium	E.coli
149PM1	GCF_001874485.1_ASM187448v1	2180	11	0	997	0.01	1.1	0.01	0.06	8.83	0.09	9.7	0.0018	NZ_CP015088.1	Escherichia coli O25b:H4 extrachomosomal sequence	941280	cellular organisms; Bacteria; Proteobacteria; Gammaproteobacteria; Enterobacterales; Enterobacteriaceae; Escherichia; Escherichia coli; Escherichia coli O25b:H4;	562	Escherichia coli	medium	E.coli
149PM2	GCF_001936315.1_ASM193631v1	2248	127811	14	176287	79.09	76.29	0.73	79.09	76.29	0.73	127768	1e-26	NZ_CP017631.1	Escherichia coli SLK172, complete genome	562	cellular organisms; Bacteria; Proteobacteria; Gammaproteobacteria; Enterobacterales; Enterobacteriaceae; Escherichia; Escherichia coli;	562	Escherichia coli	medium	E.coli
149PM2	GCF_003711005.1_ASM371100v1	2585	10042	69	160329	6.21	6.38	0.06	78.8	80.76	0.79	9836.8	1e-26	NZ_CP033378.1	Escherichia coli strain L73 chromosome, complete genome	562	cellular organisms; Bacteria; Proteobacteria; Gammaproteobacteria; Enterobacterales; Enterobacteriaceae; Escherichia; Escherichia coli;	562	Escherichia coli	medium	E.coli
149PM2	GCF_000599625.1_ASM59962v1	2039	4550	69	157942	2.82	2.91	0.03	75.2	79.23	0.77	4345.17	1e-26	NZ_CP007390.1	Escherichia coli strain ST540, complete genome	562	cellular organisms; Bacteria; Proteobacteria; Gammaproteobacteria; Enterobacterales; Enterobacteriaceae; Escherichia; Escherichia coli;	562	Escherichia coli	medium	E.coli
149PM2	GCF_003443815.1_ASM344381v1	2567	2325	71	158673	1.44	1.51	0.01	78.43	81.79	0.8	2119.05	1e-26	NZ_CP030281.1	Escherichia coli strain E308 chromosome, complete genome	562	cellular organisms; Bacteria; Proteobacteria; Gammaproteobacteria; Enterobacterales; Enterobacteriaceae; Escherichia; Escherichia coli;	562	Escherichia coli	medium	E.coli
149PM2	GCF_002196475.1_ASM219647v1	2312	1791	78	171137	1.11	1.06	0.01	66.42	63.33	0.63	1569.14	1e-26	NZ_CP021840.1	Escherichia coli strain EC974 chromosome, complete genome	562	cellular organisms; Bacteria; Proteobacteria; Gammaproteobacteria; Enterobacterales; Enterobacteriaceae; Escherichia; Escherichia coli;	562	Escherichia coli	medium	E.coli
149PM2	GCF_001874485.1_ASM187448v1	2179	15	0	1056	0.01	1.42	0.01	0.19	29.76	0.3	13.57	0.00023	NZ_CP015087.1	Escherichia coli O25b:H4 extrachomosomal sequence	941280	cellular organisms; Bacteria; Proteobacteria; Gammaproteobacteria; Enterobacterales; Enterobacteriaceae; Escherichia; Escherichia coli; Escherichia coli O25b:H4;	562	Escherichia coli	medium	E.coli
150PM1	GCF_003031225.1_ASM303122v1	2514	128215	11	157412	81.56	82.25	0.81	81.56	82.25	0.81	128182	1e-26	NZ_CP019961.1	Escherichia coli strain HKUOPY1 chromosome, complete genome	562	cellular organisms; Bacteria; Proteobacteria; Gammaproteobacteria; Enterobacterales; Enterobacteriaceae; Escherichia; Escherichia coli;	562	Escherichia coli	medium	E.coli
150PM1	GCF_003432305.1_ASM343230v1	2564	9018	67	161124	5.74	5.58	0.06	79.32	78.64	0.77	8817.21	1e-26	NZ_CP031833.1	Escherichia coli strain 2452 chromosome, complete genome	562	cellular organisms; Bacteria; Proteobacteria; Gammaproteobacteria; Enterobacterales; Enterobacteriaceae; Escherichia; Escherichia coli;	562	Escherichia coli	medium	E.coli
150PM1	GCF_002196475.1_ASM219647v1	2312	3982	74	171137	2.53	2.35	0.02	67.48	62.51	0.62	3762.94	1e-26	NZ_CP021840.1	Escherichia coli strain EC974 chromosome, complete genome	562	cellular organisms; Bacteria; Proteobacteria; Gammaproteobacteria; Enterobacterales; Enterobacteriaceae; Escherichia; Escherichia coli;	562	Escherichia coli	medium	E.coli
150PM1	GCF_002165095.2_ASM216509v2	2301	1937	71	161459	1.23	1.22	0.01	74.06	72.85	0.72	1732.68	1e-26	NZ_CP032892.1	Escherichia coli strain SCEC020022 chromosome, complete genome	562	cellular organisms; Bacteria; Proteobacteria; Gammaproteobacteria; Enterobacterales; Enterobacteriaceae; Escherichia; Escherichia coli;	562	Escherichia coli	medium	E.coli
150PP1	GCF_003667385.1_ASM366738v1	2579	138420	8	154204	86.53	90.66	0.9	86.53	90.66	0.9	138393	1e-26	NZ_CP032986.1	Escherichia coli strain BE2-5 chromosome, complete genome	562	cellular organisms; Bacteria; Proteobacteria; Gammaproteobacteria; Enterobacterales; Enterobacteriaceae; Escherichia; Escherichia coli;	562	Escherichia coli	medium	E.coli
150PP1	GCF_001735705.1_ASM173570v1	2165	6709	68	153869	4.19	4.45	0.04	79.32	83.83	0.82	6506.66	1e-26	NZ_CP016404.1	Escherichia coli strain 210221272 chromosome, complete genome	562	cellular organisms; Bacteria; Proteobacteria; Gammaproteobacteria; Enterobacterales; Enterobacteriaceae; Escherichia; Escherichia coli;	562	Escherichia coli	medium	E.coli
150PP1	GCF_000599665.1_ASM59966v1	2041	3435	74	166675	2.15	2.1	0.02	61.43	60.44	0.59	3216.67	1e-26	NZ_CP007392.1	Escherichia coli strain ST2747, complete genome	562	cellular organisms; Bacteria; Proteobacteria; Gammaproteobacteria; Enterobacterales; Enterobacteriaceae; Escherichia; Escherichia coli;	562	Escherichia coli	medium	E.coli
150PP1	GCF_003691425.1_ASM369142v1	2582	2573	69	153158	1.61	1.72	0.02	78.16	83.78	0.82	2372.49	1e-26	NZ_CP033096.1	Escherichia coli strain CP53 chromosome, complete genome	562	cellular organisms; Bacteria; Proteobacteria; Gammaproteobacteria; Enterobacterales; Enterobacteriaceae; Escherichia; Escherichia coli;	562	Escherichia coli	medium	E.coli
150PP1	GCF_001874485.1_ASM187448v1	2180	88	0	997	0.06	8.83	0.09	0.29	46.24	0.47	86.59	1e-19	NZ_CP015088.1	Escherichia coli O25b:H4 extrachomosomal sequence	941280	cellular organisms; Bacteria; Proteobacteria; Gammaproteobacteria; Enterobacterales; Enterobacteriaceae; Escherichia; Escherichia coli; Escherichia coli O25b:H4;	562	Escherichia coli	medium	E.coli
150PP1	GCF_003812085.1_ASM381208v1	2908	15	0	571	0.01	2.4	0.03	0.01	2.96	0.03	14.25	0.00016	NZ_CP033757.1	Klebsiella pneumoniae strain FDAARGOS_566 chromosome 2	573	cellular organisms; Bacteria; Proteobacteria; Gammaproteobacteria; Enterobacterales; Enterobacteriaceae; Klebsiella; Klebsiella pneumoniae;	573	Klebsiella pneumoniae	medium	E.coli
150PP2	GCF_003336405.1_ASM333640v1	2553	136088	10	157573	82.21	87.92	0.86	82.21	87.92	0.86	136058	1e-26	NZ_CP031105.1	Escherichia coli strain AMSCJX02 chromosome, complete genome	562	cellular organisms; Bacteria; Proteobacteria; Gammaproteobacteria; Enterobacterales; Enterobacteriaceae; Escherichia; Escherichia coli;	562	Escherichia coli	medium	E.coli
150PP2	GCF_001679985.1_ASM167998v1	2155	6138	73	165300	3.71	3.8	0.04	77.6	79.21	0.78	5920.61	1e-26	NZ_CP015912.1	Escherichia coli strain 210205630 chromosome, complete genome	562	cellular organisms; Bacteria; Proteobacteria; Gammaproteobacteria; Enterobacterales; Enterobacteriaceae; Escherichia; Escherichia coli;	562	Escherichia coli	medium	E.coli
150PP2	GCF_001677475.1_ASM167747v1	2150	2783	81	182440	1.68	1.57	0.02	58.39	54.76	0.53	2546.7	1e-26	NZ_CP015229.1	Escherichia coli strain 06-00048 chromosome, complete genome	562	cellular organisms; Bacteria; Proteobacteria; Gammaproteobacteria; Enterobacterales; Enterobacteriaceae; Escherichia; Escherichia coli;	562	Escherichia coli	medium	E.coli
150PP2	GCF_002741195.1_ASM274119v1	2353	2072	73	161216	1.25	1.33	0.01	67.57	71.38	0.69	1862.86	1e-26	NZ_CP024232.1	Escherichia coli O6:H16 strain 2014EL-1346-6 chromosome, complete genome	1446746	cellular organisms; Bacteria; Proteobacteria; Gammaproteobacteria; Enterobacterales; Enterobacteriaceae; Escherichia; Escherichia coli; Escherichia coli O6:H16;	562	Escherichia coli	medium	E.coli
150PP2	GCF_001874485.1_ASM187448v1	2180	10	0	997	0.01	1	0.01	0.04	6.52	0.07	8.66	0.0032	NZ_CP015088.1	Escherichia coli O25b:H4 extrachomosomal sequence	941280	cellular organisms; Bacteria; Proteobacteria; Gammaproteobacteria; Enterobacterales; Enterobacteriaceae; Escherichia; Escherichia coli; Escherichia coli O25b:H4;	562	Escherichia coli	medium	E.coli
151PM1	GCF_003031225.1_ASM303122v1	2514	128144	10	157412	83.53	82.24	0.81	83.53	82.24	0.81	128111	1e-26	NZ_CP019961.1	Escherichia coli strain HKUOPY1 chromosome, complete genome	562	cellular organisms; Bacteria; Proteobacteria; Gammaproteobacteria; Enterobacterales; Enterobacteriaceae; Escherichia; Escherichia coli;	562	Escherichia coli	medium	E.coli
151PM1	GCF_003432305.1_ASM343230v1	2564	8999	67	161124	5.87	5.58	0.06	81.24	78.63	0.77	8799.14	1e-26	NZ_CP031833.1	Escherichia coli strain 2452 chromosome, complete genome	562	cellular organisms; Bacteria; Proteobacteria; Gammaproteobacteria; Enterobacterales; Enterobacteriaceae; Escherichia; Escherichia coli;	562	Escherichia coli	medium	E.coli
151PM1	GCF_002196475.1_ASM219647v1	2312	3969	74	171137	2.59	2.34	0.02	69.13	62.5	0.62	3750.93	1e-26	NZ_CP021840.1	Escherichia coli strain EC974 chromosome, complete genome	562	cellular organisms; Bacteria; Proteobacteria; Gammaproteobacteria; Enterobacterales; Enterobacteriaceae; Escherichia; Escherichia coli;	562	Escherichia coli	medium	E.coli
151PM1	GCF_002165095.2_ASM216509v2	2301	1933	71	161459	1.26	1.21	0.01	75.87	72.84	0.72	1729.58	1e-26	NZ_CP032892.1	Escherichia coli strain SCEC020022 chromosome, complete genome	562	cellular organisms; Bacteria; Proteobacteria; Gammaproteobacteria; Enterobacterales; Enterobacteriaceae; Escherichia; Escherichia coli;	562	Escherichia coli	medium	E.coli
151PM2	GCF_001936315.1_ASM193631v1	2248	127915	13	176287	79.84	76.3	0.73	79.84	76.3	0.73	127874	1e-26	NZ_CP017631.1	Escherichia coli SLK172, complete genome	562	cellular organisms; Bacteria; Proteobacteria; Gammaproteobacteria; Enterobacterales; Enterobacteriaceae; Escherichia; Escherichia coli;	562	Escherichia coli	medium	E.coli
151PM2	GCF_003443815.1_ASM344381v1	2567	9951	67	158673	6.21	6.45	0.06	79.22	81.81	0.8	9750.64	1e-26	NZ_CP030281.1	Escherichia coli strain E308 chromosome, complete genome	562	cellular organisms; Bacteria; Proteobacteria; Gammaproteobacteria; Enterobacterales; Enterobacteriaceae; Escherichia; Escherichia coli;	562	Escherichia coli	medium	E.coli
151PM2	GCF_000597845.1_ASM59784v1	2038	3693	69	156225	2.31	2.37	0.02	75.25	79.08	0.77	3490.97	1e-26	NZ_CP007265.1	Escherichia coli strain ST540, complete genome	562	cellular organisms; Bacteria; Proteobacteria; Gammaproteobacteria; Enterobacterales; Enterobacteriaceae; Escherichia; Escherichia coli;	562	Escherichia coli	medium	E.coli
151PM2	GCF_003432305.1_ASM343230v1	2564	2782	72	161124	1.74	1.73	0.02	79.12	79.99	0.79	2572.79	1e-26	NZ_CP031833.1	Escherichia coli strain 2452 chromosome, complete genome	562	cellular organisms; Bacteria; Proteobacteria; Gammaproteobacteria; Enterobacterales; Enterobacteriaceae; Escherichia; Escherichia coli;	562	Escherichia coli	medium	E.coli
151PM2	GCF_002163695.1_ASM216369v1	2295	1717	71	156874	1.07	1.12	0.01	71.22	73.68	0.73	1514.97	1e-26	NZ_CP018840.1	Escherichia coli strain KSC64 chromosome, complete genome	562	cellular organisms; Bacteria; Proteobacteria; Gammaproteobacteria; Enterobacterales; Enterobacteriaceae; Escherichia; Escherichia coli;	562	Escherichia coli	medium	E.coli
151PM2	GCF_001874485.1_ASM187448v1	2179	16	0	1056	0.01	1.52	0.02	0.13	20.28	0.2	14.58	0.00013	NZ_CP015087.1	Escherichia coli O25b:H4 extrachomosomal sequence	941280	cellular organisms; Bacteria; Proteobacteria; Gammaproteobacteria; Enterobacterales; Enterobacteriaceae; Escherichia; Escherichia coli; Escherichia coli O25b:H4;	562	Escherichia coli	medium	E.coli
151PP1	GCF_000829985.1_ASM82998v1	2063	138247	5	163265	89.26	86.15	0.85	89.26	86.15	0.85	138231	1e-26	NZ_CP009166.1	Escherichia coli 1303, complete genome	745156	cellular organisms; Bacteria; Proteobacteria; Gammaproteobacteria; Enterobacterales; Enterobacteriaceae; Escherichia; Escherichia coli; Escherichia coli 1303;	562	Escherichia coli	medium	E.coli
151PP1	GCF_002811555.3_ASM281155v3	2384	2869	69	159631	1.85	1.82	0.02	75.2	73.84	0.73	2668.13	1e-26	NZ_CP027205.2	Escherichia coli strain WCHEC025943 chromosome, complete genome	562	cellular organisms; Bacteria; Proteobacteria; Gammaproteobacteria; Enterobacterales; Enterobacteriaceae; Escherichia; Escherichia coli;	562	Escherichia coli	medium	E.coli
152CM1	GCF_000210475.1_ASM21047v1	2014	128946	11	171154	82.83	77.86	0.75	82.83	77.86	0.75	128911	1e-26	NC_017633.1	Escherichia coli ETEC H10407, complete genome	316401	cellular organisms; Bacteria; Proteobacteria; Gammaproteobacteria; Enterobacterales; Enterobacteriaceae; Escherichia; Escherichia coli; Escherichia coli ETEC H10407;	562	Escherichia coli	medium	E.coli
152CM1	GCF_001936315.1_ASM193631v1	2248	8617	71	176287	5.54	5.16	0.05	82.38	76.51	0.73	8403.6	1e-26	NZ_CP017631.1	Escherichia coli SLK172, complete genome	562	cellular organisms; Bacteria; Proteobacteria; Gammaproteobacteria; Enterobacterales; Enterobacteriaceae; Escherichia; Escherichia coli;	562	Escherichia coli	medium	E.coli
152CM1	GCF_003122105.1_ASM312210v1	2532	3469	70	161397	2.23	2.18	0.02	73.07	71.39	0.7	3262.38	1e-26	NZ_CP029242.1	Escherichia coli strain ECCRA-119 chromosome, complete genome	562	cellular organisms; Bacteria; Proteobacteria; Gammaproteobacteria; Enterobacterales; Enterobacteriaceae; Escherichia; Escherichia coli;	562	Escherichia coli	medium	E.coli
152CM1	GCF_900184875.1_Unitig	2606	1935	71	161641	1.24	1.21	0.01	79.74	77.9	0.77	1730.59	1e-26	NZ_LT883142.1	Escherichia coli isolate 6666666.257727.embl genome assembly, chromosome: IV	562	cellular organisms; Bacteria; Proteobacteria; Gammaproteobacteria; Enterobacterales; Enterobacteriaceae; Escherichia; Escherichia coli;	562	Escherichia coli	medium	E.coli
152CM1	GCF_001874485.1_ASM187448v1	2180	28	0	997	0.02	2.81	0.03	0.29	44.93	0.45	26.66	2.4e-07	NZ_CP015088.1	Escherichia coli O25b:H4 extrachomosomal sequence	941280	cellular organisms; Bacteria; Proteobacteria; Gammaproteobacteria; Enterobacterales; Enterobacteriaceae; Escherichia; Escherichia coli; Escherichia coli O25b:H4;	562	Escherichia coli	medium	E.coli
152CM1	GCF_001874485.1_ASM187448v1	2179	28	0	1056	0.02	2.56	0.03	0.17	24.74	0.25	26.58	2.5e-07	NZ_CP015087.1	Escherichia coli O25b:H4 extrachomosomal sequence	941280	cellular organisms; Bacteria; Proteobacteria; Gammaproteobacteria; Enterobacterales; Enterobacteriaceae; Escherichia; Escherichia coli; Escherichia coli O25b:H4;	562	Escherichia coli	medium	E.coli
152PM1	GCF_900184875.1_Unitig	2606	109383	18	161641	70.95	68.91	0.68	70.95	68.91	0.68	109328	1e-26	NZ_LT883142.1	Escherichia coli isolate 6666666.257727.embl genome assembly, chromosome: IV	562	cellular organisms; Bacteria; Proteobacteria; Gammaproteobacteria; Enterobacterales; Enterobacteriaceae; Escherichia; Escherichia coli;	562	Escherichia coli	medium	E.coli
152PM1	GCF_002196475.1_ASM219647v1	2312	12650	68	171137	8.21	7.48	0.07	67.82	61.88	0.61	12446.1	1e-26	NZ_CP021840.1	Escherichia coli strain EC974 chromosome, complete genome	562	cellular organisms; Bacteria; Proteobacteria; Gammaproteobacteria; Enterobacterales; Enterobacteriaceae; Escherichia; Escherichia coli;	562	Escherichia coli	medium	E.coli
152PM1	GCF_003813145.1_ASM381314v1	2592	5576	72	172601	3.62	3.31	0.03	62.55	56.92	0.56	5362.96	1e-26	NZ_CP033884.1	Escherichia coli strain 50579417 chromosome, complete genome	562	cellular organisms; Bacteria; Proteobacteria; Gammaproteobacteria; Enterobacterales; Enterobacteriaceae; Escherichia; Escherichia coli;	562	Escherichia coli	medium	E.coli
152PM1	GCF_002741455.1_ASM274145v1	2361	3363	70	164761	2.18	2.08	0.02	70.39	66.94	0.66	3158.07	1e-26	NZ_CP024243.1	Escherichia coli O128:H27 strain 90-9281 chromosome, complete genome	2048776	cellular organisms; Bacteria; Proteobacteria; Gammaproteobacteria; Enterobacterales; Enterobacteriaceae; Escherichia; Escherichia coli; Escherichia coli O128:H27;	562	Escherichia coli	medium	E.coli
152PM1	GCF_002854065.1_ASM285406v1	2395	2064	65	152679	1.34	1.39	0.01	64.06	66.33	0.65	1876.73	1e-26	NZ_CP024147.1	Escherichia coli strain 14EC033 chromosome, complete genome	562	cellular organisms; Bacteria; Proteobacteria; Gammaproteobacteria; Enterobacterales; Enterobacteriaceae; Escherichia; Escherichia coli;	562	Escherichia coli	medium	E.coli
152PM1	GCF_001900655.1_ASM190065v1	2215	1817	67	158677	1.18	1.18	0.01	70.66	70.78	0.69	1624.5	1e-26	NZ_CP010143.1	Escherichia coli strain D4, complete genome	562	cellular organisms; Bacteria; Proteobacteria; Gammaproteobacteria; Enterobacterales; Enterobacteriaceae; Escherichia; Escherichia coli;	562	Escherichia coli	medium	E.coli
153CM1	GCF_003627855.1_ASM362785v1	2578	150883	7	172664	89.01	89.06	0.87	89.01	89.06	0.87	150860	1e-26	NZ_CP032515.1	Escherichia coli strain 118UI chromosome, complete genome	562	cellular organisms; Bacteria; Proteobacteria; Gammaproteobacteria; Enterobacterales; Enterobacteriaceae; Escherichia; Escherichia coli;	562	Escherichia coli	medium	E.coli
153CM1	GCF_003856675.1_ASM385667v1	2597	5630	79	168672	3.32	3.39	0.03	71.82	73.35	0.72	5396.6	1e-26	NZ_CP023820.1	Escherichia coli strain 7/2 chromosome, complete genome	562	cellular organisms; Bacteria; Proteobacteria; Gammaproteobacteria; Enterobacterales; Enterobacteriaceae; Escherichia; Escherichia coli;	562	Escherichia coli	medium	E.coli
153CM1	GCF_000597845.1_ASM59784v1	2038	2345	74	156225	1.38	1.53	0.02	56	62.41	0.61	2131.05	1e-26	NZ_CP007265.1	Escherichia coli strain ST540, complete genome	562	cellular organisms; Bacteria; Proteobacteria; Gammaproteobacteria; Enterobacterales; Enterobacteriaceae; Escherichia; Escherichia coli;	562	Escherichia coli	medium	E.coli
153PM1	GCF_003031225.1_ASM303122v1	2514	127901	11	157412	82.78	82.08	0.81	82.78	82.08	0.81	127867	1e-26	NZ_CP019961.1	Escherichia coli strain HKUOPY1 chromosome, complete genome	562	cellular organisms; Bacteria; Proteobacteria; Gammaproteobacteria; Enterobacterales; Enterobacteriaceae; Escherichia; Escherichia coli;	562	Escherichia coli	medium	E.coli
153PM1	GCF_003711005.1_ASM371100v1	2585	9295	67	160329	6.02	5.8	0.06	80.88	79.19	0.78	9095.08	1e-26	NZ_CP033378.1	Escherichia coli strain L73 chromosome, complete genome	562	cellular organisms; Bacteria; Proteobacteria; Gammaproteobacteria; Enterobacterales; Enterobacteriaceae; Escherichia; Escherichia coli;	562	Escherichia coli	medium	E.coli
153PM1	GCF_001679985.1_ASM167998v1	2155	3884	71	165300	2.51	2.38	0.02	74.65	70.88	0.7	3673.25	1e-26	NZ_CP015912.1	Escherichia coli strain 210205630 chromosome, complete genome	562	cellular organisms; Bacteria; Proteobacteria; Gammaproteobacteria; Enterobacterales; Enterobacteriaceae; Escherichia; Escherichia coli;	562	Escherichia coli	medium	E.coli
153PM1	GCF_001900655.1_ASM190065v1	2215	1908	69	158677	1.23	1.24	0.01	80.1	80.22	0.78	1709.84	1e-26	NZ_CP010143.1	Escherichia coli strain D4, complete genome	562	cellular organisms; Bacteria; Proteobacteria; Gammaproteobacteria; Enterobacterales; Enterobacteriaceae; Escherichia; Escherichia coli;	562	Escherichia coli	medium	E.coli
153UM1	GCF_003018855.1_ASM301885v1	2496	139867	11	161691	82.93	87.57	0.87	82.93	87.57	0.87	139832	1e-26	NZ_CP027373.1	Escherichia coli strain 05-3629 chromosome, complete genome	562	cellular organisms; Bacteria; Proteobacteria; Gammaproteobacteria; Enterobacterales; Enterobacteriaceae; Escherichia; Escherichia coli;	562	Escherichia coli	medium	E.coli
153UM1	GCF_001901185.1_ASM190118v1	2239	7523	78	168945	4.46	4.4	0.04	82.39	83.39	0.82	7292.14	1e-26	NZ_CP010219.1	Escherichia coli strain M18, complete genome	562	cellular organisms; Bacteria; Proteobacteria; Gammaproteobacteria; Enterobacterales; Enterobacteriaceae; Escherichia; Escherichia coli;	562	Escherichia coli	medium	E.coli
153UM1	GCF_001677475.1_ASM167747v1	2150	4043	84	182440	2.4	2.29	0.02	60.03	57.47	0.55	3796.81	1e-26	NZ_CP015229.1	Escherichia coli strain 06-00048 chromosome, complete genome	562	cellular organisms; Bacteria; Proteobacteria; Gammaproteobacteria; Enterobacterales; Enterobacteriaceae; Escherichia; Escherichia coli;	562	Escherichia coli	medium	E.coli
153UM1	GCF_000212715.2_ASM21271v2	2015	2493	81	172192	1.48	1.47	0.01	69.18	68.94	0.68	2257.85	1e-26	NC_017641.1	Escherichia coli UMNK88, complete genome	696406	cellular organisms; Bacteria; Proteobacteria; Gammaproteobacteria; Enterobacterales; Enterobacteriaceae; Escherichia; Escherichia coli; Escherichia coli UMNK88;	562	Escherichia coli	medium	E.coli
153UM1	GCF_001874485.1_ASM187448v1	2180	91	0	997	0.05	8.83	0.09	0.25	41.32	0.42	89.54	1e-20	NZ_CP015088.1	Escherichia coli O25b:H4 extrachomosomal sequence	941280	cellular organisms; Bacteria; Proteobacteria; Gammaproteobacteria; Enterobacterales; Enterobacteriaceae; Escherichia; Escherichia coli; Escherichia coli O25b:H4;	562	Escherichia coli	medium	E.coli
154PM1	GCF_003031225.1_ASM303122v1	2514	128172	11	157412	80.87	82.22	0.81	80.87	82.22	0.81	128137	1e-26	NZ_CP019961.1	Escherichia coli strain HKUOPY1 chromosome, complete genome	562	cellular organisms; Bacteria; Proteobacteria; Gammaproteobacteria; Enterobacterales; Enterobacteriaceae; Escherichia; Escherichia coli;	562	Escherichia coli	medium	E.coli
154PM1	GCF_003432305.1_ASM343230v1	2564	9063	68	161124	5.72	5.6	0.06	78.68	78.62	0.77	8860.73	1e-26	NZ_CP031833.1	Escherichia coli strain 2452 chromosome, complete genome	562	cellular organisms; Bacteria; Proteobacteria; Gammaproteobacteria; Enterobacterales; Enterobacteriaceae; Escherichia; Escherichia coli;	562	Escherichia coli	medium	E.coli
154PM1	GCF_002196475.1_ASM219647v1	2312	4012	75	171137	2.53	2.37	0.02	66.93	62.5	0.62	3791.35	1e-26	NZ_CP021840.1	Escherichia coli strain EC974 chromosome, complete genome	562	cellular organisms; Bacteria; Proteobacteria; Gammaproteobacteria; Enterobacterales; Enterobacteriaceae; Escherichia; Escherichia coli;	562	Escherichia coli	medium	E.coli
154PM1	GCF_002165095.2_ASM216509v2	2301	1969	72	161459	1.24	1.23	0.01	73.49	72.86	0.72	1763.13	1e-26	NZ_CP032892.1	Escherichia coli strain SCEC020022 chromosome, complete genome	562	cellular organisms; Bacteria; Proteobacteria; Gammaproteobacteria; Enterobacterales; Enterobacteriaceae; Escherichia; Escherichia coli;	562	Escherichia coli	medium	E.coli
154PM1	GCF_001900655.1_ASM190065v1	2215	1553	69	158677	0.98	1.01	0.01	78.2	80.32	0.78	1355.45	1e-26	NZ_CP010143.1	Escherichia coli strain D4, complete genome	562	cellular organisms; Bacteria; Proteobacteria; Gammaproteobacteria; Enterobacterales; Enterobacteriaceae; Escherichia; Escherichia coli;	562	Escherichia coli	medium	E.coli
154PM2	GCF_001678965.1_ASM167896v1	2154	138171	16	173279	75.06	82.63	0.8	75.06	82.63	0.8	138120	1e-26	NZ_CP013663.1	Escherichia coli strain GB089, complete genome	562	cellular organisms; Bacteria; Proteobacteria; Gammaproteobacteria; Enterobacterales; Enterobacteriaceae; Escherichia; Escherichia coli;	562	Escherichia coli	medium	E.coli
154PM2	GCF_003017375.1_ASM301737v1	2455	10149	84	182649	5.51	5.74	0.06	73.74	78.01	0.74	9899.32	1e-26	NZ_CP027219.1	Escherichia coli strain 2015C-3163 chromosome, complete genome	562	cellular organisms; Bacteria; Proteobacteria; Gammaproteobacteria; Enterobacterales; Enterobacteriaceae; Escherichia; Escherichia coli;	562	Escherichia coli	medium	E.coli
154PM2	GCF_000007445.1_ASM744v1	1977	4354	85	174589	2.37	2.56	0.02	48.33	52.07	0.51	4103.78	1e-26	NC_004431.1	Escherichia coli CFT073, complete genome	199310	cellular organisms; Bacteria; Proteobacteria; Gammaproteobacteria; Enterobacterales; Enterobacteriaceae; Escherichia; Escherichia coli; Escherichia coli CFT073;	562	Escherichia coli	medium	E.coli
154PM2	GCF_003017935.1_ASM301793v1	2462	3371	85	178811	1.83	1.93	0.02	72.82	78.67	0.75	3122.07	1e-26	NZ_CP027340.1	Escherichia coli strain 2015C-3121 chromosome, complete genome	562	cellular organisms; Bacteria; Proteobacteria; Gammaproteobacteria; Enterobacterales; Enterobacteriaceae; Escherichia; Escherichia coli;	562	Escherichia coli	medium	E.coli
154PM2	GCF_000599625.1_ASM59962v1	2039	2467	77	157942	1.34	1.54	0.02	62.77	75.43	0.73	2243.56	1e-26	NZ_CP007390.1	Escherichia coli strain ST540, complete genome	562	cellular organisms; Bacteria; Proteobacteria; Gammaproteobacteria; Enterobacterales; Enterobacteriaceae; Escherichia; Escherichia coli;	562	Escherichia coli	medium	E.coli
154PM2	GCF_001874485.1_ASM187448v1	2179	40	0	1056	0.02	3.7	0.04	0.27	41.9	0.47	38.39	1.1e-09	NZ_CP015087.1	Escherichia coli O25b:H4 extrachomosomal sequence	941280	cellular organisms; Bacteria; Proteobacteria; Gammaproteobacteria; Enterobacterales; Enterobacteriaceae; Escherichia; Escherichia coli; Escherichia coli O25b:H4;	562	Escherichia coli	medium	E.coli
154PM2	GCF_001874485.1_ASM187448v1	2180	21	0	997	0.01	2.11	0.02	0.22	39.52	0.41	19.5	1e-05	NZ_CP015088.1	Escherichia coli O25b:H4 extrachomosomal sequence	941280	cellular organisms; Bacteria; Proteobacteria; Gammaproteobacteria; Enterobacterales; Enterobacteriaceae; Escherichia; Escherichia coli; Escherichia coli O25b:H4;	562	Escherichia coli	medium	E.coli
154PP1	GCF_002741455.1_ASM274145v1	2361	142776	12	164761	81.45	87.93	0.87	81.45	87.93	0.87	142738	1e-26	NZ_CP024243.1	Escherichia coli O128:H27 strain 90-9281 chromosome, complete genome	2048776	cellular organisms; Bacteria; Proteobacteria; Gammaproteobacteria; Enterobacterales; Enterobacteriaceae; Escherichia; Escherichia coli; Escherichia coli O128:H27;	562	Escherichia coli	medium	E.coli
154PP1	GCF_003018655.1_ASM301865v1	2489	8137	79	170370	4.64	4.77	0.05	79.13	83.36	0.81	7900.23	1e-26	NZ_CP027312.1	Escherichia coli strain 2013C-3181 chromosome, complete genome	562	cellular organisms; Bacteria; Proteobacteria; Gammaproteobacteria; Enterobacterales; Enterobacteriaceae; Escherichia; Escherichia coli;	562	Escherichia coli	medium	E.coli
154PP1	GCF_001693315.1_ASM169331v1	2158	5039	82	172497	2.87	2.95	0.03	52.17	53.94	0.53	4795.65	1e-26	NZ_CP016497.1	Escherichia coli strain UPEC 26-1 chromosome, complete genome	562	cellular organisms; Bacteria; Proteobacteria; Gammaproteobacteria; Enterobacterales; Enterobacteriaceae; Escherichia; Escherichia coli;	562	Escherichia coli	medium	E.coli
154PP1	GCF_003017935.1_ASM301793v1	2462	2342	84	178811	1.34	1.37	0.01	75.43	77.6	0.74	2099.27	1e-26	NZ_CP027340.1	Escherichia coli strain 2015C-3121 chromosome, complete genome	562	cellular organisms; Bacteria; Proteobacteria; Gammaproteobacteria; Enterobacterales; Enterobacteriaceae; Escherichia; Escherichia coli;	562	Escherichia coli	medium	E.coli
154PP1	GCF_001901185.1_ASM190118v1	2239	1718	83	168945	0.98	1.01	0.01	73.71	77.42	0.76	1482.83	1e-26	NZ_CP010219.1	Escherichia coli strain M18, complete genome	562	cellular organisms; Bacteria; Proteobacteria; Gammaproteobacteria; Enterobacterales; Enterobacteriaceae; Escherichia; Escherichia coli;	562	Escherichia coli	medium	E.coli
155PM1	GCF_000968515.1_ASM96851v1	2072	138118	8	165716	84.81	85.55	0.83	84.81	85.55	0.83	138092	1e-26	NZ_CP011134.1	Escherichia coli VR50, complete genome	941323	cellular organisms; Bacteria; Proteobacteria; Gammaproteobacteria; Enterobacterales; Enterobacteriaceae; Escherichia; Escherichia coli; Escherichia coli VR50;	562	Escherichia coli	medium	E.coli
155PM1	GCF_000019385.1_ASM1938v1	1991	5700	68	156094	3.5	3.73	0.04	76.98	81.58	0.8	5496.53	1e-26	NC_010468.1	Escherichia coli ATCC 8739, complete genome	481805	cellular organisms; Bacteria; Proteobacteria; Gammaproteobacteria; Enterobacterales; Enterobacteriaceae; Escherichia; Escherichia coli; Escherichia coli C; Escherichia coli ATCC 8739;	562	Escherichia coli	medium	E.coli
155PM1	GCF_002953455.1_ASM295345v1	2437	2527	72	160248	1.55	1.61	0.02	73.73	75.99	0.75	2317.97	1e-26	NZ_CP026473.1	Escherichia coli strain KBN10P04869 chromosome, complete genome	562	cellular organisms; Bacteria; Proteobacteria; Gammaproteobacteria; Enterobacterales; Enterobacteriaceae; Escherichia; Escherichia coli;	562	Escherichia coli	medium	E.coli
155PM1	GCF_001900655.1_ASM190065v1	2215	1804	70	158677	1.11	1.15	0.01	84.46	89.27	0.87	1601.93	1e-26	NZ_CP010143.1	Escherichia coli strain D4, complete genome	562	cellular organisms; Bacteria; Proteobacteria; Gammaproteobacteria; Enterobacterales; Enterobacteriaceae; Escherichia; Escherichia coli;	562	Escherichia coli	medium	E.coli
155PP1	GCF_003017765.1_ASM301776v1	2459	146716	7	180153	86.94	84.51	0.81	86.94	84.51	0.81	146694	1e-26	NZ_CP027323.1	Escherichia coli strain 2013C-3033 chromosome, complete genome	562	cellular organisms; Bacteria; Proteobacteria; Gammaproteobacteria; Enterobacterales; Enterobacteriaceae; Escherichia; Escherichia coli;	562	Escherichia coli	medium	E.coli
155PP1	GCF_001901185.1_ASM190118v1	2239	3635	78	168945	2.15	2.12	0.02	76.99	77.92	0.77	3406.1	1e-26	NZ_CP010219.1	Escherichia coli strain M18, complete genome	562	cellular organisms; Bacteria; Proteobacteria; Gammaproteobacteria; Enterobacterales; Enterobacteriaceae; Escherichia; Escherichia coli;	562	Escherichia coli	medium	E.coli
155PP1	GCF_003018455.1_ASM301845v1	2482	2249	87	199013	1.33	1.19	0.01	77.9	71.47	0.66	2000.33	1e-26	NZ_CP027599.1	Escherichia coli strain 97-3250 chromosome, complete genome	562	cellular organisms; Bacteria; Proteobacteria; Gammaproteobacteria; Enterobacterales; Enterobacteriaceae; Escherichia; Escherichia coli;	562	Escherichia coli	medium	E.coli
155PP1	GCF_001874485.1_ASM187448v1	2179	63	0	1056	0.04	5.97	0.06	0.25	36.78	0.4	61.48	1e-14	NZ_CP015087.1	Escherichia coli O25b:H4 extrachomosomal sequence	941280	cellular organisms; Bacteria; Proteobacteria; Gammaproteobacteria; Enterobacterales; Enterobacteriaceae; Escherichia; Escherichia coli; Escherichia coli O25b:H4;	562	Escherichia coli	medium	E.coli
156CM1	GCF_002157245.1_ASM215724v1	2293	161165	2	165747	96.5	98.23	0.97	96.5	98.23	0.97	161157	1e-26	NZ_CP021179.1	Escherichia coli strain 81009 chromosome, complete genome	562	cellular organisms; Bacteria; Proteobacteria; Gammaproteobacteria; Enterobacterales; Enterobacteriaceae; Escherichia; Escherichia coli;	562	Escherichia coli	medium	E.coli
156CM1	GCF_003571685.1_ASM357168v1	2571	1913	84	179738	1.15	1.1	0.01	60.7	58.66	0.56	1672.78	1e-26	NZ_CP032204.1	Escherichia coli strain AR_0013 chromosome, complete genome	562	cellular organisms; Bacteria; Proteobacteria; Gammaproteobacteria; Enterobacterales; Enterobacteriaceae; Escherichia; Escherichia coli;	562	Escherichia coli	medium	E.coli
156PM1	GCF_003051985.2_ASM305198v2	2517	147387	6	159158	89.8	94.35	0.93	89.8	94.35	0.93	147367	1e-26	NZ_CP028578.2	Escherichia coli strain WCHEC005784 chromosome, complete genome	562	cellular organisms; Bacteria; Proteobacteria; Gammaproteobacteria; Enterobacterales; Enterobacteriaceae; Escherichia; Escherichia coli;	562	Escherichia coli	medium	E.coli
156PM1	GCF_002011945.1_ASM201194v1	2253	3646	75	161532	2.22	2.25	0.02	68.64	70.65	0.7	3426.85	1e-26	NZ_CP018948.1	Escherichia coli strain Ecol_224 chromosome, complete genome	562	cellular organisms; Bacteria; Proteobacteria; Gammaproteobacteria; Enterobacterales; Enterobacteriaceae; Escherichia; Escherichia coli;	562	Escherichia coli	medium	E.coli
156PM1	GCF_003571685.1_ASM357168v1	2571	2021	82	179738	1.23	1.18	0.01	58.76	55.74	0.54	1786.94	1e-26	NZ_CP032204.1	Escherichia coli strain AR_0013 chromosome, complete genome	562	cellular organisms; Bacteria; Proteobacteria; Gammaproteobacteria; Enterobacterales; Enterobacteriaceae; Escherichia; Escherichia coli;	562	Escherichia coli	medium	E.coli
156PM1	GCF_001874485.1_ASM187448v1	2180	51	0	997	0.03	5.12	0.05	0.23	38.52	0.39	49.56	1e-11	NZ_CP015088.1	Escherichia coli O25b:H4 extrachomosomal sequence	941280	cellular organisms; Bacteria; Proteobacteria; Gammaproteobacteria; Enterobacterales; Enterobacteriaceae; Escherichia; Escherichia coli; Escherichia coli O25b:H4;	562	Escherichia coli	medium	E.coli
156PM1	GCF_001874485.1_ASM187448v1	2179	45	0	1056	0.03	4.27	0.04	0.18	27.39	0.27	43.48	5.5e-10	NZ_CP015087.1	Escherichia coli O25b:H4 extrachomosomal sequence	941280	cellular organisms; Bacteria; Proteobacteria; Gammaproteobacteria; Enterobacterales; Enterobacteriaceae; Escherichia; Escherichia coli; Escherichia coli O25b:H4;	562	Escherichia coli	medium	E.coli
156PP1	GCF_003017765.1_ASM301776v1	2459	136877	19	180153	76.11	78.56	0.76	76.11	78.56	0.76	136819	1e-26	NZ_CP027323.1	Escherichia coli strain 2013C-3033 chromosome, complete genome	562	cellular organisms; Bacteria; Proteobacteria; Gammaproteobacteria; Enterobacterales; Enterobacteriaceae; Escherichia; Escherichia coli;	562	Escherichia coli	medium	E.coli
156PP1	GCF_003018455.1_ASM301845v1	2482	12280	88	199013	6.83	6.58	0.06	75.54	73.61	0.68	12016.2	1e-26	NZ_CP027599.1	Escherichia coli strain 97-3250 chromosome, complete genome	562	cellular organisms; Bacteria; Proteobacteria; Gammaproteobacteria; Enterobacterales; Enterobacteriaceae; Escherichia; Escherichia coli;	562	Escherichia coli	medium	E.coli
156PP1	GCF_003176855.1_ASM317685v1	2533	4692	81	166496	2.61	2.87	0.03	74.61	82.53	0.81	4451.87	1e-26	NZ_CP028381.1	Escherichia coli strain RM10466 chromosome, complete genome	562	cellular organisms; Bacteria; Proteobacteria; Gammaproteobacteria; Enterobacterales; Enterobacteriaceae; Escherichia; Escherichia coli;	562	Escherichia coli	medium	E.coli
156PP1	GCF_002012085.1_ASM201208v1	2260	3201	90	181206	1.78	1.78	0.02	50.75	50.87	0.5	2938.51	1e-26	NZ_CP018991.1	Escherichia coli strain Ecol_AZ146 chromosome, complete genome	562	cellular organisms; Bacteria; Proteobacteria; Gammaproteobacteria; Enterobacterales; Enterobacteriaceae; Escherichia; Escherichia coli;	562	Escherichia coli	medium	E.coli
156PP1	GCF_003413625.1_ASM341362v1	2563	2544	81	161066	1.41	1.55	0.02	69.5	78.7	0.78	2310.18	1e-26	NZ_CP031653.1	Escherichia coli strain UK_Dog_Liverpool chromosome, complete genome	562	cellular organisms; Bacteria; Proteobacteria; Gammaproteobacteria; Enterobacterales; Enterobacteriaceae; Escherichia; Escherichia coli;	562	Escherichia coli	medium	E.coli
156PP1	GCF_003017935.1_ASM301793v1	2462	1933	87	178811	1.07	1.14	0.01	74.44	78.34	0.75	1685.81	1e-26	NZ_CP027340.1	Escherichia coli strain 2015C-3121 chromosome, complete genome	562	cellular organisms; Bacteria; Proteobacteria; Gammaproteobacteria; Enterobacterales; Enterobacteriaceae; Escherichia; Escherichia coli;	562	Escherichia coli	medium	E.coli
156PP2	GCF_002741215.1_ASM274121v1	2354	135194	10	162424	81.81	85.73	0.83	81.81	85.73	0.83	135162	1e-26	NZ_CP024239.1	Escherichia coli O15:H11 strain 90-9272 chromosome, complete genome	2048777	cellular organisms; Bacteria; Proteobacteria; Gammaproteobacteria; Enterobacterales; Enterobacteriaceae; Escherichia; Escherichia coli; Escherichia coli O15:H11;	562	Escherichia coli	medium	E.coli
156PP2	GCF_001901185.1_ASM190118v1	2239	6242	75	168945	3.78	3.43	0.04	69.14	68.05	0.68	6019.01	1e-26	NZ_CP010219.1	Escherichia coli strain M18, complete genome	562	cellular organisms; Bacteria; Proteobacteria; Gammaproteobacteria; Enterobacterales; Enterobacteriaceae; Escherichia; Escherichia coli;	562	Escherichia coli	medium	E.coli
156PP2	GCF_003018775.1_ASM301877v1	2493	3144	78	181214	1.9	1.79	0.02	69.74	67.52	0.64	2915.89	1e-26	NZ_CP027351.1	Escherichia coli strain 2014C-3655 chromosome, complete genome	562	cellular organisms; Bacteria; Proteobacteria; Gammaproteobacteria; Enterobacterales; Enterobacteriaceae; Escherichia; Escherichia coli;	562	Escherichia coli	medium	E.coli
156PP2	GCF_002058765.1_ASM205876v1	2279	2412	80	181341	1.46	1.38	0.01	65.28	61.55	0.59	2179.67	1e-26	NZ_CP019944.1	Escherichia coli strain DSM 103246 chromosome, complete genome	562	cellular organisms; Bacteria; Proteobacteria; Gammaproteobacteria; Enterobacterales; Enterobacteriaceae; Escherichia; Escherichia coli;	562	Escherichia coli	medium	E.coli
156PP2	GCF_001874485.1_ASM187448v1	2179	109	0	1056	0.07	10.14	0.1	0.23	32.89	0.35	107.51	1e-24	NZ_CP015087.1	Escherichia coli O25b:H4 extrachomosomal sequence	941280	cellular organisms; Bacteria; Proteobacteria; Gammaproteobacteria; Enterobacterales; Enterobacteriaceae; Escherichia; Escherichia coli; Escherichia coli O25b:H4;	562	Escherichia coli	medium	E.coli
157CM2	GCF_001900655.1_ASM190065v1	2215	127916	12	158677	81.39	82.87	0.81	81.39	82.87	0.81	127878	1e-26	NZ_CP010143.1	Escherichia coli strain D4, complete genome	562	cellular organisms; Bacteria; Proteobacteria; Gammaproteobacteria; Enterobacterales; Enterobacteriaceae; Escherichia; Escherichia coli;	562	Escherichia coli	medium	E.coli
157CM2	GCF_002855415.1_ASM285541v1	2397	9701	70	169171	6.17	5.92	0.06	79.6	76.78	0.74	9491.06	1e-26	NZ_CP024131.1	Escherichia coli strain 14EC007 chromosome, complete genome	562	cellular organisms; Bacteria; Proteobacteria; Gammaproteobacteria; Enterobacterales; Enterobacteriaceae; Escherichia; Escherichia coli;	562	Escherichia coli	medium	E.coli
157CM2	GCF_000599625.1_ASM59962v1	2039	4421	69	157942	2.81	2.9	0.03	77.35	79.3	0.77	4218.24	1e-26	NZ_CP007390.1	Escherichia coli strain ST540, complete genome	562	cellular organisms; Bacteria; Proteobacteria; Gammaproteobacteria; Enterobacterales; Enterobacteriaceae; Escherichia; Escherichia coli;	562	Escherichia coli	medium	E.coli
157CM2	GCF_002196475.1_ASM219647v1	2312	3048	76	171137	1.94	1.81	0.02	68.51	63.47	0.63	2824.92	1e-26	NZ_CP021840.1	Escherichia coli strain EC974 chromosome, complete genome	562	cellular organisms; Bacteria; Proteobacteria; Gammaproteobacteria; Enterobacterales; Enterobacteriaceae; Escherichia; Escherichia coli;	562	Escherichia coli	medium	E.coli
157CM2	GCF_003031225.1_ASM303122v1	2514	1746	71	157412	1.11	1.13	0.01	79.13	79.88	0.79	1543.02	1e-26	NZ_CP019961.1	Escherichia coli strain HKUOPY1 chromosome, complete genome	562	cellular organisms; Bacteria; Proteobacteria; Gammaproteobacteria; Enterobacterales; Enterobacteriaceae; Escherichia; Escherichia coli;	562	Escherichia coli	medium	E.coli
157CM2	GCF_001874485.1_ASM187448v1	2180	65	0	997	0.04	6.52	0.07	0.31	48.14	0.48	63.62	1e-14	NZ_CP015088.1	Escherichia coli O25b:H4 extrachomosomal sequence	941280	cellular organisms; Bacteria; Proteobacteria; Gammaproteobacteria; Enterobacterales; Enterobacteriaceae; Escherichia; Escherichia coli; Escherichia coli O25b:H4;	562	Escherichia coli	medium	E.coli
157CM2	GCF_001874485.1_ASM187448v1	2179	22	0	1056	0.01	2.09	0.02	0.17	23.32	0.25	20.57	5.8e-06	NZ_CP015087.1	Escherichia coli O25b:H4 extrachomosomal sequence	941280	cellular organisms; Bacteria; Proteobacteria; Gammaproteobacteria; Enterobacterales; Enterobacteriaceae; Escherichia; Escherichia coli; Escherichia coli O25b:H4;	562	Escherichia coli	medium	E.coli
157PM1	GCF_001900985.1_ASM190098v1	2229	135013	9	167019	83.76	82.83	0.81	83.76	82.83	0.81	134985	1e-26	NZ_CP010237.1	Escherichia coli strain S43, complete genome	562	cellular organisms; Bacteria; Proteobacteria; Gammaproteobacteria; Enterobacterales; Enterobacteriaceae; Escherichia; Escherichia coli;	562	Escherichia coli	medium	E.coli
157PM1	GCF_002196475.1_ASM219647v1	2312	5485	75	171137	3.4	3.24	0.03	64.75	61.63	0.61	5263.32	1e-26	NZ_CP021840.1	Escherichia coli strain EC974 chromosome, complete genome	562	cellular organisms; Bacteria; Proteobacteria; Gammaproteobacteria; Enterobacterales; Enterobacteriaceae; Escherichia; Escherichia coli;	562	Escherichia coli	medium	E.coli
157PM1	GCF_002012085.1_ASM201208v1	2260	2109	81	181206	1.31	1.19	0.01	51.81	46.77	0.46	1877.82	1e-26	NZ_CP018991.1	Escherichia coli strain Ecol_AZ146 chromosome, complete genome	562	cellular organisms; Bacteria; Proteobacteria; Gammaproteobacteria; Enterobacterales; Enterobacteriaceae; Escherichia; Escherichia coli;	562	Escherichia coli	medium	E.coli
157PM1	GCF_003812085.1_ASM381208v1	2908	16	0	571	0.01	2.96	0.03	0.02	4.62	0.05	15.26	9.4e-05	NZ_CP033757.1	Klebsiella pneumoniae strain FDAARGOS_566 chromosome 2	573	cellular organisms; Bacteria; Proteobacteria; Gammaproteobacteria; Enterobacterales; Enterobacteriaceae; Klebsiella; Klebsiella pneumoniae;	573	Klebsiella pneumoniae	medium	E.coli
157PM2	GCF_900474445.1_39641_B02	2608	133192	12	155142	81.07	87.29	0.86	81.07	87.29	0.86	133153	1e-26	NZ_LS483296.1	Escherichia coli strain NCTC9966 genome assembly, chromosome: 1	562	cellular organisms; Bacteria; Proteobacteria; Gammaproteobacteria; Enterobacterales; Enterobacteriaceae; Escherichia; Escherichia coli;	562	Escherichia coli	medium	E.coli
157PM2	GCF_003432305.1_ASM343230v1	2564	10728	71	161124	6.53	6.69	0.07	79.66	82.65	0.81	10516.3	1e-26	NZ_CP031833.1	Escherichia coli strain 2452 chromosome, complete genome	562	cellular organisms; Bacteria; Proteobacteria; Gammaproteobacteria; Enterobacterales; Enterobacteriaceae; Escherichia; Escherichia coli;	562	Escherichia coli	medium	E.coli
157PM2	GCF_000212715.2_ASM21271v2	2015	3957	79	172192	2.41	2.3	0.02	80.11	77.33	0.76	3723.72	1e-26	NC_017641.1	Escherichia coli UMNK88, complete genome	696406	cellular organisms; Bacteria; Proteobacteria; Gammaproteobacteria; Enterobacterales; Enterobacteriaceae; Escherichia; Escherichia coli; Escherichia coli UMNK88;	562	Escherichia coli	medium	E.coli
157PM2	GCF_001677475.1_ASM167747v1	2150	2800	83	182440	1.7	1.56	0.02	60.35	55.88	0.54	2558.55	1e-26	NZ_CP015229.1	Escherichia coli strain 06-00048 chromosome, complete genome	562	cellular organisms; Bacteria; Proteobacteria; Gammaproteobacteria; Enterobacterales; Enterobacteriaceae; Escherichia; Escherichia coli;	562	Escherichia coli	medium	E.coli
157PM2	GCF_001874485.1_ASM187448v1	2180	28	0	997	0.02	2.81	0.03	0.24	40.02	0.4	26.58	2.5e-07	NZ_CP015088.1	Escherichia coli O25b:H4 extrachomosomal sequence	941280	cellular organisms; Bacteria; Proteobacteria; Gammaproteobacteria; Enterobacterales; Enterobacteriaceae; Escherichia; Escherichia coli; Escherichia coli O25b:H4;	562	Escherichia coli	medium	E.coli
158PC1	GCF_003031225.1_ASM303122v1	2514	128285	14	157412	78.85	82.32	0.81	78.85	82.32	0.81	128240	1e-26	NZ_CP019961.1	Escherichia coli strain HKUOPY1 chromosome, complete genome	562	cellular organisms; Bacteria; Proteobacteria; Gammaproteobacteria; Enterobacterales; Enterobacteriaceae; Escherichia; Escherichia coli;	562	Escherichia coli	medium	E.coli
158PC1	GCF_003432305.1_ASM343230v1	2564	9696	71	161124	5.96	6.01	0.06	77.04	79.06	0.78	9484.66	1e-26	NZ_CP031833.1	Escherichia coli strain 2452 chromosome, complete genome	562	cellular organisms; Bacteria; Proteobacteria; Gammaproteobacteria; Enterobacterales; Enterobacteriaceae; Escherichia; Escherichia coli;	562	Escherichia coli	medium	E.coli
158PC1	GCF_002119485.1_ASM211948v1	7286	7273	72	159908	4.47	4.59	0.05	9.18	9.34	0.09	7057.5	1e-26	NZ_CP015574.1	Salmonella enterica strain FORC_038, complete genome	28901	cellular organisms; Bacteria; Proteobacteria; Gammaproteobacteria; Enterobacterales; Enterobacteriaceae; Salmonella; Salmonella enterica;	28901	Salmonella enterica	medium	E.coli
158PC1	GCF_002196475.1_ASM219647v1	2312	3922	79	171137	2.41	2.31	0.02	65.91	63.19	0.63	3691.19	1e-26	NZ_CP021840.1	Escherichia coli strain EC974 chromosome, complete genome	562	cellular organisms; Bacteria; Proteobacteria; Gammaproteobacteria; Enterobacterales; Enterobacteriaceae; Escherichia; Escherichia coli;	562	Escherichia coli	medium	E.coli
158PC1	GCF_002165095.2_ASM216509v2	2301	1965	75	161459	1.21	1.23	0.01	71.6	72.89	0.72	1750.01	1e-26	NZ_CP032892.1	Escherichia coli strain SCEC020022 chromosome, complete genome	562	cellular organisms; Bacteria; Proteobacteria; Gammaproteobacteria; Enterobacterales; Enterobacteriaceae; Escherichia; Escherichia coli;	562	Escherichia coli	medium	E.coli
158PM1	GCF_003432305.1_ASM343230v1	2564	148123	5	161124	91.26	93.71	0.92	91.26	93.71	0.92	148107	1e-26	NZ_CP031833.1	Escherichia coli strain 2452 chromosome, complete genome	562	cellular organisms; Bacteria; Proteobacteria; Gammaproteobacteria; Enterobacterales; Enterobacteriaceae; Escherichia; Escherichia coli;	562	Escherichia coli	medium	E.coli
158PM1	GCF_001900985.1_ASM190098v1	2229	4282	75	167019	2.64	2.61	0.03	80.22	79.81	0.78	4060.66	1e-26	NZ_CP010237.1	Escherichia coli strain S43, complete genome	562	cellular organisms; Bacteria; Proteobacteria; Gammaproteobacteria; Enterobacterales; Enterobacteriaceae; Escherichia; Escherichia coli;	562	Escherichia coli	medium	E.coli
158PM1	GCF_001874485.1_ASM187448v1	2180	18	0	997	0.01	1.81	0.02	0.06	10.23	0.1	16.62	4.6e-05	NZ_CP015088.1	Escherichia coli O25b:H4 extrachomosomal sequence	941280	cellular organisms; Bacteria; Proteobacteria; Gammaproteobacteria; Enterobacterales; Enterobacteriaceae; Escherichia; Escherichia coli; Escherichia coli O25b:H4;	562	Escherichia coli	medium	E.coli
158PP2	GCF_000829985.1_ASM82998v1	2063	126575	12	163265	79.8	78.79	0.78	79.8	78.79	0.78	126536	1e-26	NZ_CP009166.1	Escherichia coli 1303, complete genome	745156	cellular organisms; Bacteria; Proteobacteria; Gammaproteobacteria; Enterobacterales; Enterobacteriaceae; Escherichia; Escherichia coli; Escherichia coli 1303;	562	Escherichia coli	medium	E.coli
158PP2	GCF_000212715.2_ASM21271v2	2015	8401	73	172192	5.3	4.96	0.05	79.55	74.31	0.73	8183	1e-26	NC_017641.1	Escherichia coli UMNK88, complete genome	696406	cellular organisms; Bacteria; Proteobacteria; Gammaproteobacteria; Enterobacterales; Enterobacteriaceae; Escherichia; Escherichia coli; Escherichia coli UMNK88;	562	Escherichia coli	medium	E.coli
158PP2	GCF_002196475.1_ASM219647v1	2312	4197	75	171137	2.65	2.48	0.02	66.92	62.67	0.62	3976.16	1e-26	NZ_CP021840.1	Escherichia coli strain EC974 chromosome, complete genome	562	cellular organisms; Bacteria; Proteobacteria; Gammaproteobacteria; Enterobacterales; Enterobacteriaceae; Escherichia; Escherichia coli;	562	Escherichia coli	medium	E.coli
158PP2	GCF_001900775.1_ASM190077v1	2220	2187	69	159095	1.38	1.42	0.01	79.31	81.24	0.79	1985.86	1e-26	NZ_CP010160.1	Escherichia coli strain H1, complete genome	562	cellular organisms; Bacteria; Proteobacteria; Gammaproteobacteria; Enterobacterales; Enterobacteriaceae; Escherichia; Escherichia coli;	562	Escherichia coli	medium	E.coli
158PP2	GCF_001874485.1_ASM187448v1	2180	27	0	997	0.02	2.71	0.03	0.3	47.04	0.47	25.65	4.1e-07	NZ_CP015088.1	Escherichia coli O25b:H4 extrachomosomal sequence	941280	cellular organisms; Bacteria; Proteobacteria; Gammaproteobacteria; Enterobacterales; Enterobacteriaceae; Escherichia; Escherichia coli; Escherichia coli O25b:H4;	562	Escherichia coli	medium	E.coli
158PP2	GCF_003812085.1_ASM381208v1	2908	17	0	571	0.01	3.14	0.03	0.02	4.25	0.04	16.27	5.5e-05	NZ_CP033757.1	Klebsiella pneumoniae strain FDAARGOS_566 chromosome 2	573	cellular organisms; Bacteria; Proteobacteria; Gammaproteobacteria; Enterobacterales; Enterobacteriaceae; Klebsiella; Klebsiella pneumoniae;	573	Klebsiella pneumoniae	medium	E.coli
158UM1	GCF_001890365.1_ASM189036v1	2196	150406	7	166857	89.91	91.28	0.9	89.91	91.28	0.9	150383	1e-26	NZ_CP018206.1	Escherichia coli strain MRSN346647, complete genome	562	cellular organisms; Bacteria; Proteobacteria; Gammaproteobacteria; Enterobacterales; Enterobacteriaceae; Escherichia; Escherichia coli;	562	Escherichia coli	medium	E.coli
158UM1	GCF_002278115.2_ASM227811v2	2328	3688	83	176064	2.2	2.15	0.02	71.08	69.28	0.68	3446.03	1e-26	NZ_CP023142.1	Escherichia coli strain CFSAN061770 chromosome, complete genome	562	cellular organisms; Bacteria; Proteobacteria; Gammaproteobacteria; Enterobacterales; Enterobacteriaceae; Escherichia; Escherichia coli;	562	Escherichia coli	medium	E.coli
158UM1	GCF_001900555.1_ASM190055v1	2210	2229	78	161144	1.33	1.4	0.01	60.33	63.07	0.63	2005.25	1e-26	NZ_CP010125.1	Escherichia coli strain C8, complete genome	562	cellular organisms; Bacteria; Proteobacteria; Gammaproteobacteria; Enterobacterales; Enterobacteriaceae; Escherichia; Escherichia coli;	562	Escherichia coli	medium	E.coli
158UM1	GCF_001932515.1_ASM193251v1	2247	1760	76	158785	1.05	1.14	0.01	59.58	63.93	0.63	1543.61	1e-26	NZ_CP018801.1	Escherichia coli strain tolC- chromosome, complete genome	562	cellular organisms; Bacteria; Proteobacteria; Gammaproteobacteria; Enterobacterales; Enterobacteriaceae; Escherichia; Escherichia coli;	562	Escherichia coli	medium	E.coli
159PM1	GCF_003031225.1_ASM303122v1	2514	127818	11	157412	82.55	82.05	0.81	82.55	82.05	0.81	127783	1e-26	NZ_CP019961.1	Escherichia coli strain HKUOPY1 chromosome, complete genome	562	cellular organisms; Bacteria; Proteobacteria; Gammaproteobacteria; Enterobacterales; Enterobacteriaceae; Escherichia; Escherichia coli;	562	Escherichia coli	medium	E.coli
159PM1	GCF_003711005.1_ASM371100v1	2585	9283	67	160329	6	5.79	0.06	80.65	79.16	0.78	9082.68	1e-26	NZ_CP033378.1	Escherichia coli strain L73 chromosome, complete genome	562	cellular organisms; Bacteria; Proteobacteria; Gammaproteobacteria; Enterobacterales; Enterobacteriaceae; Escherichia; Escherichia coli;	562	Escherichia coli	medium	E.coli
159PM1	GCF_001679985.1_ASM167998v1	2155	3889	72	165300	2.51	2.39	0.02	74.48	70.89	0.7	3677.86	1e-26	NZ_CP015912.1	Escherichia coli strain 210205630 chromosome, complete genome	562	cellular organisms; Bacteria; Proteobacteria; Gammaproteobacteria; Enterobacterales; Enterobacteriaceae; Escherichia; Escherichia coli;	562	Escherichia coli	medium	E.coli
159PM1	GCF_001900655.1_ASM190065v1	2215	1988	69	158677	1.28	1.29	0.01	79.92	80.24	0.78	1789.21	1e-26	NZ_CP010143.1	Escherichia coli strain D4, complete genome	562	cellular organisms; Bacteria; Proteobacteria; Gammaproteobacteria; Enterobacterales; Enterobacteriaceae; Escherichia; Escherichia coli;	562	Escherichia coli	medium	E.coli
160PM1	GCF_003031225.1_ASM303122v1	2514	127848	10	157412	83.14	82.05	0.81	83.14	82.05	0.81	127815	1e-26	NZ_CP019961.1	Escherichia coli strain HKUOPY1 chromosome, complete genome	562	cellular organisms; Bacteria; Proteobacteria; Gammaproteobacteria; Enterobacterales; Enterobacteriaceae; Escherichia; Escherichia coli;	562	Escherichia coli	medium	E.coli
160PM1	GCF_003711005.1_ASM371100v1	2585	9294	66	160329	6.04	5.78	0.06	81.17	79.1	0.78	9095.33	1e-26	NZ_CP033378.1	Escherichia coli strain L73 chromosome, complete genome	562	cellular organisms; Bacteria; Proteobacteria; Gammaproteobacteria; Enterobacterales; Enterobacteriaceae; Escherichia; Escherichia coli;	562	Escherichia coli	medium	E.coli
160PM1	GCF_001679985.1_ASM167998v1	2155	3886	71	165300	2.53	2.38	0.02	75.02	70.88	0.7	3676.5	1e-26	NZ_CP015912.1	Escherichia coli strain 210205630 chromosome, complete genome	562	cellular organisms; Bacteria; Proteobacteria; Gammaproteobacteria; Enterobacterales; Enterobacteriaceae; Escherichia; Escherichia coli;	562	Escherichia coli	medium	E.coli
160PM1	GCF_002058765.1_ASM205876v1	2279	1805	78	181341	1.17	1.02	0.01	69.35	60.87	0.59	1583.84	1e-26	NZ_CP019944.1	Escherichia coli strain DSM 103246 chromosome, complete genome	562	cellular organisms; Bacteria; Proteobacteria; Gammaproteobacteria; Enterobacterales; Enterobacteriaceae; Escherichia; Escherichia coli;	562	Escherichia coli	medium	E.coli
160PP1	GCF_002163655.1_ASM216365v1	2294	143504	5	160158	89.96	91.95	0.9	89.96	91.95	0.9	143487	1e-26	NZ_CP018323.1	Escherichia coli strain KSC9 chromosome, complete genome	562	cellular organisms; Bacteria; Proteobacteria; Gammaproteobacteria; Enterobacterales; Enterobacteriaceae; Escherichia; Escherichia coli;	562	Escherichia coli	medium	E.coli
160PP1	GCF_001678965.1_ASM167896v1	2154	3554	76	173279	2.23	2.13	0.02	86.65	82.83	0.8	3332.19	1e-26	NZ_CP013663.1	Escherichia coli strain GB089, complete genome	562	cellular organisms; Bacteria; Proteobacteria; Gammaproteobacteria; Enterobacterales; Enterobacteriaceae; Escherichia; Escherichia coli;	562	Escherichia coli	medium	E.coli
160PP1	GCF_002180095.1_ASM218009v1	2304	2363	75	166053	1.48	1.42	0.01	88.78	86.65	0.85	2147.01	1e-26	NZ_CP021535.1	Escherichia coli strain AR_0119, complete genome	562	cellular organisms; Bacteria; Proteobacteria; Gammaproteobacteria; Enterobacterales; Enterobacteriaceae; Escherichia; Escherichia coli;	562	Escherichia coli	medium	E.coli
161PM1	GCF_001936315.1_ASM193631v1	2248	127671	11	176287	83.52	76.22	0.72	83.52	76.22	0.72	127635	1e-26	NZ_CP017631.1	Escherichia coli SLK172, complete genome	562	cellular organisms; Bacteria; Proteobacteria; Gammaproteobacteria; Enterobacterales; Enterobacteriaceae; Escherichia; Escherichia coli;	562	Escherichia coli	medium	E.coli
161PM1	GCF_003443815.1_ASM344381v1	2567	9947	65	158673	6.51	6.46	0.06	83.01	81.88	0.8	9752.33	1e-26	NZ_CP030281.1	Escherichia coli strain E308 chromosome, complete genome	562	cellular organisms; Bacteria; Proteobacteria; Gammaproteobacteria; Enterobacterales; Enterobacteriaceae; Escherichia; Escherichia coli;	562	Escherichia coli	medium	E.coli
161PM1	GCF_002196475.1_ASM219647v1	2312	3898	74	171137	2.55	2.31	0.02	70.5	63.63	0.63	3680.01	1e-26	NZ_CP021840.1	Escherichia coli strain EC974 chromosome, complete genome	562	cellular organisms; Bacteria; Proteobacteria; Gammaproteobacteria; Enterobacterales; Enterobacteriaceae; Escherichia; Escherichia coli;	562	Escherichia coli	medium	E.coli
161PM1	GCF_003432305.1_ASM343230v1	2564	2032	70	161124	1.33	1.29	0.01	82.9	80.09	0.79	1829.82	1e-26	NZ_CP031833.1	Escherichia coli strain 2452 chromosome, complete genome	562	cellular organisms; Bacteria; Proteobacteria; Gammaproteobacteria; Enterobacterales; Enterobacteriaceae; Escherichia; Escherichia coli;	562	Escherichia coli	medium	E.coli
161PM1	GCF_001874485.1_ASM187448v1	2179	16	0	1056	0.01	1.52	0.02	0.14	20.28	0.2	14.61	0.00013	NZ_CP015087.1	Escherichia coli O25b:H4 extrachomosomal sequence	941280	cellular organisms; Bacteria; Proteobacteria; Gammaproteobacteria; Enterobacterales; Enterobacteriaceae; Escherichia; Escherichia coli; Escherichia coli O25b:H4;	562	Escherichia coli	medium	E.coli
161PP1	GCF_003703795.1_ASM370379v1	2584	127657	11	158172	79.29	82.35	0.81	79.29	82.35	0.81	127622	1e-26	NZ_CP033250.1	Escherichia coli strain ECCHD184 chromosome, complete genome	562	cellular organisms; Bacteria; Proteobacteria; Gammaproteobacteria; Enterobacterales; Enterobacteriaceae; Escherichia; Escherichia coli;	562	Escherichia coli	medium	E.coli
161PP1	GCF_000599645.1_ASM59964v1	2040	10371	65	160099	6.44	6.8	0.06	77.39	81.27	0.78	10177.1	1e-26	NZ_CP007391.1	Escherichia coli strain ST540, complete genome	562	cellular organisms; Bacteria; Proteobacteria; Gammaproteobacteria; Enterobacterales; Enterobacteriaceae; Escherichia; Escherichia coli;	562	Escherichia coli	medium	E.coli
161PP1	GCF_001679985.1_ASM167998v1	2155	3772	72	165300	2.34	2.34	0.02	71.83	71.21	0.7	3560.68	1e-26	NZ_CP015912.1	Escherichia coli strain 210205630 chromosome, complete genome	562	cellular organisms; Bacteria; Proteobacteria; Gammaproteobacteria; Enterobacterales; Enterobacteriaceae; Escherichia; Escherichia coli;	562	Escherichia coli	medium	E.coli
161PP1	GCF_900474625.1_39888_E01	2610	1543	67	152626	0.96	1.04	0.01	77.5	83.64	0.82	1352.13	1e-26	NZ_LS483303.1	Escherichia coli strain NCTC9967 genome assembly, chromosome: 1	562	cellular organisms; Bacteria; Proteobacteria; Gammaproteobacteria; Enterobacterales; Enterobacteriaceae; Escherichia; Escherichia coli;	562	Escherichia coli	medium	E.coli
162CM1	GCF_900184875.1_Unitig	2606	109635	22	161641	67.05	69.05	0.68	67.05	69.05	0.68	109567	1e-26	NZ_LT883142.1	Escherichia coli isolate 6666666.257727.embl genome assembly, chromosome: IV	562	cellular organisms; Bacteria; Proteobacteria; Gammaproteobacteria; Enterobacterales; Enterobacteriaceae; Escherichia; Escherichia coli;	562	Escherichia coli	medium	E.coli
162CM1	GCF_002058765.1_ASM205876v1	2279	13048	75	181341	7.98	7.5	0.07	64.07	60.11	0.58	12824.2	1e-26	NZ_CP019944.1	Escherichia coli strain DSM 103246 chromosome, complete genome	562	cellular organisms; Bacteria; Proteobacteria; Gammaproteobacteria; Enterobacterales; Enterobacteriaceae; Escherichia; Escherichia coli;	562	Escherichia coli	medium	E.coli
162CM1	GCF_001278315.1_ASM127831v1	7164	7387	64	147082	4.52	5.15	0.05	8.3	9.38	0.09	7195.69	1e-26	NZ_CP012599.1	Salmonella enterica subsp. enterica serovar Newport strain 0307-213, complete genome	108619	cellular organisms; Bacteria; Proteobacteria; Gammaproteobacteria; Enterobacterales; Enterobacteriaceae; Salmonella; Salmonella enterica; Salmonella enterica subsp. enterica; Salmonella enterica subsp. enterica serovar Newport;	28901	Salmonella enterica	medium	E.coli
162CM1	GCF_002741455.1_ASM274145v1	2361	5319	73	164761	3.25	3.28	0.03	66.47	67.03	0.66	5101.98	1e-26	NZ_CP024243.1	Escherichia coli O128:H27 strain 90-9281 chromosome, complete genome	2048776	cellular organisms; Bacteria; Proteobacteria; Gammaproteobacteria; Enterobacterales; Enterobacteriaceae; Escherichia; Escherichia coli; Escherichia coli O128:H27;	562	Escherichia coli	medium	E.coli
162CM1	GCF_002357895.1_ASM235789v1	2343	3579	76	170607	2.19	2.15	0.02	56.58	55.35	0.54	3355.08	1e-26	NZ_AP017617.1	Escherichia coli DNA, complete genome, strain: MRY15-117	562	cellular organisms; Bacteria; Proteobacteria; Gammaproteobacteria; Enterobacterales; Enterobacteriaceae; Escherichia; Escherichia coli;	562	Escherichia coli	medium	E.coli
162CM1	GCF_000827105.1_ASM82710v1	2062	1984	77	169189	1.21	1.19	0.01	64.43	63.3	0.62	1763.72	1e-26	NZ_CP007592.1	Escherichia coli O157:H16 strain Santai, complete genome	930406	cellular organisms; Bacteria; Proteobacteria; Gammaproteobacteria; Enterobacterales; Enterobacteriaceae; Escherichia; Escherichia coli; Escherichia coli O157:H16;	562	Escherichia coli	medium	E.coli
162PM1	GCF_001936315.1_ASM193631v1	2248	127677	11	176287	83.52	76.22	0.72	83.52	76.22	0.72	127641	1e-26	NZ_CP017631.1	Escherichia coli SLK172, complete genome	562	cellular organisms; Bacteria; Proteobacteria; Gammaproteobacteria; Enterobacterales; Enterobacteriaceae; Escherichia; Escherichia coli;	562	Escherichia coli	medium	E.coli
162PM1	GCF_003443815.1_ASM344381v1	2567	9947	65	158673	6.51	6.46	0.06	83.01	81.88	0.8	9752.33	1e-26	NZ_CP030281.1	Escherichia coli strain E308 chromosome, complete genome	562	cellular organisms; Bacteria; Proteobacteria; Gammaproteobacteria; Enterobacterales; Enterobacteriaceae; Escherichia; Escherichia coli;	562	Escherichia coli	medium	E.coli
162PM1	GCF_002196475.1_ASM219647v1	2312	3893	74	171137	2.55	2.31	0.02	70.5	63.62	0.63	3675.01	1e-26	NZ_CP021840.1	Escherichia coli strain EC974 chromosome, complete genome	562	cellular organisms; Bacteria; Proteobacteria; Gammaproteobacteria; Enterobacterales; Enterobacteriaceae; Escherichia; Escherichia coli;	562	Escherichia coli	medium	E.coli
162PM1	GCF_003432305.1_ASM343230v1	2564	2030	70	161124	1.33	1.29	0.01	82.9	80.08	0.79	1827.83	1e-26	NZ_CP031833.1	Escherichia coli strain 2452 chromosome, complete genome	562	cellular organisms; Bacteria; Proteobacteria; Gammaproteobacteria; Enterobacterales; Enterobacteriaceae; Escherichia; Escherichia coli;	562	Escherichia coli	medium	E.coli
162PM1	GCF_001874485.1_ASM187448v1	2179	16	0	1056	0.01	1.52	0.02	0.14	20.28	0.2	14.61	0.00013	NZ_CP015087.1	Escherichia coli O25b:H4 extrachomosomal sequence	941280	cellular organisms; Bacteria; Proteobacteria; Gammaproteobacteria; Enterobacterales; Enterobacteriaceae; Escherichia; Escherichia coli; Escherichia coli O25b:H4;	562	Escherichia coli	medium	E.coli
163CM1	GCF_001900675.1_ASM190067v1	2216	148816	5	158416	91.14	96.07	0.94	91.14	96.07	0.94	148798	1e-26	NZ_CP010145.1	Escherichia coli strain D5, complete genome	562	cellular organisms; Bacteria; Proteobacteria; Gammaproteobacteria; Enterobacterales; Enterobacteriaceae; Escherichia; Escherichia coli;	562	Escherichia coli	medium	E.coli
163CM1	GCF_003413625.1_ASM341362v1	2563	4616	74	161066	2.83	2.86	0.03	78.43	80.64	0.8	4397.4	1e-26	NZ_CP031653.1	Escherichia coli strain UK_Dog_Liverpool chromosome, complete genome	562	cellular organisms; Bacteria; Proteobacteria; Gammaproteobacteria; Enterobacterales; Enterobacteriaceae; Escherichia; Escherichia coli;	562	Escherichia coli	medium	E.coli
163CM1	GCF_001860505.1_ASM186050v1	2176	1834	74	159905	1.12	1.17	0.01	72.58	75.4	0.74	1621.06	1e-26	NZ_CP013483.1	Escherichia coli strain Y5, complete genome	562	cellular organisms; Bacteria; Proteobacteria; Gammaproteobacteria; Enterobacterales; Enterobacteriaceae; Escherichia; Escherichia coli;	562	Escherichia coli	medium	E.coli
163CM1	GCF_001874485.1_ASM187448v1	2179	20	0	1056	0.01	1.9	0.02	0.18	24.36	0.27	18.51	1.7e-05	NZ_CP015087.1	Escherichia coli O25b:H4 extrachomosomal sequence	941280	cellular organisms; Bacteria; Proteobacteria; Gammaproteobacteria; Enterobacterales; Enterobacteriaceae; Escherichia; Escherichia coli; Escherichia coli O25b:H4;	562	Escherichia coli	medium	E.coli
163CM2	GCF_003627855.1_ASM362785v1	2578	150844	7	172664	89.01	89.05	0.87	89.01	89.05	0.87	150821	1e-26	NZ_CP032515.1	Escherichia coli strain 118UI chromosome, complete genome	562	cellular organisms; Bacteria; Proteobacteria; Gammaproteobacteria; Enterobacterales; Enterobacteriaceae; Escherichia; Escherichia coli;	562	Escherichia coli	medium	E.coli
163CM2	GCF_003856675.1_ASM385667v1	2597	5635	79	168672	3.32	3.4	0.03	71.82	73.35	0.72	5401.66	1e-26	NZ_CP023820.1	Escherichia coli strain 7/2 chromosome, complete genome	562	cellular organisms; Bacteria; Proteobacteria; Gammaproteobacteria; Enterobacterales; Enterobacteriaceae; Escherichia; Escherichia coli;	562	Escherichia coli	medium	E.coli
163CM2	GCF_000597845.1_ASM59784v1	2038	2345	74	156225	1.38	1.53	0.02	56.01	62.41	0.61	2131.09	1e-26	NZ_CP007265.1	Escherichia coli strain ST540, complete genome	562	cellular organisms; Bacteria; Proteobacteria; Gammaproteobacteria; Enterobacterales; Enterobacteriaceae; Escherichia; Escherichia coli;	562	Escherichia coli	medium	E.coli
163PM1	GCF_900184875.1_Unitig	2606	109385	18	161641	70.94	68.91	0.68	70.94	68.91	0.68	109330	1e-26	NZ_LT883142.1	Escherichia coli isolate 6666666.257727.embl genome assembly, chromosome: IV	562	cellular organisms; Bacteria; Proteobacteria; Gammaproteobacteria; Enterobacterales; Enterobacteriaceae; Escherichia; Escherichia coli;	562	Escherichia coli	medium	E.coli
163PM1	GCF_002196475.1_ASM219647v1	2312	12642	68	171137	8.2	7.47	0.07	67.8	61.88	0.61	12438.1	1e-26	NZ_CP021840.1	Escherichia coli strain EC974 chromosome, complete genome	562	cellular organisms; Bacteria; Proteobacteria; Gammaproteobacteria; Enterobacterales; Enterobacteriaceae; Escherichia; Escherichia coli;	562	Escherichia coli	medium	E.coli
163PM1	GCF_003813145.1_ASM381314v1	2592	5578	72	172601	3.62	3.31	0.03	62.54	56.92	0.56	5364.91	1e-26	NZ_CP033884.1	Escherichia coli strain 50579417 chromosome, complete genome	562	cellular organisms; Bacteria; Proteobacteria; Gammaproteobacteria; Enterobacterales; Enterobacteriaceae; Escherichia; Escherichia coli;	562	Escherichia coli	medium	E.coli
163PM1	GCF_002741455.1_ASM274145v1	2361	3364	70	164761	2.18	2.08	0.02	70.38	66.94	0.66	3159.03	1e-26	NZ_CP024243.1	Escherichia coli O128:H27 strain 90-9281 chromosome, complete genome	2048776	cellular organisms; Bacteria; Proteobacteria; Gammaproteobacteria; Enterobacterales; Enterobacteriaceae; Escherichia; Escherichia coli; Escherichia coli O128:H27;	562	Escherichia coli	medium	E.coli
163PM1	GCF_002854065.1_ASM285406v1	2395	2064	65	152679	1.34	1.39	0.01	64.05	66.33	0.65	1876.69	1e-26	NZ_CP024147.1	Escherichia coli strain 14EC033 chromosome, complete genome	562	cellular organisms; Bacteria; Proteobacteria; Gammaproteobacteria; Enterobacterales; Enterobacteriaceae; Escherichia; Escherichia coli;	562	Escherichia coli	medium	E.coli
163PM1	GCF_001900655.1_ASM190065v1	2215	1817	67	158677	1.18	1.18	0.01	70.65	70.79	0.69	1624.46	1e-26	NZ_CP010143.1	Escherichia coli strain D4, complete genome	562	cellular organisms; Bacteria; Proteobacteria; Gammaproteobacteria; Enterobacterales; Enterobacteriaceae; Escherichia; Escherichia coli;	562	Escherichia coli	medium	E.coli
163PM2	GCF_003031225.1_ASM303122v1	2514	128282	14	157412	78.85	82.32	0.81	78.85	82.32	0.81	128237	1e-26	NZ_CP019961.1	Escherichia coli strain HKUOPY1 chromosome, complete genome	562	cellular organisms; Bacteria; Proteobacteria; Gammaproteobacteria; Enterobacterales; Enterobacteriaceae; Escherichia; Escherichia coli;	562	Escherichia coli	medium	E.coli
163PM2	GCF_003432305.1_ASM343230v1	2564	9696	71	161124	5.96	6.01	0.06	77.04	79.06	0.78	9484.66	1e-26	NZ_CP031833.1	Escherichia coli strain 2452 chromosome, complete genome	562	cellular organisms; Bacteria; Proteobacteria; Gammaproteobacteria; Enterobacterales; Enterobacteriaceae; Escherichia; Escherichia coli;	562	Escherichia coli	medium	E.coli
163PM2	GCF_002119485.1_ASM211948v1	7286	7273	72	159908	4.47	4.59	0.05	9.18	9.34	0.09	7057.51	1e-26	NZ_CP015574.1	Salmonella enterica strain FORC_038, complete genome	28901	cellular organisms; Bacteria; Proteobacteria; Gammaproteobacteria; Enterobacterales; Enterobacteriaceae; Salmonella; Salmonella enterica;	28901	Salmonella enterica	medium	E.coli
163PM2	GCF_002196475.1_ASM219647v1	2312	3923	79	171137	2.41	2.31	0.02	65.91	63.19	0.63	3692.19	1e-26	NZ_CP021840.1	Escherichia coli strain EC974 chromosome, complete genome	562	cellular organisms; Bacteria; Proteobacteria; Gammaproteobacteria; Enterobacterales; Enterobacteriaceae; Escherichia; Escherichia coli;	562	Escherichia coli	medium	E.coli
163PM2	GCF_002165095.2_ASM216509v2	2301	1964	75	161459	1.21	1.23	0.01	71.6	72.89	0.72	1749.02	1e-26	NZ_CP032892.1	Escherichia coli strain SCEC020022 chromosome, complete genome	562	cellular organisms; Bacteria; Proteobacteria; Gammaproteobacteria; Enterobacterales; Enterobacteriaceae; Escherichia; Escherichia coli;	562	Escherichia coli	medium	E.coli
164PM1	GCF_000210475.1_ASM21047v1	2014	110023	20	171154	70.16	66.56	0.64	70.16	66.56	0.64	109963	1e-26	NC_017633.1	Escherichia coli ETEC H10407, complete genome	316401	cellular organisms; Bacteria; Proteobacteria; Gammaproteobacteria; Enterobacterales; Enterobacteriaceae; Escherichia; Escherichia coli; Escherichia coli ETEC H10407;	562	Escherichia coli	medium	E.coli
164PM1	GCF_002196475.1_ASM219647v1	2312	14280	68	171137	9.11	8.46	0.08	67.82	62.86	0.62	14074.4	1e-26	NZ_CP021840.1	Escherichia coli strain EC974 chromosome, complete genome	562	cellular organisms; Bacteria; Proteobacteria; Gammaproteobacteria; Enterobacterales; Enterobacteriaceae; Escherichia; Escherichia coli;	562	Escherichia coli	medium	E.coli
164PM1	GCF_001679985.1_ASM167998v1	2155	5588	70	165300	3.56	3.46	0.03	69.49	67.19	0.66	5380.23	1e-26	NZ_CP015912.1	Escherichia coli strain 210205630 chromosome, complete genome	562	cellular organisms; Bacteria; Proteobacteria; Gammaproteobacteria; Enterobacterales; Enterobacteriaceae; Escherichia; Escherichia coli;	562	Escherichia coli	medium	E.coli
164PM1	GCF_003019035.1_ASM301903v1	2502	3312	74	170752	2.11	1.97	0.02	58.43	54.3	0.54	3095.26	1e-26	NZ_CP027447.1	Escherichia coli strain 2014C-3075 chromosome, complete genome	562	cellular organisms; Bacteria; Proteobacteria; Gammaproteobacteria; Enterobacterales; Enterobacteriaceae; Escherichia; Escherichia coli;	562	Escherichia coli	medium	E.coli
164PM1	GCF_002934895.1_ASM293489v1	2417	1989	75	174986	1.27	1.18	0.01	69.79	64.65	0.63	1774.06	1e-26	NZ_CP026399.1	Escherichia coli strain ECONIH4 chromosome, complete genome	562	cellular organisms; Bacteria; Proteobacteria; Gammaproteobacteria; Enterobacterales; Enterobacteriaceae; Escherichia; Escherichia coli;	562	Escherichia coli	medium	E.coli
164PM1	GCF_002854065.1_ASM285406v1	2395	1605	66	152679	1.02	1.08	0.01	63.32	66.59	0.65	1416.13	1e-26	NZ_CP024147.1	Escherichia coli strain 14EC033 chromosome, complete genome	562	cellular organisms; Bacteria; Proteobacteria; Gammaproteobacteria; Enterobacterales; Enterobacteriaceae; Escherichia; Escherichia coli;	562	Escherichia coli	medium	E.coli
164PP1	GCF_003667385.1_ASM366738v1	2579	145150	5	154204	90.64	95.09	0.94	90.64	95.09	0.94	145133	1e-26	NZ_CP032986.1	Escherichia coli strain BE2-5 chromosome, complete genome	562	cellular organisms; Bacteria; Proteobacteria; Gammaproteobacteria; Enterobacterales; Enterobacteriaceae; Escherichia; Escherichia coli;	562	Escherichia coli	medium	E.coli
164PP1	GCF_001677475.1_ASM167747v1	2150	3016	81	182440	1.88	1.72	0.02	61.56	55.77	0.54	2779.78	1e-26	NZ_CP015229.1	Escherichia coli strain 06-00048 chromosome, complete genome	562	cellular organisms; Bacteria; Proteobacteria; Gammaproteobacteria; Enterobacterales; Enterobacteriaceae; Escherichia; Escherichia coli;	562	Escherichia coli	medium	E.coli
164PP1	GCF_002934895.1_ASM293489v1	2417	1886	78	174986	1.18	1.09	0.01	74.23	70.07	0.68	1662.16	1e-26	NZ_CP026399.1	Escherichia coli strain ECONIH4 chromosome, complete genome	562	cellular organisms; Bacteria; Proteobacteria; Gammaproteobacteria; Enterobacterales; Enterobacteriaceae; Escherichia; Escherichia coli;	562	Escherichia coli	medium	E.coli
164PP1	GCF_001874485.1_ASM187448v1	2180	34	0	997	0.02	3.41	0.03	0.08	12.84	0.13	32.61	1.2e-08	NZ_CP015088.1	Escherichia coli O25b:H4 extrachomosomal sequence	941280	cellular organisms; Bacteria; Proteobacteria; Gammaproteobacteria; Enterobacterales; Enterobacteriaceae; Escherichia; Escherichia coli; Escherichia coli O25b:H4;	562	Escherichia coli	medium	E.coli
164UM1	GCF_002157245.1_ASM215724v1	2293	162214	2	165747	95.64	98.92	0.98	95.64	98.92	0.98	162205	1e-26	NZ_CP021179.1	Escherichia coli strain 81009 chromosome, complete genome	562	cellular organisms; Bacteria; Proteobacteria; Gammaproteobacteria; Enterobacterales; Enterobacteriaceae; Escherichia; Escherichia coli;	562	Escherichia coli	medium	E.coli
164UM1	GCF_000597845.1_ASM59784v1	2038	2334	75	156225	1.38	1.36	0.01	51.29	57.07	0.56	2117.35	1e-26	NZ_CP007265.1	Escherichia coli strain ST540, complete genome	562	cellular organisms; Bacteria; Proteobacteria; Gammaproteobacteria; Enterobacterales; Enterobacteriaceae; Escherichia; Escherichia coli;	562	Escherichia coli	medium	E.coli
165CM2	GCF_001900985.1_ASM190098v1	2229	127956	14	167019	78.97	78.47	0.77	78.97	78.47	0.77	127912	1e-26	NZ_CP010237.1	Escherichia coli strain S43, complete genome	562	cellular organisms; Bacteria; Proteobacteria; Gammaproteobacteria; Enterobacterales; Enterobacteriaceae; Escherichia; Escherichia coli;	562	Escherichia coli	medium	E.coli
165CM2	GCF_003018815.1_ASM301881v1	2495	11335	74	179172	7	6.5	0.06	78.41	74.31	0.71	11113	1e-26	NZ_CP027355.1	Escherichia coli strain 2013C-4991 chromosome, complete genome	562	cellular organisms; Bacteria; Proteobacteria; Gammaproteobacteria; Enterobacterales; Enterobacteriaceae; Escherichia; Escherichia coli;	562	Escherichia coli	medium	E.coli
165CM2	GCF_003432305.1_ASM343230v1	2564	4353	72	161124	2.69	2.75	0.03	78.31	80.09	0.79	4140.22	1e-26	NZ_CP031833.1	Escherichia coli strain 2452 chromosome, complete genome	562	cellular organisms; Bacteria; Proteobacteria; Gammaproteobacteria; Enterobacterales; Enterobacteriaceae; Escherichia; Escherichia coli;	562	Escherichia coli	medium	E.coli
165CM2	GCF_000599645.1_ASM59964v1	2040	3396	70	160099	2.1	2.22	0.02	74.95	79.23	0.76	3189.66	1e-26	NZ_CP007391.1	Escherichia coli strain ST540, complete genome	562	cellular organisms; Bacteria; Proteobacteria; Gammaproteobacteria; Enterobacterales; Enterobacteriaceae; Escherichia; Escherichia coli;	562	Escherichia coli	medium	E.coli
165CM2	GCF_001021635.2_ASM102163v2	2093	2138	77	169913	1.32	1.29	0.01	57.95	56.28	0.55	1916.74	1e-26	NZ_CP006834.2	Escherichia coli APEC O2-211 chromosome, complete genome	1954351	cellular organisms; Bacteria; Proteobacteria; Gammaproteobacteria; Enterobacterales; Enterobacteriaceae; Escherichia; Escherichia coli; Escherichia coli APEC O2-211;	562	Escherichia coli	medium	E.coli
165PM2	GCF_000210475.1_ASM21047v1	2014	109891	19	171154	70.56	66.54	0.64	70.56	66.54	0.64	109832	1e-26	NC_017633.1	Escherichia coli ETEC H10407, complete genome	316401	cellular organisms; Bacteria; Proteobacteria; Gammaproteobacteria; Enterobacterales; Enterobacteriaceae; Escherichia; Escherichia coli; Escherichia coli ETEC H10407;	562	Escherichia coli	medium	E.coli
165PM2	GCF_002196475.1_ASM219647v1	2312	13296	68	171137	8.54	7.88	0.08	67.62	62.3	0.62	13090.5	1e-26	NZ_CP021840.1	Escherichia coli strain EC974 chromosome, complete genome	562	cellular organisms; Bacteria; Proteobacteria; Gammaproteobacteria; Enterobacterales; Enterobacteriaceae; Escherichia; Escherichia coli;	562	Escherichia coli	medium	E.coli
165PM2	GCF_003667405.1_ASM366740v1	2580	5462	69	162652	3.51	3.43	0.03	68.91	67.08	0.66	5258.2	1e-26	NZ_CP032989.1	Escherichia coli strain W2-5 chromosome, complete genome	562	cellular organisms; Bacteria; Proteobacteria; Gammaproteobacteria; Enterobacterales; Enterobacteriaceae; Escherichia; Escherichia coli;	562	Escherichia coli	medium	E.coli
165PM2	GCF_003813145.1_ASM381314v1	2592	3484	74	172601	2.24	2.07	0.02	62.35	57.29	0.56	3267.7	1e-26	NZ_CP033884.1	Escherichia coli strain 50579417 chromosome, complete genome	562	cellular organisms; Bacteria; Proteobacteria; Gammaproteobacteria; Enterobacterales; Enterobacteriaceae; Escherichia; Escherichia coli;	562	Escherichia coli	medium	E.coli
165PM2	GCF_002854065.1_ASM285406v1	2395	1915	65	152679	1.23	1.28	0.01	63.69	66.57	0.65	1726.09	1e-26	NZ_CP024147.1	Escherichia coli strain 14EC033 chromosome, complete genome	562	cellular organisms; Bacteria; Proteobacteria; Gammaproteobacteria; Enterobacterales; Enterobacteriaceae; Escherichia; Escherichia coli;	562	Escherichia coli	medium	E.coli
166PM1	GCF_003031225.1_ASM303122v1	2514	128136	10	157412	83.51	82.24	0.81	83.51	82.24	0.81	128103	1e-26	NZ_CP019961.1	Escherichia coli strain HKUOPY1 chromosome, complete genome	562	cellular organisms; Bacteria; Proteobacteria; Gammaproteobacteria; Enterobacterales; Enterobacteriaceae; Escherichia; Escherichia coli;	562	Escherichia coli	medium	E.coli
166PM1	GCF_003432305.1_ASM343230v1	2564	8972	67	161124	5.85	5.57	0.06	81.19	78.63	0.77	8772.13	1e-26	NZ_CP031833.1	Escherichia coli strain 2452 chromosome, complete genome	562	cellular organisms; Bacteria; Proteobacteria; Gammaproteobacteria; Enterobacterales; Enterobacteriaceae; Escherichia; Escherichia coli;	562	Escherichia coli	medium	E.coli
166PM1	GCF_002196475.1_ASM219647v1	2312	3974	74	171137	2.59	2.34	0.02	69.1	62.5	0.62	3755.96	1e-26	NZ_CP021840.1	Escherichia coli strain EC974 chromosome, complete genome	562	cellular organisms; Bacteria; Proteobacteria; Gammaproteobacteria; Enterobacterales; Enterobacteriaceae; Escherichia; Escherichia coli;	562	Escherichia coli	medium	E.coli
166PM1	GCF_002165095.2_ASM216509v2	2301	1938	71	161459	1.26	1.22	0.01	75.84	72.84	0.72	1734.59	1e-26	NZ_CP032892.1	Escherichia coli strain SCEC020022 chromosome, complete genome	562	cellular organisms; Bacteria; Proteobacteria; Gammaproteobacteria; Enterobacterales; Enterobacteriaceae; Escherichia; Escherichia coli;	562	Escherichia coli	medium	E.coli
166PP1	GCF_003667405.1_ASM366740v1	2580	143146	8	162652	86.66	89.41	0.88	86.66	89.41	0.88	143119	1e-26	NZ_CP032989.1	Escherichia coli strain W2-5 chromosome, complete genome	562	cellular organisms; Bacteria; Proteobacteria; Gammaproteobacteria; Enterobacterales; Enterobacteriaceae; Escherichia; Escherichia coli;	562	Escherichia coli	medium	E.coli
166PP1	GCF_001679985.1_ASM167998v1	2155	5881	75	165300	3.56	3.6	0.04	81.8	83.23	0.82	5657.98	1e-26	NZ_CP015912.1	Escherichia coli strain 210205630 chromosome, complete genome	562	cellular organisms; Bacteria; Proteobacteria; Gammaproteobacteria; Enterobacterales; Enterobacteriaceae; Escherichia; Escherichia coli;	562	Escherichia coli	medium	E.coli
166PP1	GCF_000597845.1_ASM59784v1	2038	2385	72	156225	1.44	1.56	0.02	69.99	75.99	0.74	2176.14	1e-26	NZ_CP007265.1	Escherichia coli strain ST540, complete genome	562	cellular organisms; Bacteria; Proteobacteria; Gammaproteobacteria; Enterobacterales; Enterobacteriaceae; Escherichia; Escherichia coli;	562	Escherichia coli	medium	E.coli
166PP1	GCF_002009315.1_ASM200931v1	2252	1709	76	165067	1.03	1.04	0.01	57.51	59.01	0.58	1491.65	1e-26	NZ_CP019903.1	Escherichia coli strain MDR_56 chromosome, complete genome	562	cellular organisms; Bacteria; Proteobacteria; Gammaproteobacteria; Enterobacterales; Enterobacteriaceae; Escherichia; Escherichia coli;	562	Escherichia coli	medium	E.coli
61PM1	GCF_002787645.1_ASM278764v1	2376	157526	1	162392	97.65	98.04	0.97	97.65	98.04	0.97	157521	1e-26	NZ_CP024826.1	Escherichia coli strain CREC-544 chromosome, complete genome	562	cellular organisms; Bacteria; Proteobacteria; Gammaproteobacteria; Enterobacterales; Enterobacteriaceae; Escherichia; Escherichia coli;	562	Escherichia coli	medium	E.coli
62CM1	GCF_003180975.1_ASM318097v1	2534	141935	4	157536	92.68	91.87	0.9	92.68	91.87	0.9	141920	1e-26	NZ_CP029574.1	Escherichia coli strain DA33133 chromosome, complete genome	562	cellular organisms; Bacteria; Proteobacteria; Gammaproteobacteria; Enterobacterales; Enterobacteriaceae; Escherichia; Escherichia coli;	562	Escherichia coli	medium	E.coli
62CM1	GCF_002012125.1_ASM201212v1	2262	4131	66	154159	2.7	2.74	0.03	88.47	89.72	0.88	3934.42	1e-26	NZ_CP019005.1	Escherichia coli strain Ecol_AZ155 chromosome, complete genome	562	cellular organisms; Bacteria; Proteobacteria; Gammaproteobacteria; Enterobacterales; Enterobacteriaceae; Escherichia; Escherichia coli;	562	Escherichia coli	medium	E.coli
62CM1	GCF_002741295.1_ASM274129v1	2356	1675	71	162769	1.09	1.06	0.01	85.03	82.12	0.8	1472.38	1e-26	NZ_CP024256.1	Escherichia coli strain ATCC 43886 chromosome, complete genome	562	cellular organisms; Bacteria; Proteobacteria; Gammaproteobacteria; Enterobacterales; Enterobacteriaceae; Escherichia; Escherichia coli;	562	Escherichia coli	medium	E.coli
62PM1	GCF_000212715.2_ASM21271v2	2015	127449	10	172192	84.65	75.14	0.74	84.65	75.14	0.74	127416	1e-26	NC_017641.1	Escherichia coli UMNK88, complete genome	696406	cellular organisms; Bacteria; Proteobacteria; Gammaproteobacteria; Enterobacterales; Enterobacteriaceae; Escherichia; Escherichia coli; Escherichia coli UMNK88;	562	Escherichia coli	medium	E.coli
62PM1	GCF_003443815.1_ASM344381v1	2567	8041	65	158673	5.34	5.2	0.05	82.47	80.18	0.78	7847.29	1e-26	NZ_CP030281.1	Escherichia coli strain E308 chromosome, complete genome	562	cellular organisms; Bacteria; Proteobacteria; Gammaproteobacteria; Enterobacterales; Enterobacteriaceae; Escherichia; Escherichia coli;	562	Escherichia coli	medium	E.coli
62PM1	GCF_002968715.1_ASM296871v1	2447	3558	64	152376	2.36	2.4	0.02	78.66	79.43	0.78	3368.12	1e-26	NZ_CP027140.1	Escherichia coli strain AR_0369 chromosome, complete genome	562	cellular organisms; Bacteria; Proteobacteria; Gammaproteobacteria; Enterobacterales; Enterobacteriaceae; Escherichia; Escherichia coli;	562	Escherichia coli	medium	E.coli
62PM1	GCF_002196475.1_ASM219647v1	2312	2400	74	171137	1.59	1.42	0.01	70.92	63.13	0.62	2186.54	1e-26	NZ_CP021840.1	Escherichia coli strain EC974 chromosome, complete genome	562	cellular organisms; Bacteria; Proteobacteria; Gammaproteobacteria; Enterobacterales; Enterobacteriaceae; Escherichia; Escherichia coli;	562	Escherichia coli	medium	E.coli
63CM1	GCF_002012085.1_ASM201208v1	2260	170284	2	181206	96.47	95.28	0.94	96.47	95.28	0.94	170275	1e-26	NZ_CP018991.1	Escherichia coli strain Ecol_AZ146 chromosome, complete genome	562	cellular organisms; Bacteria; Proteobacteria; Gammaproteobacteria; Enterobacterales; Enterobacteriaceae; Escherichia; Escherichia coli;	562	Escherichia coli	medium	E.coli
63CM1	GCF_000597845.1_ASM59784v1	2038	1569	79	156225	0.89	1.03	0.01	48.96	56.78	0.55	1346.63	1e-26	NZ_CP007265.1	Escherichia coli strain ST540, complete genome	562	cellular organisms; Bacteria; Proteobacteria; Gammaproteobacteria; Enterobacterales; Enterobacteriaceae; Escherichia; Escherichia coli;	562	Escherichia coli	medium	E.coli
63CM2	GCF_002012085.1_ASM201208v1	2260	170203	2	181206	96.47	95.26	0.94	96.47	95.26	0.94	170194	1e-26	NZ_CP018991.1	Escherichia coli strain Ecol_AZ146 chromosome, complete genome	562	cellular organisms; Bacteria; Proteobacteria; Gammaproteobacteria; Enterobacterales; Enterobacteriaceae; Escherichia; Escherichia coli;	562	Escherichia coli	medium	E.coli
63CM2	GCF_000597845.1_ASM59784v1	2038	1571	79	156225	0.89	1.03	0.01	48.99	56.79	0.55	1348.72	1e-26	NZ_CP007265.1	Escherichia coli strain ST540, complete genome	562	cellular organisms; Bacteria; Proteobacteria; Gammaproteobacteria; Enterobacterales; Enterobacteriaceae; Escherichia; Escherichia coli;	562	Escherichia coli	medium	E.coli
63PM1	GCF_001644725.1_ASM164472v1	2138	143927	13	160097	80.86	91.14	0.9	80.86	91.14	0.9	143887	1e-26	NZ_CP015240.1	Escherichia coli strain 2011C-3911, complete genome	562	cellular organisms; Bacteria; Proteobacteria; Gammaproteobacteria; Enterobacterales; Enterobacteriaceae; Escherichia; Escherichia coli;	562	Escherichia coli	medium	E.coli
63PM1	GCF_002119485.1_ASM211948v1	7286	8627	77	159908	4.85	5.42	0.05	8.69	9.67	0.1	8395.96	1e-26	NZ_CP015574.1	Salmonella enterica strain FORC_038, complete genome	28901	cellular organisms; Bacteria; Proteobacteria; Gammaproteobacteria; Enterobacterales; Enterobacteriaceae; Salmonella; Salmonella enterica;	28901	Salmonella enterica	medium	E.coli
63PM1	GCF_003018455.1_ASM301845v1	2482	4571	92	199013	2.57	2.48	0.02	73.88	71.57	0.66	4301.54	1e-26	NZ_CP027599.1	Escherichia coli strain 97-3250 chromosome, complete genome	562	cellular organisms; Bacteria; Proteobacteria; Gammaproteobacteria; Enterobacterales; Enterobacteriaceae; Escherichia; Escherichia coli;	562	Escherichia coli	medium	E.coli
63PM1	GCF_001677475.1_ASM167747v1	2150	3066	89	182440	1.72	1.74	0.02	56.58	57.03	0.55	2807.95	1e-26	NZ_CP015229.1	Escherichia coli strain 06-00048 chromosome, complete genome	562	cellular organisms; Bacteria; Proteobacteria; Gammaproteobacteria; Enterobacterales; Enterobacteriaceae; Escherichia; Escherichia coli;	562	Escherichia coli	medium	E.coli
63PM1	GCF_001874485.1_ASM187448v1	2180	84	0	997	0.05	8.43	0.08	0.22	38.72	0.39	82.46	1e-18	NZ_CP015088.1	Escherichia coli O25b:H4 extrachomosomal sequence	941280	cellular organisms; Bacteria; Proteobacteria; Gammaproteobacteria; Enterobacterales; Enterobacteriaceae; Escherichia; Escherichia coli; Escherichia coli O25b:H4;	562	Escherichia coli	medium	E.coli
63PM1	GCF_003812085.1_ASM381208v1	2908	17	0	571	0.01	3.14	0.03	0.01	3.14	0.03	16.18	5.8e-05	NZ_CP033757.1	Klebsiella pneumoniae strain FDAARGOS_566 chromosome 2	573	cellular organisms; Bacteria; Proteobacteria; Gammaproteobacteria; Enterobacterales; Enterobacteriaceae; Klebsiella; Klebsiella pneumoniae;	573	Klebsiella pneumoniae	medium	E.coli
63PM1	GCF_001874485.1_ASM187448v1	2179	11	0	1056	0.01	1.04	0.01	0.12	19.43	0.2	9.46	0.0021	NZ_CP015087.1	Escherichia coli O25b:H4 extrachomosomal sequence	941280	cellular organisms; Bacteria; Proteobacteria; Gammaproteobacteria; Enterobacterales; Enterobacteriaceae; Escherichia; Escherichia coli; Escherichia coli O25b:H4;	562	Escherichia coli	medium	E.coli
63PM2	GCF_002787645.1_ASM278764v1	2376	157538	1	162392	97.6	98.05	0.97	97.6	98.05	0.97	157533	1e-26	NZ_CP024826.1	Escherichia coli strain CREC-544 chromosome, complete genome	562	cellular organisms; Bacteria; Proteobacteria; Gammaproteobacteria; Enterobacterales; Enterobacteriaceae; Escherichia; Escherichia coli;	562	Escherichia coli	medium	E.coli
63UM2	GCF_002787645.1_ASM278764v1	2376	157549	2	162392	95.75	98.05	0.97	95.75	98.05	0.97	157543	1e-26	NZ_CP024826.1	Escherichia coli strain CREC-544 chromosome, complete genome	562	cellular organisms; Bacteria; Proteobacteria; Gammaproteobacteria; Enterobacterales; Enterobacteriaceae; Escherichia; Escherichia coli;	562	Escherichia coli	medium	E.coli
64CM1	GCF_900184875.1_Unitig	2606	130569	14	161641	79.92	82.11	0.81	79.92	82.11	0.81	130526	1e-26	NZ_LT883142.1	Escherichia coli isolate 6666666.257727.embl genome assembly, chromosome: IV	562	cellular organisms; Bacteria; Proteobacteria; Gammaproteobacteria; Enterobacterales; Enterobacteriaceae; Escherichia; Escherichia coli;	562	Escherichia coli	medium	E.coli
64CM1	GCF_003432305.1_ASM343230v1	2564	9017	71	161124	5.52	5.56	0.06	76.74	79.11	0.78	8804.43	1e-26	NZ_CP031833.1	Escherichia coli strain 2452 chromosome, complete genome	562	cellular organisms; Bacteria; Proteobacteria; Gammaproteobacteria; Enterobacterales; Enterobacteriaceae; Escherichia; Escherichia coli;	562	Escherichia coli	medium	E.coli
64CM1	GCF_000599625.1_ASM59962v1	2039	4882	71	157942	2.99	3.2	0.03	79.18	84.43	0.82	4672.3	1e-26	NZ_CP007390.1	Escherichia coli strain ST540, complete genome	562	cellular organisms; Bacteria; Proteobacteria; Gammaproteobacteria; Enterobacterales; Enterobacteriaceae; Escherichia; Escherichia coli;	562	Escherichia coli	medium	E.coli
64CM1	GCF_003591595.1_ASM359159v1	2576	2952	72	156112	1.81	1.9	0.02	79.81	84.86	0.84	2741.77	1e-26	NZ_CP022959.1	Escherichia coli ATCC 8739 chromosome, complete genome	481805	cellular organisms; Bacteria; Proteobacteria; Gammaproteobacteria; Enterobacterales; Enterobacteriaceae; Escherichia; Escherichia coli; Escherichia coli C; Escherichia coli ATCC 8739;	562	Escherichia coli	medium	E.coli
64CM1	GCF_001051135.1_ASM105113v1	2097	1914	76	163301	1.17	1.19	0.01	73.27	74.01	0.73	1696.11	1e-26	NZ_CP007442.1	Escherichia coli ACN001, complete genome	1311757	cellular organisms; Bacteria; Proteobacteria; Gammaproteobacteria; Enterobacterales; Enterobacteriaceae; Escherichia; Escherichia coli; Escherichia coli ACN001;	562	Escherichia coli	medium	E.coli
64CM2	GCF_900184875.1_Unitig	2606	109583	18	161641	69.42	69.04	0.68	69.42	69.04	0.68	109526	1e-26	NZ_LT883142.1	Escherichia coli isolate 6666666.257727.embl genome assembly, chromosome: IV	562	cellular organisms; Bacteria; Proteobacteria; Gammaproteobacteria; Enterobacterales; Enterobacteriaceae; Escherichia; Escherichia coli;	562	Escherichia coli	medium	E.coli
64CM2	GCF_002196475.1_ASM219647v1	2312	12652	69	171137	8.02	7.48	0.07	66.35	61.99	0.61	12446	1e-26	NZ_CP021840.1	Escherichia coli strain EC974 chromosome, complete genome	562	cellular organisms; Bacteria; Proteobacteria; Gammaproteobacteria; Enterobacterales; Enterobacteriaceae; Escherichia; Escherichia coli;	562	Escherichia coli	medium	E.coli
64CM2	GCF_003813145.1_ASM381314v1	2592	5589	72	172601	3.54	3.31	0.03	61.21	57.03	0.56	5373.93	1e-26	NZ_CP033884.1	Escherichia coli strain 50579417 chromosome, complete genome	562	cellular organisms; Bacteria; Proteobacteria; Gammaproteobacteria; Enterobacterales; Enterobacteriaceae; Escherichia; Escherichia coli;	562	Escherichia coli	medium	E.coli
64CM2	GCF_002741455.1_ASM274145v1	2361	3371	70	164761	2.14	2.09	0.02	68.88	67.07	0.66	3164.15	1e-26	NZ_CP024243.1	Escherichia coli O128:H27 strain 90-9281 chromosome, complete genome	2048776	cellular organisms; Bacteria; Proteobacteria; Gammaproteobacteria; Enterobacterales; Enterobacteriaceae; Escherichia; Escherichia coli; Escherichia coli O128:H27;	562	Escherichia coli	medium	E.coli
64CM2	GCF_002854065.1_ASM285406v1	2395	2062	65	152679	1.31	1.39	0.01	62.65	66.42	0.65	1873.02	1e-26	NZ_CP024147.1	Escherichia coli strain 14EC033 chromosome, complete genome	562	cellular organisms; Bacteria; Proteobacteria; Gammaproteobacteria; Enterobacterales; Enterobacteriaceae; Escherichia; Escherichia coli;	562	Escherichia coli	medium	E.coli
64CM2	GCF_001900655.1_ASM190065v1	2215	1792	68	158677	1.14	1.17	0.01	69.1	70.88	0.69	1597.86	1e-26	NZ_CP010143.1	Escherichia coli strain D4, complete genome	562	cellular organisms; Bacteria; Proteobacteria; Gammaproteobacteria; Enterobacterales; Enterobacteriaceae; Escherichia; Escherichia coli;	562	Escherichia coli	medium	E.coli
64PM1	GCF_000019645.1_ASM1964v1	1993	155410	8	168291	87.02	93.47	0.92	87.02	93.47	0.92	155386	1e-26	NC_010498.1	Escherichia coli SMS-3-5, complete genome	439855	cellular organisms; Bacteria; Proteobacteria; Gammaproteobacteria; Enterobacterales; Enterobacteriaceae; Escherichia; Escherichia coli; Escherichia coli SMS-3-5;	562	Escherichia coli	medium	E.coli
64PM1	GCF_001679985.1_ASM167998v1	2155	4489	81	165300	2.51	2.74	0.03	54.67	60.08	0.59	4251.65	1e-26	NZ_CP015912.1	Escherichia coli strain 210205630 chromosome, complete genome	562	cellular organisms; Bacteria; Proteobacteria; Gammaproteobacteria; Enterobacterales; Enterobacteriaceae; Escherichia; Escherichia coli;	562	Escherichia coli	medium	E.coli
64PM1	GCF_000599625.1_ASM59962v1	2039	1929	77	157942	1.08	1.25	0.01	52.7	61.56	0.6	1708.09	1e-26	NZ_CP007390.1	Escherichia coli strain ST540, complete genome	562	cellular organisms; Bacteria; Proteobacteria; Gammaproteobacteria; Enterobacterales; Enterobacteriaceae; Escherichia; Escherichia coli;	562	Escherichia coli	medium	E.coli
64PM2	GCF_002787645.1_ASM278764v1	2376	157542	2	162392	95.67	98.05	0.97	95.67	98.05	0.97	157534	1e-26	NZ_CP024826.1	Escherichia coli strain CREC-544 chromosome, complete genome	562	cellular organisms; Bacteria; Proteobacteria; Gammaproteobacteria; Enterobacterales; Enterobacteriaceae; Escherichia; Escherichia coli;	562	Escherichia coli	medium	E.coli
64PM2	GCF_001677475.1_ASM167747v1	2150	1908	85	182440	1.16	1.09	0.01	58.97	55.14	0.53	1667.14	1e-26	NZ_CP015229.1	Escherichia coli strain 06-00048 chromosome, complete genome	562	cellular organisms; Bacteria; Proteobacteria; Gammaproteobacteria; Enterobacterales; Enterobacteriaceae; Escherichia; Escherichia coli;	562	Escherichia coli	medium	E.coli
64PM3	GCF_001901315.1_ASM190131v1	2241	134761	8	155196	86.3	88.61	0.87	86.3	88.61	0.87	134735	1e-26	NZ_CP010226.1	Escherichia coli strain S1, complete genome	562	cellular organisms; Bacteria; Proteobacteria; Gammaproteobacteria; Enterobacterales; Enterobacteriaceae; Escherichia; Escherichia coli;	562	Escherichia coli	medium	E.coli
64PM3	GCF_000599625.1_ASM59962v1	2039	6477	67	157942	4.15	4.23	0.04	79.77	81.36	0.79	6277.68	1e-26	NZ_CP007390.1	Escherichia coli strain ST540, complete genome	562	cellular organisms; Bacteria; Proteobacteria; Gammaproteobacteria; Enterobacterales; Enterobacteriaceae; Escherichia; Escherichia coli;	562	Escherichia coli	medium	E.coli
64PM3	GCF_000599665.1_ASM59966v1	2041	3235	72	166675	2.07	2.01	0.02	61.68	59.34	0.58	3022.73	1e-26	NZ_CP007392.1	Escherichia coli strain ST2747, complete genome	562	cellular organisms; Bacteria; Proteobacteria; Gammaproteobacteria; Enterobacterales; Enterobacteriaceae; Escherichia; Escherichia coli;	562	Escherichia coli	medium	E.coli
64UM1	GCF_003691425.1_ASM369142v1	2582	136776	7	153158	87.64	91.75	0.89	87.64	91.75	0.89	136755	1e-26	NZ_CP033096.1	Escherichia coli strain CP53 chromosome, complete genome	562	cellular organisms; Bacteria; Proteobacteria; Gammaproteobacteria; Enterobacterales; Enterobacteriaceae; Escherichia; Escherichia coli;	562	Escherichia coli	medium	E.coli
64UM1	GCF_002855325.1_ASM285532v1	2396	6754	70	168624	4.33	4.19	0.04	87.46	84.19	0.81	6545.05	1e-26	NZ_CP024127.1	Escherichia coli strain 14EC001 chromosome, complete genome	562	cellular organisms; Bacteria; Proteobacteria; Gammaproteobacteria; Enterobacterales; Enterobacteriaceae; Escherichia; Escherichia coli;	562	Escherichia coli	medium	E.coli
64UM1	GCF_001900655.1_ASM190065v1	2215	2272	69	158677	1.46	1.48	0.01	82.8	83.82	0.81	2072.63	1e-26	NZ_CP010143.1	Escherichia coli strain D4, complete genome	562	cellular organisms; Bacteria; Proteobacteria; Gammaproteobacteria; Enterobacterales; Enterobacteriaceae; Escherichia; Escherichia coli;	562	Escherichia coli	medium	E.coli
64UM1	GCF_001874485.1_ASM187448v1	2179	108	0	1056	0.07	10.24	0.1	0.21	30.81	0.31	106.56	1e-24	NZ_CP015087.1	Escherichia coli O25b:H4 extrachomosomal sequence	941280	cellular organisms; Bacteria; Proteobacteria; Gammaproteobacteria; Enterobacterales; Enterobacteriaceae; Escherichia; Escherichia coli; Escherichia coli O25b:H4;	562	Escherichia coli	medium	E.coli
64UM1	GCF_001874485.1_ASM187448v1	2180	107	0	997	0.07	10.73	0.11	0.27	41.93	0.42	105.64	1e-24	NZ_CP015088.1	Escherichia coli O25b:H4 extrachomosomal sequence	941280	cellular organisms; Bacteria; Proteobacteria; Gammaproteobacteria; Enterobacterales; Enterobacteriaceae; Escherichia; Escherichia coli; Escherichia coli O25b:H4;	562	Escherichia coli	medium	E.coli
64UM1	GCF_003812085.1_ASM381208v1	2908	9	0	571	0.01	1.66	0.02	0.01	2.03	0.02	8.28	0.004	NZ_CP033757.1	Klebsiella pneumoniae strain FDAARGOS_566 chromosome 2	573	cellular organisms; Bacteria; Proteobacteria; Gammaproteobacteria; Enterobacterales; Enterobacteriaceae; Klebsiella; Klebsiella pneumoniae;	573	Klebsiella pneumoniae	medium	E.coli
64UM2	GCF_000258145.1_ASM25814v1	2022	131674	14	160999	79.62	82.84	0.82	79.62	82.84	0.82	131630	1e-26	NC_017664.1	Escherichia coli W, complete genome	566546	cellular organisms; Bacteria; Proteobacteria; Gammaproteobacteria; Enterobacterales; Enterobacteriaceae; Escherichia; Escherichia coli; Escherichia coli W;	562	Escherichia coli	medium	E.coli
64UM2	GCF_003413625.1_ASM341362v1	2563	10241	72	161066	6.19	6.4	0.06	76.19	79.43	0.78	10026.4	1e-26	NZ_CP031653.1	Escherichia coli strain UK_Dog_Liverpool chromosome, complete genome	562	cellular organisms; Bacteria; Proteobacteria; Gammaproteobacteria; Enterobacterales; Enterobacteriaceae; Escherichia; Escherichia coli;	562	Escherichia coli	medium	E.coli
64UM2	GCF_003325975.1_ASM332597v1	2552	4356	76	166398	2.63	2.61	0.03	78.88	80.45	0.78	4131.37	1e-26	NZ_CP030939.1	Escherichia coli strain AMSHJX01 chromosome, complete genome	562	cellular organisms; Bacteria; Proteobacteria; Gammaproteobacteria; Enterobacterales; Enterobacteriaceae; Escherichia; Escherichia coli;	562	Escherichia coli	medium	E.coli
64UM2	GCF_003177255.1_ASM317725v1	7387	2947	77	164089	1.78	1.8	0.02	6.59	6.51	0.07	2722.17	1e-26	NZ_CP029568.1	Salmonella enterica strain DA34837 chromosome, complete genome	28901	cellular organisms; Bacteria; Proteobacteria; Gammaproteobacteria; Enterobacterales; Enterobacteriaceae; Salmonella; Salmonella enterica;	28901	Salmonella enterica	medium	E.coli
64UM2	GCF_001900655.1_ASM190065v1	2215	2260	73	158677	1.37	1.47	0.01	69.92	75.11	0.73	2048.01	1e-26	NZ_CP010143.1	Escherichia coli strain D4, complete genome	562	cellular organisms; Bacteria; Proteobacteria; Gammaproteobacteria; Enterobacterales; Enterobacteriaceae; Escherichia; Escherichia coli;	562	Escherichia coli	medium	E.coli
64UM2	GCF_001874485.1_ASM187448v1	2179	16	0	1056	0.01	1.23	0.02	0.12	18.58	0.19	14.52	0.00014	NZ_CP015087.1	Escherichia coli O25b:H4 extrachomosomal sequence	941280	cellular organisms; Bacteria; Proteobacteria; Gammaproteobacteria; Enterobacterales; Enterobacteriaceae; Escherichia; Escherichia coli; Escherichia coli O25b:H4;	562	Escherichia coli	medium	E.coli
64UM2	GCF_001874485.1_ASM187448v1	2180	15	0	997	0.01	1.4	0.02	0.1	14.24	0.16	13.6	0.00023	NZ_CP015088.1	Escherichia coli O25b:H4 extrachomosomal sequence	941280	cellular organisms; Bacteria; Proteobacteria; Gammaproteobacteria; Enterobacterales; Enterobacteriaceae; Escherichia; Escherichia coli; Escherichia coli O25b:H4;	562	Escherichia coli	medium	E.coli
64UM3	GCF_001936315.1_ASM193631v1	2248	110340	20	176287	70.03	65.91	0.63	70.03	65.91	0.63	110279	1e-26	NZ_CP017631.1	Escherichia coli SLK172, complete genome	562	cellular organisms; Bacteria; Proteobacteria; Gammaproteobacteria; Enterobacterales; Enterobacteriaceae; Escherichia; Escherichia coli;	562	Escherichia coli	medium	E.coli
64UM3	GCF_002196495.1_ASM219649v1	2313	14311	69	171110	9.08	8.48	0.08	67.06	62.45	0.62	14105	1e-26	NZ_CP021844.1	Escherichia coli strain EC1515 chromosome, complete genome	562	cellular organisms; Bacteria; Proteobacteria; Gammaproteobacteria; Enterobacterales; Enterobacteriaceae; Escherichia; Escherichia coli;	562	Escherichia coli	medium	E.coli
64UM3	GCF_002741455.1_ASM274145v1	2361	5392	70	164761	3.42	3.34	0.03	69.33	67.32	0.66	5183.64	1e-26	NZ_CP024243.1	Escherichia coli O128:H27 strain 90-9281 chromosome, complete genome	2048776	cellular organisms; Bacteria; Proteobacteria; Gammaproteobacteria; Enterobacterales; Enterobacteriaceae; Escherichia; Escherichia coli; Escherichia coli O128:H27;	562	Escherichia coli	medium	E.coli
64UM3	GCF_002968735.1_ASM296873v1	2448	3388	74	172699	2.15	2.01	0.02	61.49	57.22	0.56	3170.26	1e-26	NZ_CP027134.1	Escherichia coli strain AR_0372 chromosome, complete genome	562	cellular organisms; Bacteria; Proteobacteria; Gammaproteobacteria; Enterobacterales; Enterobacteriaceae; Escherichia; Escherichia coli;	562	Escherichia coli	medium	E.coli
64UM3	GCF_001900655.1_ASM190065v1	2215	2004	68	158677	1.27	1.31	0.01	69.46	71.11	0.69	1807.14	1e-26	NZ_CP010143.1	Escherichia coli strain D4, complete genome	562	cellular organisms; Bacteria; Proteobacteria; Gammaproteobacteria; Enterobacterales; Enterobacteriaceae; Escherichia; Escherichia coli;	562	Escherichia coli	medium	E.coli
64UM3	GCF_002854065.1_ASM285406v1	2395	1704	66	152679	1.08	1.14	0.01	63.17	66.71	0.65	1514.35	1e-26	NZ_CP024147.1	Escherichia coli strain 14EC033 chromosome, complete genome	562	cellular organisms; Bacteria; Proteobacteria; Gammaproteobacteria; Enterobacterales; Enterobacteriaceae; Escherichia; Escherichia coli;	562	Escherichia coli	medium	E.coli
64UM4	GCF_001900815.1_ASM190081v1	2222	144479	5	151891	91.01	96.19	0.95	91.01	96.19	0.95	144462	1e-26	NZ_CP010167.1	Escherichia coli strain H3, complete genome	562	cellular organisms; Bacteria; Proteobacteria; Gammaproteobacteria; Enterobacterales; Enterobacteriaceae; Escherichia; Escherichia coli;	562	Escherichia coli	medium	E.coli
64UM4	GCF_003413625.1_ASM341362v1	2563	4979	72	161066	3.14	3.09	0.03	79.8	79.87	0.79	4766.92	1e-26	NZ_CP031653.1	Escherichia coli strain UK_Dog_Liverpool chromosome, complete genome	562	cellular organisms; Bacteria; Proteobacteria; Gammaproteobacteria; Enterobacterales; Enterobacteriaceae; Escherichia; Escherichia coli;	562	Escherichia coli	medium	E.coli
64UM4	GCF_002787935.1_ASM278793v1	2377	2284	76	169609	1.44	1.36	0.01	90.22	86.55	0.84	2064.25	1e-26	NZ_CP024821.1	Escherichia coli strain CREC-591 chromosome, complete genome	562	cellular organisms; Bacteria; Proteobacteria; Gammaproteobacteria; Enterobacterales; Enterobacteriaceae; Escherichia; Escherichia coli;	562	Escherichia coli	medium	E.coli
64UP2	GCF_001936315.1_ASM193631v1	2248	110392	20	176287	70.03	65.92	0.63	70.03	65.92	0.63	110331	1e-26	NZ_CP017631.1	Escherichia coli SLK172, complete genome	562	cellular organisms; Bacteria; Proteobacteria; Gammaproteobacteria; Enterobacterales; Enterobacteriaceae; Escherichia; Escherichia coli;	562	Escherichia coli	medium	E.coli
64UP2	GCF_002196495.1_ASM219649v1	2313	14317	69	171110	9.08	8.49	0.08	67.06	62.46	0.62	14110.9	1e-26	NZ_CP021844.1	Escherichia coli strain EC1515 chromosome, complete genome	562	cellular organisms; Bacteria; Proteobacteria; Gammaproteobacteria; Enterobacterales; Enterobacteriaceae; Escherichia; Escherichia coli;	562	Escherichia coli	medium	E.coli
64UP2	GCF_002741455.1_ASM274145v1	2361	5392	70	164761	3.42	3.34	0.03	69.33	67.33	0.66	5183.55	1e-26	NZ_CP024243.1	Escherichia coli O128:H27 strain 90-9281 chromosome, complete genome	2048776	cellular organisms; Bacteria; Proteobacteria; Gammaproteobacteria; Enterobacterales; Enterobacteriaceae; Escherichia; Escherichia coli; Escherichia coli O128:H27;	562	Escherichia coli	medium	E.coli
64UP2	GCF_002968735.1_ASM296873v1	2448	3388	74	172699	2.15	2.01	0.02	61.49	57.24	0.56	3170.17	1e-26	NZ_CP027134.1	Escherichia coli strain AR_0372 chromosome, complete genome	562	cellular organisms; Bacteria; Proteobacteria; Gammaproteobacteria; Enterobacterales; Enterobacteriaceae; Escherichia; Escherichia coli;	562	Escherichia coli	medium	E.coli
64UP2	GCF_001900655.1_ASM190065v1	2215	2004	68	158677	1.27	1.31	0.01	69.46	71.12	0.69	1807.06	1e-26	NZ_CP010143.1	Escherichia coli strain D4, complete genome	562	cellular organisms; Bacteria; Proteobacteria; Gammaproteobacteria; Enterobacterales; Enterobacteriaceae; Escherichia; Escherichia coli;	562	Escherichia coli	medium	E.coli
64UP2	GCF_002854065.1_ASM285406v1	2395	1704	66	152679	1.08	1.14	0.01	63.17	66.73	0.65	1514.28	1e-26	NZ_CP024147.1	Escherichia coli strain 14EC033 chromosome, complete genome	562	cellular organisms; Bacteria; Proteobacteria; Gammaproteobacteria; Enterobacterales; Enterobacteriaceae; Escherichia; Escherichia coli;	562	Escherichia coli	medium	E.coli
65PM1	GCF_003031225.1_ASM303122v1	2514	128157	11	157412	80.92	82.25	0.81	80.92	82.25	0.81	128121	1e-26	NZ_CP019961.1	Escherichia coli strain HKUOPY1 chromosome, complete genome	562	cellular organisms; Bacteria; Proteobacteria; Gammaproteobacteria; Enterobacterales; Enterobacteriaceae; Escherichia; Escherichia coli;	562	Escherichia coli	medium	E.coli
65PM1	GCF_003432305.1_ASM343230v1	2564	9013	68	161124	5.69	5.58	0.06	78.69	78.63	0.77	8810.17	1e-26	NZ_CP031833.1	Escherichia coli strain 2452 chromosome, complete genome	562	cellular organisms; Bacteria; Proteobacteria; Gammaproteobacteria; Enterobacterales; Enterobacteriaceae; Escherichia; Escherichia coli;	562	Escherichia coli	medium	E.coli
65PM1	GCF_002196475.1_ASM219647v1	2312	4027	75	171137	2.54	2.38	0.02	66.99	62.53	0.62	3805.84	1e-26	NZ_CP021840.1	Escherichia coli strain EC974 chromosome, complete genome	562	cellular organisms; Bacteria; Proteobacteria; Gammaproteobacteria; Enterobacterales; Enterobacteriaceae; Escherichia; Escherichia coli;	562	Escherichia coli	medium	E.coli
65PM1	GCF_002165095.2_ASM216509v2	2301	2167	72	161459	1.37	1.36	0.01	73.64	72.99	0.72	1960.02	1e-26	NZ_CP032892.1	Escherichia coli strain SCEC020022 chromosome, complete genome	562	cellular organisms; Bacteria; Proteobacteria; Gammaproteobacteria; Enterobacterales; Enterobacteriaceae; Escherichia; Escherichia coli;	562	Escherichia coli	medium	E.coli
65PM1	GCF_001900655.1_ASM190065v1	2215	1572	70	158677	0.99	1.02	0.01	78.28	80.38	0.78	1373.89	1e-26	NZ_CP010143.1	Escherichia coli strain D4, complete genome	562	cellular organisms; Bacteria; Proteobacteria; Gammaproteobacteria; Enterobacterales; Enterobacteriaceae; Escherichia; Escherichia coli;	562	Escherichia coli	medium	E.coli
66PM1	GCF_003031225.1_ASM303122v1	2514	127554	10	157412	83.35	81.87	0.81	83.35	81.87	0.81	127521	1e-26	NZ_CP019961.1	Escherichia coli strain HKUOPY1 chromosome, complete genome	562	cellular organisms; Bacteria; Proteobacteria; Gammaproteobacteria; Enterobacterales; Enterobacteriaceae; Escherichia; Escherichia coli;	562	Escherichia coli	medium	E.coli
66PM1	GCF_003711005.1_ASM371100v1	2585	9286	66	160329	6.07	5.79	0.06	81.48	79.04	0.78	9087.97	1e-26	NZ_CP033378.1	Escherichia coli strain L73 chromosome, complete genome	562	cellular organisms; Bacteria; Proteobacteria; Gammaproteobacteria; Enterobacterales; Enterobacteriaceae; Escherichia; Escherichia coli;	562	Escherichia coli	medium	E.coli
66PM1	GCF_001679985.1_ASM167998v1	2155	3872	71	165300	2.53	2.38	0.02	75.18	70.73	0.7	3663.15	1e-26	NZ_CP015912.1	Escherichia coli strain 210205630 chromosome, complete genome	562	cellular organisms; Bacteria; Proteobacteria; Gammaproteobacteria; Enterobacterales; Enterobacteriaceae; Escherichia; Escherichia coli;	562	Escherichia coli	medium	E.coli
66PM1	GCF_002196475.1_ASM219647v1	2312	1762	75	171137	1.15	1.02	0.01	68.94	62.18	0.62	1548.18	1e-26	NZ_CP021840.1	Escherichia coli strain EC974 chromosome, complete genome	562	cellular organisms; Bacteria; Proteobacteria; Gammaproteobacteria; Enterobacterales; Enterobacteriaceae; Escherichia; Escherichia coli;	562	Escherichia coli	medium	E.coli
100PM2	GCF_900184875.1_Unitig	2606	109765	18	161641	69.88	69.13	0.68	69.88	69.13	0.68	109710	1e-26	NZ_LT883142.1	Escherichia coli isolate 6666666.257727.embl genome assembly, chromosome: IV	562	cellular organisms; Bacteria; Proteobacteria; Gammaproteobacteria; Enterobacterales; Enterobacteriaceae; Escherichia; Escherichia coli;	562	Escherichia coli	small	E.coli
100PM2	GCF_002196475.1_ASM219647v1	2312	12743	68	171137	8.11	7.53	0.07	66.83	62.12	0.61	12538.8	1e-26	NZ_CP021840.1	Escherichia coli strain EC974 chromosome, complete genome	562	cellular organisms; Bacteria; Proteobacteria; Gammaproteobacteria; Enterobacterales; Enterobacteriaceae; Escherichia; Escherichia coli;	562	Escherichia coli	small	E.coli
100PM2	GCF_003813145.1_ASM381314v1	2592	5582	72	172601	3.55	3.31	0.03	61.61	57.11	0.56	5368.52	1e-26	NZ_CP033884.1	Escherichia coli strain 50579417 chromosome, complete genome	562	cellular organisms; Bacteria; Proteobacteria; Gammaproteobacteria; Enterobacterales; Enterobacteriaceae; Escherichia; Escherichia coli;	562	Escherichia coli	small	E.coli
100PM2	GCF_002741455.1_ASM274145v1	2361	3385	70	164761	2.15	2.09	0.02	69.33	67.16	0.66	3179.64	1e-26	NZ_CP024243.1	Escherichia coli O128:H27 strain 90-9281 chromosome, complete genome	2048776	cellular organisms; Bacteria; Proteobacteria; Gammaproteobacteria; Enterobacterales; Enterobacteriaceae; Escherichia; Escherichia coli; Escherichia coli O128:H27;	562	Escherichia coli	small	E.coli
100PM2	GCF_002854065.1_ASM285406v1	2395	2070	65	152679	1.32	1.39	0.01	63.07	66.52	0.65	1882.34	1e-26	NZ_CP024147.1	Escherichia coli strain 14EC033 chromosome, complete genome	562	cellular organisms; Bacteria; Proteobacteria; Gammaproteobacteria; Enterobacterales; Enterobacteriaceae; Escherichia; Escherichia coli;	562	Escherichia coli	small	E.coli
101PM1	GCF_001936315.1_ASM193631v1	2248	127699	12	176287	82.42	76.21	0.72	82.42	76.21	0.72	127661	1e-26	NZ_CP017631.1	Escherichia coli SLK172, complete genome	562	cellular organisms; Bacteria; Proteobacteria; Gammaproteobacteria; Enterobacterales; Enterobacteriaceae; Escherichia; Escherichia coli;	562	Escherichia coli	small	E.coli
101PM1	GCF_003443815.1_ASM344381v1	2567	9950	66	158673	6.42	6.47	0.06	81.93	81.87	0.8	9753.22	1e-26	NZ_CP030281.1	Escherichia coli strain E308 chromosome, complete genome	562	cellular organisms; Bacteria; Proteobacteria; Gammaproteobacteria; Enterobacterales; Enterobacteriaceae; Escherichia; Escherichia coli;	562	Escherichia coli	small	E.coli
101PM1	GCF_002196475.1_ASM219647v1	2312	3991	75	171137	2.58	2.37	0.02	69.64	63.68	0.63	3770.78	1e-26	NZ_CP021840.1	Escherichia coli strain EC974 chromosome, complete genome	562	cellular organisms; Bacteria; Proteobacteria; Gammaproteobacteria; Enterobacterales; Enterobacteriaceae; Escherichia; Escherichia coli;	562	Escherichia coli	small	E.coli
101PM1	GCF_003432305.1_ASM343230v1	2564	2028	71	161124	1.31	1.29	0.01	81.82	80.08	0.79	1823.83	1e-26	NZ_CP031833.1	Escherichia coli strain 2452 chromosome, complete genome	562	cellular organisms; Bacteria; Proteobacteria; Gammaproteobacteria; Enterobacterales; Enterobacteriaceae; Escherichia; Escherichia coli;	562	Escherichia coli	small	E.coli
101PM1	GCF_001874485.1_ASM187448v1	2179	16	0	1056	0.01	1.52	0.02	0.14	20.28	0.2	14.6	0.00013	NZ_CP015087.1	Escherichia coli O25b:H4 extrachomosomal sequence	941280	cellular organisms; Bacteria; Proteobacteria; Gammaproteobacteria; Enterobacterales; Enterobacteriaceae; Escherichia; Escherichia coli; Escherichia coli O25b:H4;	562	Escherichia coli	small	E.coli
101PM2	GCF_002180095.1_ASM218009v1	2304	144183	9	166053	87.32	87.91	0.87	87.32	87.91	0.87	144153	1e-26	NZ_CP021535.1	Escherichia coli strain AR_0119, complete genome	562	cellular organisms; Bacteria; Proteobacteria; Gammaproteobacteria; Enterobacterales; Enterobacteriaceae; Escherichia; Escherichia coli;	562	Escherichia coli	small	E.coli
101PM2	GCF_001679985.1_ASM167998v1	2155	7527	76	165300	4.56	4.5	0.05	82.86	84.04	0.83	7301.89	1e-26	NZ_CP015912.1	Escherichia coli strain 210205630 chromosome, complete genome	562	cellular organisms; Bacteria; Proteobacteria; Gammaproteobacteria; Enterobacterales; Enterobacteriaceae; Escherichia; Escherichia coli;	562	Escherichia coli	small	E.coli
101PM2	GCF_003018575.1_ASM301857v1	2487	3250	85	189443	1.97	1.76	0.02	79.61	74.11	0.69	3003.47	1e-26	NZ_CP027582.1	Escherichia coli strain 2013C-4538 chromosome, complete genome	562	cellular organisms; Bacteria; Proteobacteria; Gammaproteobacteria; Enterobacterales; Enterobacteriaceae; Escherichia; Escherichia coli;	562	Escherichia coli	small	E.coli
101PM2	GCF_002165095.2_ASM216509v2	2301	2079	77	161459	1.26	1.3	0.01	81.59	84.26	0.83	1858.31	1e-26	NZ_CP032892.1	Escherichia coli strain SCEC020022 chromosome, complete genome	562	cellular organisms; Bacteria; Proteobacteria; Gammaproteobacteria; Enterobacterales; Enterobacteriaceae; Escherichia; Escherichia coli;	562	Escherichia coli	small	E.coli
101PM3	GCF_900184875.1_Unitig	2606	129394	12	161641	81.42	81.34	0.8	81.42	81.34	0.8	129357	1e-26	NZ_LT883142.1	Escherichia coli isolate 6666666.257727.embl genome assembly, chromosome: IV	562	cellular organisms; Bacteria; Proteobacteria; Gammaproteobacteria; Enterobacterales; Enterobacteriaceae; Escherichia; Escherichia coli;	562	Escherichia coli	small	E.coli
101PM3	GCF_001901315.1_ASM190131v1	2241	8241	66	155196	5.19	5.42	0.05	78.83	82.27	0.81	8042.45	1e-26	NZ_CP010226.1	Escherichia coli strain S1, complete genome	562	cellular organisms; Bacteria; Proteobacteria; Gammaproteobacteria; Enterobacterales; Enterobacteriaceae; Escherichia; Escherichia coli;	562	Escherichia coli	small	E.coli
101PM3	GCF_003030025.1_ASM303002v1	2511	3791	70	158929	2.39	2.32	0.02	77.23	78.91	0.77	3585.26	1e-26	NZ_CP028166.1	Escherichia coli strain CFSAN064036 chromosome, complete genome	562	cellular organisms; Bacteria; Proteobacteria; Gammaproteobacteria; Enterobacterales; Enterobacteriaceae; Escherichia; Escherichia coli;	562	Escherichia coli	small	E.coli
101PM3	GCF_002211725.1_ASM221172v1	2318	2347	73	168982	1.48	1.44	0.01	74.94	73.83	0.7	2135.25	1e-26	NZ_CP022154.1	Escherichia coli strain ABWA45 chromosome, complete genome	562	cellular organisms; Bacteria; Proteobacteria; Gammaproteobacteria; Enterobacterales; Enterobacteriaceae; Escherichia; Escherichia coli;	562	Escherichia coli	small	E.coli
101PM3	GCF_001679985.1_ASM167998v1	2155	1689	74	165300	1.06	1.04	0.01	73.41	71.8	0.71	1477.98	1e-26	NZ_CP015912.1	Escherichia coli strain 210205630 chromosome, complete genome	562	cellular organisms; Bacteria; Proteobacteria; Gammaproteobacteria; Enterobacterales; Enterobacteriaceae; Escherichia; Escherichia coli;	562	Escherichia coli	small	E.coli
101PM3	GCF_001874485.1_ASM187448v1	2179	13	0	1056	0.01	1.23	0.01	0.13	18.96	0.19	11.59	0.00066	NZ_CP015087.1	Escherichia coli O25b:H4 extrachomosomal sequence	941280	cellular organisms; Bacteria; Proteobacteria; Gammaproteobacteria; Enterobacterales; Enterobacteriaceae; Escherichia; Escherichia coli; Escherichia coli O25b:H4;	562	Escherichia coli	small	E.coli
101PM4	GCF_001969285.2_ASM196928v3	2249	137186	7	154225	87.22	90.9	0.89	87.22	90.9	0.89	137162	1e-26	NZ_CP019213.2	Escherichia coli strain WCHEC050613 chromosome, complete genome	562	cellular organisms; Bacteria; Proteobacteria; Gammaproteobacteria; Enterobacterales; Enterobacteriaceae; Escherichia; Escherichia coli;	562	Escherichia coli	small	E.coli
101PM4	GCF_002812545.1_ASM281254v1	2385	6807	68	158632	4.33	4.37	0.04	83.25	84.22	0.83	6603.7	1e-26	NZ_CP025048.1	Escherichia coli strain SC516 chromosome, complete genome	562	cellular organisms; Bacteria; Proteobacteria; Gammaproteobacteria; Enterobacterales; Enterobacteriaceae; Escherichia; Escherichia coli;	562	Escherichia coli	small	E.coli
101PM4	GCF_001900655.1_ASM190065v1	2215	2956	69	158677	1.88	1.9	0.02	83.65	85.35	0.83	2752.6	1e-26	NZ_CP010143.1	Escherichia coli strain D4, complete genome	562	cellular organisms; Bacteria; Proteobacteria; Gammaproteobacteria; Enterobacterales; Enterobacteriaceae; Escherichia; Escherichia coli;	562	Escherichia coli	small	E.coli
101PM4	GCF_001874485.1_ASM187448v1	2179	102	0	1056	0.06	9.67	0.1	0.19	28.25	0.28	100.54	1e-22	NZ_CP015087.1	Escherichia coli O25b:H4 extrachomosomal sequence	941280	cellular organisms; Bacteria; Proteobacteria; Gammaproteobacteria; Enterobacterales; Enterobacteriaceae; Escherichia; Escherichia coli; Escherichia coli O25b:H4;	562	Escherichia coli	small	E.coli
101UM1	GCF_001900375.1_ASM190037v1	2201	149950	6	157888	91.19	96.2	0.95	91.19	96.2	0.95	149931	1e-26	NZ_CP010150.1	Escherichia coli strain D7, complete genome	562	cellular organisms; Bacteria; Proteobacteria; Gammaproteobacteria; Enterobacterales; Enterobacteriaceae; Escherichia; Escherichia coli;	562	Escherichia coli	small	E.coli
101UM1	GCF_000597845.1_ASM59784v1	2038	3633	72	156225	2.21	2.4	0.02	70.55	76.46	0.74	3420.97	1e-26	NZ_CP007265.1	Escherichia coli strain ST540, complete genome	562	cellular organisms; Bacteria; Proteobacteria; Gammaproteobacteria; Enterobacterales; Enterobacteriaceae; Escherichia; Escherichia coli;	562	Escherichia coli	small	E.coli
101UM1	GCF_003855635.1_ASM385563v1	2953	2350	72	153907	1.43	1.57	0.02	1.85	2.01	0.02	2141.19	1e-26	NZ_CP034090.1	Proteus mirabilis strain PmSC1111 chromosome, complete genome	584	cellular organisms; Bacteria; Proteobacteria; Gammaproteobacteria; Enterobacterales; Morganellaceae; Proteus; Proteus mirabilis;	584	Proteus mirabilis	small	E.coli
101UM1	GCF_003433275.1_ASM343327v1	2565	2011	82	176982	1.22	1.17	0.01	76.6	73.41	0.71	1775.35	1e-26	NZ_CP009050.1	Escherichia coli NCCP15648, complete genome	1200752	cellular organisms; Bacteria; Proteobacteria; Gammaproteobacteria; Enterobacterales; Enterobacteriaceae; Escherichia; Escherichia coli; Escherichia coli NCCP15648;	562	Escherichia coli	small	E.coli
101UM1	GCF_001874485.1_ASM187448v1	2180	88	0	997	0.05	8.83	0.09	0.22	36.51	0.37	86.54	1e-19	NZ_CP015088.1	Escherichia coli O25b:H4 extrachomosomal sequence	941280	cellular organisms; Bacteria; Proteobacteria; Gammaproteobacteria; Enterobacterales; Enterobacteriaceae; Escherichia; Escherichia coli; Escherichia coli O25b:H4;	562	Escherichia coli	small	E.coli
102PM2	GCF_001900615.1_ASM190061v1	2213	110827	16	157809	72.9	71.08	0.7	72.9	71.08	0.7	110776	1e-26	NZ_CP010137.1	Escherichia coli strain D2, complete genome	562	cellular organisms; Bacteria; Proteobacteria; Gammaproteobacteria; Enterobacterales; Enterobacteriaceae; Escherichia; Escherichia coli;	562	Escherichia coli	small	E.coli
102PM2	GCF_002196495.1_ASM219649v1	2313	13454	67	171110	8.85	7.99	0.08	69.56	62.59	0.62	13253	1e-26	NZ_CP021844.1	Escherichia coli strain EC1515 chromosome, complete genome	562	cellular organisms; Bacteria; Proteobacteria; Gammaproteobacteria; Enterobacterales; Enterobacteriaceae; Escherichia; Escherichia coli;	562	Escherichia coli	small	E.coli
102PM2	GCF_900618295.1_ecoli019	2611	5174	67	165071	3.4	3.27	0.03	72.02	68.77	0.66	4974.91	1e-26	NZ_LR130532.1	Escherichia coli isolate ecoli019 genome assembly, chromosome: 0	562	cellular organisms; Bacteria; Proteobacteria; Gammaproteobacteria; Enterobacterales; Enterobacteriaceae; Escherichia; Escherichia coli;	562	Escherichia coli	small	E.coli
102PM2	GCF_002012225.1_ASM201222v1	2267	3234	74	175245	2.13	1.88	0.02	61.95	54.53	0.54	3018.04	1e-26	NZ_CP019029.1	Escherichia coli strain Ecol_881 chromosome, complete genome	562	cellular organisms; Bacteria; Proteobacteria; Gammaproteobacteria; Enterobacterales; Enterobacteriaceae; Escherichia; Escherichia coli;	562	Escherichia coli	small	E.coli
102PM2	GCF_001969285.2_ASM196928v3	2249	1958	65	154225	1.29	1.31	0.01	71.9	72.57	0.71	1770.46	1e-26	NZ_CP019213.2	Escherichia coli strain WCHEC050613 chromosome, complete genome	562	cellular organisms; Bacteria; Proteobacteria; Gammaproteobacteria; Enterobacterales; Enterobacteriaceae; Escherichia; Escherichia coli;	562	Escherichia coli	small	E.coli
102PM2	GCF_003812085.1_ASM381208v1	2908	22	0	571	0.01	4.07	0.04	0.01	4.07	0.04	21.29	3.9e-06	NZ_CP033757.1	Klebsiella pneumoniae strain FDAARGOS_566 chromosome 2	573	cellular organisms; Bacteria; Proteobacteria; Gammaproteobacteria; Enterobacterales; Enterobacteriaceae; Klebsiella; Klebsiella pneumoniae;	573	Klebsiella pneumoniae	small	E.coli
102PP1	GCF_002163955.1_ASM216395v1	2297	146722	7	154804	86.21	96.54	0.95	86.21	96.54	0.95	146701	1e-26	NZ_CP019558.1	Escherichia coli strain KSC207 chromosome, complete genome	562	cellular organisms; Bacteria; Proteobacteria; Gammaproteobacteria; Enterobacterales; Enterobacteriaceae; Escherichia; Escherichia coli;	562	Escherichia coli	small	E.coli
102PP1	GCF_003017765.1_ASM301776v1	2459	3490	82	180153	2.05	1.86	0.02	80.21	78.62	0.76	3250.57	1e-26	NZ_CP027323.1	Escherichia coli strain 2013C-3033 chromosome, complete genome	562	cellular organisms; Bacteria; Proteobacteria; Gammaproteobacteria; Enterobacterales; Enterobacteriaceae; Escherichia; Escherichia coli;	562	Escherichia coli	small	E.coli
102PP1	GCF_003413625.1_ASM341362v1	2563	2809	75	161066	1.65	1.7	0.02	73.55	78.85	0.78	2590.09	1e-26	NZ_CP031653.1	Escherichia coli strain UK_Dog_Liverpool chromosome, complete genome	562	cellular organisms; Bacteria; Proteobacteria; Gammaproteobacteria; Enterobacterales; Enterobacteriaceae; Escherichia; Escherichia coli;	562	Escherichia coli	small	E.coli
102PP1	GCF_001874485.1_ASM187448v1	2179	25	0	1056	0.01	2.27	0.02	0.26	37.35	0.42	23.5	1.3e-06	NZ_CP015087.1	Escherichia coli O25b:H4 extrachomosomal sequence	941280	cellular organisms; Bacteria; Proteobacteria; Gammaproteobacteria; Enterobacterales; Enterobacteriaceae; Escherichia; Escherichia coli; Escherichia coli O25b:H4;	562	Escherichia coli	small	E.coli
102UM1	GCF_002278115.2_ASM227811v2	2328	160189	8	176064	88.62	93.07	0.91	88.62	93.07	0.91	160164	1e-26	NZ_CP023142.1	Escherichia coli strain CFSAN061770 chromosome, complete genome	562	cellular organisms; Bacteria; Proteobacteria; Gammaproteobacteria; Enterobacterales; Enterobacteriaceae; Escherichia; Escherichia coli;	562	Escherichia coli	small	E.coli
102UM1	GCF_003413625.1_ASM341362v1	2563	5121	81	161066	2.83	3.04	0.03	55.5	62.86	0.62	4882.11	1e-26	NZ_CP031653.1	Escherichia coli strain UK_Dog_Liverpool chromosome, complete genome	562	cellular organisms; Bacteria; Proteobacteria; Gammaproteobacteria; Enterobacterales; Enterobacteriaceae; Escherichia; Escherichia coli;	562	Escherichia coli	small	E.coli
102UM1	GCF_003571685.1_ASM357168v1	2571	2707	89	179738	1.5	1.52	0.02	59.68	62.22	0.6	2449.52	1e-26	NZ_CP032204.1	Escherichia coli strain AR_0013 chromosome, complete genome	562	cellular organisms; Bacteria; Proteobacteria; Gammaproteobacteria; Enterobacterales; Enterobacteriaceae; Escherichia; Escherichia coli;	562	Escherichia coli	small	E.coli
102UM1	GCF_001874485.1_ASM187448v1	2179	48	0	1056	0.03	4.55	0.05	0.28	41.52	0.47	46.35	5.2e-10	NZ_CP015087.1	Escherichia coli O25b:H4 extrachomosomal sequence	941280	cellular organisms; Bacteria; Proteobacteria; Gammaproteobacteria; Enterobacterales; Enterobacteriaceae; Escherichia; Escherichia coli; Escherichia coli O25b:H4;	562	Escherichia coli	small	E.coli
103CM1	GCF_002996665.1_ASM299666v1	2451	141926	7	162436	89.25	88.77	0.87	89.25	88.77	0.87	141905	1e-26	NZ_CP027255.1	Escherichia coli strain EC11 chromosome, complete genome	562	cellular organisms; Bacteria; Proteobacteria; Gammaproteobacteria; Enterobacterales; Enterobacteriaceae; Escherichia; Escherichia coli;	562	Escherichia coli	small	E.coli
103CM1	GCF_001679985.1_ASM167998v1	2155	3885	74	165300	2.44	2.38	0.02	82.45	80.86	0.79	3668.21	1e-26	NZ_CP015912.1	Escherichia coli strain 210205630 chromosome, complete genome	562	cellular organisms; Bacteria; Proteobacteria; Gammaproteobacteria; Enterobacterales; Enterobacteriaceae; Escherichia; Escherichia coli;	562	Escherichia coli	small	E.coli
103CM1	GCF_000599665.1_ASM59966v1	2041	2535	74	166675	1.59	1.57	0.02	61.85	60.72	0.59	2319.42	1e-26	NZ_CP007392.1	Escherichia coli strain ST2747, complete genome	562	cellular organisms; Bacteria; Proteobacteria; Gammaproteobacteria; Enterobacterales; Enterobacteriaceae; Escherichia; Escherichia coli;	562	Escherichia coli	small	E.coli
103CM1	GCF_000597845.1_ASM59784v1	2038	1584	70	156225	1	1.04	0.01	71.92	75.28	0.73	1384.48	1e-26	NZ_CP007265.1	Escherichia coli strain ST540, complete genome	562	cellular organisms; Bacteria; Proteobacteria; Gammaproteobacteria; Enterobacterales; Enterobacteriaceae; Escherichia; Escherichia coli;	562	Escherichia coli	small	E.coli
103CM1	GCF_003812085.1_ASM381208v1	2908	28	0	571	0.02	3.7	0.05	0.02	4.81	0.06	27.24	1.8e-07	NZ_CP033757.1	Klebsiella pneumoniae strain FDAARGOS_566 chromosome 2	573	cellular organisms; Bacteria; Proteobacteria; Gammaproteobacteria; Enterobacterales; Enterobacteriaceae; Klebsiella; Klebsiella pneumoniae;	573	Klebsiella pneumoniae	small	E.coli
103CM1	GCF_001874485.1_ASM187448v1	2179	13	0	1056	0.01	1.23	0.01	0.12	18.1	0.18	11.58	0.00067	NZ_CP015087.1	Escherichia coli O25b:H4 extrachomosomal sequence	941280	cellular organisms; Bacteria; Proteobacteria; Gammaproteobacteria; Enterobacterales; Enterobacteriaceae; Escherichia; Escherichia coli; Escherichia coli O25b:H4;	562	Escherichia coli	small	E.coli
103PM1	GCF_001029125.1_ASM102912v1	2094	129450	9	152120	84.68	87.36	0.85	84.68	87.36	0.85	129421	1e-26	NZ_CP006636.1	Escherichia coli PCN061, complete genome	1358422	cellular organisms; Bacteria; Proteobacteria; Gammaproteobacteria; Enterobacterales; Enterobacteriaceae; Escherichia; Escherichia coli; Escherichia coli PCN061;	562	Escherichia coli	small	E.coli
103PM1	GCF_002163655.1_ASM216365v1	2294	12382	64	160158	8.1	7.96	0.08	79.23	77.46	0.76	12188.8	1e-26	NZ_CP018323.1	Escherichia coli strain KSC9 chromosome, complete genome	562	cellular organisms; Bacteria; Proteobacteria; Gammaproteobacteria; Enterobacterales; Enterobacteriaceae; Escherichia; Escherichia coli;	562	Escherichia coli	small	E.coli
103PM1	GCF_003432305.1_ASM343230v1	2564	2098	70	161124	1.37	1.31	0.01	77.01	74.47	0.73	1896.07	1e-26	NZ_CP031833.1	Escherichia coli strain 2452 chromosome, complete genome	562	cellular organisms; Bacteria; Proteobacteria; Gammaproteobacteria; Enterobacterales; Enterobacteriaceae; Escherichia; Escherichia coli;	562	Escherichia coli	small	E.coli
103PM1	GCF_001874485.1_ASM187448v1	2180	17	0	997	0.01	1.71	0.02	0.03	4.71	0.05	15.69	7.5e-05	NZ_CP015088.1	Escherichia coli O25b:H4 extrachomosomal sequence	941280	cellular organisms; Bacteria; Proteobacteria; Gammaproteobacteria; Enterobacterales; Enterobacteriaceae; Escherichia; Escherichia coli; Escherichia coli O25b:H4;	562	Escherichia coli	small	E.coli
103PP3	GCF_002741215.1_ASM274121v1	2354	134884	7	162424	86.34	85.68	0.83	86.34	85.68	0.83	134862	1e-26	NZ_CP024239.1	Escherichia coli O15:H11 strain 90-9272 chromosome, complete genome	2048777	cellular organisms; Bacteria; Proteobacteria; Gammaproteobacteria; Enterobacterales; Enterobacteriaceae; Escherichia; Escherichia coli; Escherichia coli O15:H11;	562	Escherichia coli	small	E.coli
103PP3	GCF_003571765.1_ASM357176v1	2572	4293	67	156698	2.75	2.8	0.03	83.14	84.29	0.83	4095.18	1e-26	NZ_CP032237.1	Escherichia coli strain ECCWS199 chromosome, complete genome	562	cellular organisms; Bacteria; Proteobacteria; Gammaproteobacteria; Enterobacterales; Enterobacteriaceae; Escherichia; Escherichia coli;	562	Escherichia coli	small	E.coli
103PP3	GCF_001900655.1_ASM190065v1	2215	2182	68	158677	1.4	1.42	0.01	82.82	83.89	0.82	1985.26	1e-26	NZ_CP010143.1	Escherichia coli strain D4, complete genome	562	cellular organisms; Bacteria; Proteobacteria; Gammaproteobacteria; Enterobacterales; Enterobacteriaceae; Escherichia; Escherichia coli;	562	Escherichia coli	small	E.coli
103UM1	GCF_002996665.1_ASM299666v1	2451	141922	7	162436	89.25	88.77	0.87	89.25	88.77	0.87	141901	1e-26	NZ_CP027255.1	Escherichia coli strain EC11 chromosome, complete genome	562	cellular organisms; Bacteria; Proteobacteria; Gammaproteobacteria; Enterobacterales; Enterobacteriaceae; Escherichia; Escherichia coli;	562	Escherichia coli	small	E.coli
103UM1	GCF_001679985.1_ASM167998v1	2155	3886	74	165300	2.44	2.38	0.02	82.45	80.86	0.79	3669.21	1e-26	NZ_CP015912.1	Escherichia coli strain 210205630 chromosome, complete genome	562	cellular organisms; Bacteria; Proteobacteria; Gammaproteobacteria; Enterobacterales; Enterobacteriaceae; Escherichia; Escherichia coli;	562	Escherichia coli	small	E.coli
103UM1	GCF_000599665.1_ASM59966v1	2041	2537	74	166675	1.6	1.58	0.02	61.85	60.72	0.59	2321.42	1e-26	NZ_CP007392.1	Escherichia coli strain ST2747, complete genome	562	cellular organisms; Bacteria; Proteobacteria; Gammaproteobacteria; Enterobacterales; Enterobacteriaceae; Escherichia; Escherichia coli;	562	Escherichia coli	small	E.coli
103UM1	GCF_000597845.1_ASM59784v1	2038	1583	70	156225	1	1.04	0.01	71.92	75.28	0.73	1383.48	1e-26	NZ_CP007265.1	Escherichia coli strain ST540, complete genome	562	cellular organisms; Bacteria; Proteobacteria; Gammaproteobacteria; Enterobacterales; Enterobacteriaceae; Escherichia; Escherichia coli;	562	Escherichia coli	small	E.coli
103UM1	GCF_003812085.1_ASM381208v1	2908	28	0	571	0.02	3.7	0.05	0.02	4.81	0.06	27.24	1.8e-07	NZ_CP033757.1	Klebsiella pneumoniae strain FDAARGOS_566 chromosome 2	573	cellular organisms; Bacteria; Proteobacteria; Gammaproteobacteria; Enterobacterales; Enterobacteriaceae; Klebsiella; Klebsiella pneumoniae;	573	Klebsiella pneumoniae	small	E.coli
103UM1	GCF_001874485.1_ASM187448v1	2179	13	0	1056	0.01	1.23	0.01	0.12	18.1	0.18	11.58	0.00067	NZ_CP015087.1	Escherichia coli O25b:H4 extrachomosomal sequence	941280	cellular organisms; Bacteria; Proteobacteria; Gammaproteobacteria; Enterobacterales; Enterobacteriaceae; Escherichia; Escherichia coli; Escherichia coli O25b:H4;	562	Escherichia coli	small	E.coli
103UM2	GCF_003344465.1_ASM334446v1	2555	159129	4	163965	92.84	98	0.97	92.84	98	0.97	159115	1e-26	NZ_CP030111.1	Escherichia coli strain MCJCHV-1 chromosome, complete genome	562	cellular organisms; Bacteria; Proteobacteria; Gammaproteobacteria; Enterobacterales; Enterobacteriaceae; Escherichia; Escherichia coli;	562	Escherichia coli	small	E.coli
103UM2	GCF_003571685.1_ASM357168v1	2571	2930	85	179738	1.71	1.7	0.02	60.88	60.37	0.58	2683.24	1e-26	NZ_CP032204.1	Escherichia coli strain AR_0013 chromosome, complete genome	562	cellular organisms; Bacteria; Proteobacteria; Gammaproteobacteria; Enterobacterales; Enterobacteriaceae; Escherichia; Escherichia coli;	562	Escherichia coli	small	E.coli
103UM2	GCF_003020885.1_ASM302088v1	2510	2125	82	168647	1.24	1.13	0.01	75.51	78.07	0.77	1890.44	1e-26	NZ_CP026853.1	Escherichia coli strain MS7163 chromosome, complete genome	562	cellular organisms; Bacteria; Proteobacteria; Gammaproteobacteria; Enterobacterales; Enterobacteriaceae; Escherichia; Escherichia coli;	562	Escherichia coli	small	E.coli
104PM1	GCF_900474445.1_39641_B02	2608	133105	13	155142	79.8	87.28	0.86	79.8	87.28	0.86	133066	1e-26	NZ_LS483296.1	Escherichia coli strain NCTC9966 genome assembly, chromosome: 1	562	cellular organisms; Bacteria; Proteobacteria; Gammaproteobacteria; Enterobacterales; Enterobacteriaceae; Escherichia; Escherichia coli;	562	Escherichia coli	small	E.coli
104PM1	GCF_002786655.1_ASM278665v1	2372	10939	70	160035	6.56	6.89	0.07	78.74	83.5	0.82	10728.5	1e-26	NZ_CP024830.1	Escherichia coli strain CREC-532 chromosome, complete genome	562	cellular organisms; Bacteria; Proteobacteria; Gammaproteobacteria; Enterobacterales; Enterobacteriaceae; Escherichia; Escherichia coli;	562	Escherichia coli	small	E.coli
104PM1	GCF_001679985.1_ASM167998v1	2155	3482	76	165300	2.09	2.12	0.02	71.64	73.38	0.72	3258.21	1e-26	NZ_CP015912.1	Escherichia coli strain 210205630 chromosome, complete genome	562	cellular organisms; Bacteria; Proteobacteria; Gammaproteobacteria; Enterobacterales; Enterobacteriaceae; Escherichia; Escherichia coli;	562	Escherichia coli	small	E.coli
104PM1	GCF_001677475.1_ASM167747v1	2150	2140	84	182440	1.28	1.22	0.01	59.18	55.71	0.54	1899.92	1e-26	NZ_CP015229.1	Escherichia coli strain 06-00048 chromosome, complete genome	562	cellular organisms; Bacteria; Proteobacteria; Gammaproteobacteria; Enterobacterales; Enterobacteriaceae; Escherichia; Escherichia coli;	562	Escherichia coli	small	E.coli
104PM1	GCF_003204155.1_ASM320415v1	2539	2000	80	173820	1.2	1.18	0.01	76.23	74.96	0.73	1770.07	1e-26	NZ_CP029741.1	Escherichia coli strain AR_0085 chromosome, complete genome	562	cellular organisms; Bacteria; Proteobacteria; Gammaproteobacteria; Enterobacterales; Enterobacteriaceae; Escherichia; Escherichia coli;	562	Escherichia coli	small	E.coli
104PM1	GCF_001874485.1_ASM187448v1	2180	18	0	997	0.01	1.81	0.02	0.24	40.02	0.4	16.59	4.6e-05	NZ_CP015088.1	Escherichia coli O25b:H4 extrachomosomal sequence	941280	cellular organisms; Bacteria; Proteobacteria; Gammaproteobacteria; Enterobacterales; Enterobacteriaceae; Escherichia; Escherichia coli; Escherichia coli O25b:H4;	562	Escherichia coli	small	E.coli
104PP1	GCF_000210475.1_ASM21047v1	2014	138103	12	171154	81.36	83.36	0.81	81.36	83.36	0.81	138065	1e-26	NC_017633.1	Escherichia coli ETEC H10407, complete genome	316401	cellular organisms; Bacteria; Proteobacteria; Gammaproteobacteria; Enterobacterales; Enterobacteriaceae; Escherichia; Escherichia coli; Escherichia coli ETEC H10407;	562	Escherichia coli	small	E.coli
104PP1	GCF_003018455.1_ASM301845v1	2482	7874	85	199013	4.64	4.19	0.04	70.2	64.49	0.6	7620.41	1e-26	NZ_CP027599.1	Escherichia coli strain 97-3250 chromosome, complete genome	562	cellular organisms; Bacteria; Proteobacteria; Gammaproteobacteria; Enterobacterales; Enterobacteriaceae; Escherichia; Escherichia coli;	562	Escherichia coli	small	E.coli
104PP1	GCF_001900985.1_ASM190098v1	2229	4359	77	167019	2.57	2.66	0.03	75.99	79.07	0.77	4131.27	1e-26	NZ_CP010237.1	Escherichia coli strain S43, complete genome	562	cellular organisms; Bacteria; Proteobacteria; Gammaproteobacteria; Enterobacterales; Enterobacteriaceae; Escherichia; Escherichia coli;	562	Escherichia coli	small	E.coli
104PP1	GCF_003018275.1_ASM301827v1	2476	2091	78	167182	1.23	1.29	0.01	68.54	71.79	0.7	1867.88	1e-26	NZ_CP027449.1	Escherichia coli strain 2014C-3097 chromosome, complete genome	562	cellular organisms; Bacteria; Proteobacteria; Gammaproteobacteria; Enterobacterales; Enterobacteriaceae; Escherichia; Escherichia coli;	562	Escherichia coli	small	E.coli
104PP1	GCF_003111785.1_ASM311178v1	2525	1642	73	156358	0.97	1.08	0.01	77.62	86.29	0.84	1432.87	1e-26	NZ_CP029180.1	Escherichia coli strain H9Ecoli chromosome, complete genome	562	cellular organisms; Bacteria; Proteobacteria; Gammaproteobacteria; Enterobacterales; Enterobacteriaceae; Escherichia; Escherichia coli;	562	Escherichia coli	small	E.coli
104PP1	GCF_001874485.1_ASM187448v1	2179	122	0	1056	0.07	11.56	0.12	0.34	48.44	0.54	120.45	1e-26	NZ_CP015087.1	Escherichia coli O25b:H4 extrachomosomal sequence	941280	cellular organisms; Bacteria; Proteobacteria; Gammaproteobacteria; Enterobacterales; Enterobacteriaceae; Escherichia; Escherichia coli; Escherichia coli O25b:H4;	562	Escherichia coli	small	E.coli
104PP1	GCF_001874485.1_ASM187448v1	2180	81	0	997	0.05	8.12	0.08	0.25	41.73	0.42	79.54	1e-18	NZ_CP015088.1	Escherichia coli O25b:H4 extrachomosomal sequence	941280	cellular organisms; Bacteria; Proteobacteria; Gammaproteobacteria; Enterobacterales; Enterobacteriaceae; Escherichia; Escherichia coli; Escherichia coli O25b:H4;	562	Escherichia coli	small	E.coli
104UM1	GCF_001890365.1_ASM189036v1	2196	152406	5	166857	93.07	92.39	0.91	93.07	92.39	0.91	152390	1e-26	NZ_CP018206.1	Escherichia coli strain MRSN346647, complete genome	562	cellular organisms; Bacteria; Proteobacteria; Gammaproteobacteria; Enterobacterales; Enterobacteriaceae; Escherichia; Escherichia coli;	562	Escherichia coli	small	E.coli
104UM1	GCF_002278115.2_ASM227811v2	2328	3322	81	176064	2.03	1.95	0.02	72.69	69.27	0.68	3083.95	1e-26	NZ_CP023142.1	Escherichia coli strain CFSAN061770 chromosome, complete genome	562	cellular organisms; Bacteria; Proteobacteria; Gammaproteobacteria; Enterobacterales; Enterobacteriaceae; Escherichia; Escherichia coli;	562	Escherichia coli	small	E.coli
104UM1	GCF_002310655.1_ASM231065v1	2337	1720	79	168180	1.05	1.04	0.01	86.27	85.28	0.84	1494.24	1e-26	NZ_CP023353.1	Escherichia coli strain 746 chromosome, complete genome	562	cellular organisms; Bacteria; Proteobacteria; Gammaproteobacteria; Enterobacterales; Enterobacteriaceae; Escherichia; Escherichia coli;	562	Escherichia coli	small	E.coli
105CM2	GCF_003703795.1_ASM370379v1	2584	137605	6	158172	90.45	88.89	0.87	90.45	88.89	0.87	137587	1e-26	NZ_CP033250.1	Escherichia coli strain ECCHD184 chromosome, complete genome	562	cellular organisms; Bacteria; Proteobacteria; Gammaproteobacteria; Enterobacterales; Enterobacteriaceae; Escherichia; Escherichia coli;	562	Escherichia coli	small	E.coli
105CM2	GCF_002741215.1_ASM274121v1	2354	5689	68	162424	3.74	3.64	0.04	85.71	82.93	0.8	5487.85	1e-26	NZ_CP024239.1	Escherichia coli O15:H11 strain 90-9272 chromosome, complete genome	2048777	cellular organisms; Bacteria; Proteobacteria; Gammaproteobacteria; Enterobacterales; Enterobacteriaceae; Escherichia; Escherichia coli; Escherichia coli O15:H11;	562	Escherichia coli	small	E.coli
105CM3	GCF_001900375.1_ASM190037v1	2201	149328	5	157888	91.39	95.82	0.95	91.39	95.82	0.95	149311	1e-26	NZ_CP010150.1	Escherichia coli strain D7, complete genome	562	cellular organisms; Bacteria; Proteobacteria; Gammaproteobacteria; Enterobacterales; Enterobacteriaceae; Escherichia; Escherichia coli;	562	Escherichia coli	small	E.coli
105CM3	GCF_001900335.1_ASM190033v1	2199	4069	76	165036	2.49	2.39	0.02	79.33	79.82	0.79	3844.83	1e-26	NZ_CP010132.1	Escherichia coli strain C10, complete genome	562	cellular organisms; Bacteria; Proteobacteria; Gammaproteobacteria; Enterobacterales; Enterobacteriaceae; Escherichia; Escherichia coli;	562	Escherichia coli	small	E.coli
105CM3	GCF_000599665.1_ASM59966v1	2041	2219	77	166675	1.36	1.38	0.01	59.9	60.5	0.59	1997.57	1e-26	NZ_CP007392.1	Escherichia coli strain ST2747, complete genome	562	cellular organisms; Bacteria; Proteobacteria; Gammaproteobacteria; Enterobacterales; Enterobacteriaceae; Escherichia; Escherichia coli;	562	Escherichia coli	small	E.coli
105CM3	GCF_001874485.1_ASM187448v1	2180	112	0	997	0.07	11.23	0.11	0.23	38.01	0.38	110.55	1e-25	NZ_CP015088.1	Escherichia coli O25b:H4 extrachomosomal sequence	941280	cellular organisms; Bacteria; Proteobacteria; Gammaproteobacteria; Enterobacterales; Enterobacteriaceae; Escherichia; Escherichia coli; Escherichia coli O25b:H4;	562	Escherichia coli	small	E.coli
105CP2	GCF_001936315.1_ASM193631v1	2248	126773	12	176287	80.66	75.67	0.72	80.66	75.67	0.72	126734	1e-26	NZ_CP017631.1	Escherichia coli SLK172, complete genome	562	cellular organisms; Bacteria; Proteobacteria; Gammaproteobacteria; Enterobacterales; Enterobacteriaceae; Escherichia; Escherichia coli;	562	Escherichia coli	small	E.coli
105CP2	GCF_003443815.1_ASM344381v1	2567	8587	66	158673	5.46	5.56	0.05	78.63	79.69	0.78	8389.16	1e-26	NZ_CP030281.1	Escherichia coli strain E308 chromosome, complete genome	562	cellular organisms; Bacteria; Proteobacteria; Gammaproteobacteria; Enterobacterales; Enterobacteriaceae; Escherichia; Escherichia coli;	562	Escherichia coli	small	E.coli
105CP2	GCF_000597845.1_ASM59784v1	2038	3712	67	156225	2.36	2.44	0.02	76	78.4	0.76	3513.88	1e-26	NZ_CP007265.1	Escherichia coli strain ST540, complete genome	562	cellular organisms; Bacteria; Proteobacteria; Gammaproteobacteria; Enterobacterales; Enterobacteriaceae; Escherichia; Escherichia coli;	562	Escherichia coli	small	E.coli
105CP2	GCF_002196475.1_ASM219647v1	2312	2389	75	171137	1.52	1.38	0.01	66.8	61.94	0.61	2170.71	1e-26	NZ_CP021840.1	Escherichia coli strain EC974 chromosome, complete genome	562	cellular organisms; Bacteria; Proteobacteria; Gammaproteobacteria; Enterobacterales; Enterobacteriaceae; Escherichia; Escherichia coli;	562	Escherichia coli	small	E.coli
105CP2	GCF_001874485.1_ASM187448v1	2180	71	0	997	0.05	7.12	0.07	0.26	40.32	0.42	69.64	1e-16	NZ_CP015088.1	Escherichia coli O25b:H4 extrachomosomal sequence	941280	cellular organisms; Bacteria; Proteobacteria; Gammaproteobacteria; Enterobacterales; Enterobacteriaceae; Escherichia; Escherichia coli; Escherichia coli O25b:H4;	562	Escherichia coli	small	E.coli
105CP2	GCF_003812085.1_ASM381208v1	2908	13	0	571	0.01	2.4	0.02	0.01	2.4	0.02	12.27	0.00046	NZ_CP033757.1	Klebsiella pneumoniae strain FDAARGOS_566 chromosome 2	573	cellular organisms; Bacteria; Proteobacteria; Gammaproteobacteria; Enterobacterales; Enterobacteriaceae; Klebsiella; Klebsiella pneumoniae;	573	Klebsiella pneumoniae	small	E.coli
105PM1	GCF_000829985.1_ASM82998v1	2063	127573	11	163265	82.98	79.42	0.78	82.98	79.42	0.78	127538	1e-26	NZ_CP009166.1	Escherichia coli 1303, complete genome	745156	cellular organisms; Bacteria; Proteobacteria; Gammaproteobacteria; Enterobacterales; Enterobacteriaceae; Escherichia; Escherichia coli; Escherichia coli 1303;	562	Escherichia coli	small	E.coli
105PM1	GCF_002165095.2_ASM216509v2	2301	9236	67	161459	6.01	5.82	0.06	76.28	73.56	0.73	9034.28	1e-26	NZ_CP032892.1	Escherichia coli strain SCEC020022 chromosome, complete genome	562	cellular organisms; Bacteria; Proteobacteria; Gammaproteobacteria; Enterobacterales; Enterobacteriaceae; Escherichia; Escherichia coli;	562	Escherichia coli	small	E.coli
105PM1	GCF_900474625.1_39888_E01	2610	4296	65	152626	2.79	2.9	0.03	81.06	83.56	0.82	4102.71	1e-26	NZ_LS483303.1	Escherichia coli strain NCTC9967 genome assembly, chromosome: 1	562	cellular organisms; Bacteria; Proteobacteria; Gammaproteobacteria; Enterobacterales; Enterobacteriaceae; Escherichia; Escherichia coli;	562	Escherichia coli	small	E.coli
105PM1	GCF_001900775.1_ASM190077v1	2220	2348	69	159095	1.53	1.5	0.01	81.67	81.09	0.79	2148.45	1e-26	NZ_CP010160.1	Escherichia coli strain H1, complete genome	562	cellular organisms; Bacteria; Proteobacteria; Gammaproteobacteria; Enterobacterales; Enterobacteriaceae; Escherichia; Escherichia coli;	562	Escherichia coli	small	E.coli
105UM1	GCF_001890365.1_ASM189036v1	2196	155867	6	166857	90.58	94.59	0.93	90.58	94.59	0.93	155849	1e-26	NZ_CP018206.1	Escherichia coli strain MRSN346647, complete genome	562	cellular organisms; Bacteria; Proteobacteria; Gammaproteobacteria; Enterobacterales; Enterobacteriaceae; Escherichia; Escherichia coli;	562	Escherichia coli	small	E.coli
105UM1	GCF_002119485.1_ASM211948v1	7286	8412	76	159908	4.89	5.31	0.05	8.95	9.66	0.1	8186.49	1e-26	NZ_CP015574.1	Salmonella enterica strain FORC_038, complete genome	28901	cellular organisms; Bacteria; Proteobacteria; Gammaproteobacteria; Enterobacterales; Enterobacteriaceae; Salmonella; Salmonella enterica;	28901	Salmonella enterica	small	E.coli
105UM1	GCF_003813145.1_ASM381314v1	2592	2145	84	172601	1.25	1.27	0.01	73.32	74.36	0.73	1905.02	1e-26	NZ_CP033884.1	Escherichia coli strain 50579417 chromosome, complete genome	562	cellular organisms; Bacteria; Proteobacteria; Gammaproteobacteria; Enterobacterales; Enterobacteriaceae; Escherichia; Escherichia coli;	562	Escherichia coli	small	E.coli
105UM1	GCF_003812085.1_ASM381208v1	2908	14	0	571	0.01	2.59	0.02	0.01	2.59	0.02	13.2	0.00028	NZ_CP033757.1	Klebsiella pneumoniae strain FDAARGOS_566 chromosome 2	573	cellular organisms; Bacteria; Proteobacteria; Gammaproteobacteria; Enterobacterales; Enterobacteriaceae; Klebsiella; Klebsiella pneumoniae;	573	Klebsiella pneumoniae	small	E.coli
105UM2	GCF_001900455.1_ASM190045v1	2205	140247	10	158400	85.78	90.16	0.89	85.78	90.16	0.89	140217	1e-26	NZ_CP010171.1	Escherichia coli strain H7, complete genome	562	cellular organisms; Bacteria; Proteobacteria; Gammaproteobacteria; Enterobacterales; Enterobacteriaceae; Escherichia; Escherichia coli;	562	Escherichia coli	small	E.coli
105UM2	GCF_002119485.1_ASM211948v1	7286	8515	73	159908	5.21	5.37	0.05	9.41	9.63	0.1	8298.35	1e-26	NZ_CP015574.1	Salmonella enterica strain FORC_038, complete genome	28901	cellular organisms; Bacteria; Proteobacteria; Gammaproteobacteria; Enterobacterales; Enterobacteriaceae; Salmonella; Salmonella enterica;	28901	Salmonella enterica	small	E.coli
105UM2	GCF_001900985.1_ASM190098v1	2229	5019	76	167019	3.07	3.09	0.03	79.4	79.57	0.78	4794.15	1e-26	NZ_CP010237.1	Escherichia coli strain S43, complete genome	562	cellular organisms; Bacteria; Proteobacteria; Gammaproteobacteria; Enterobacterales; Enterobacteriaceae; Escherichia; Escherichia coli;	562	Escherichia coli	small	E.coli
105UM2	GCF_000819645.1_ASM81964v1	2061	2020	77	165698	1.24	1.24	0.01	71.7	71.9	0.71	1797.74	1e-26	NZ_CP010315.1	Escherichia coli strain 789, complete genome	562	cellular organisms; Bacteria; Proteobacteria; Gammaproteobacteria; Enterobacterales; Enterobacteriaceae; Escherichia; Escherichia coli;	562	Escherichia coli	small	E.coli
106PM1	GCF_003591595.1_ASM359159v1	2576	129734	8	156112	86.73	84.43	0.83	86.73	84.43	0.83	129709	1e-26	NZ_CP022959.1	Escherichia coli ATCC 8739 chromosome, complete genome	481805	cellular organisms; Bacteria; Proteobacteria; Gammaproteobacteria; Enterobacterales; Enterobacteriaceae; Escherichia; Escherichia coli; Escherichia coli C; Escherichia coli ATCC 8739;	562	Escherichia coli	small	E.coli
106PM1	GCF_001969285.2_ASM196928v3	2249	6719	63	154225	4.49	4.41	0.04	80.49	79.77	0.78	6530.33	1e-26	NZ_CP019213.2	Escherichia coli strain WCHEC050613 chromosome, complete genome	562	cellular organisms; Bacteria; Proteobacteria; Gammaproteobacteria; Enterobacterales; Enterobacteriaceae; Escherichia; Escherichia coli;	562	Escherichia coli	small	E.coli
106PM1	GCF_002741455.1_ASM274145v1	2361	3129	70	164761	2.09	1.92	0.02	75.69	69.65	0.69	2924.24	1e-26	NZ_CP024243.1	Escherichia coli O128:H27 strain 90-9281 chromosome, complete genome	2048776	cellular organisms; Bacteria; Proteobacteria; Gammaproteobacteria; Enterobacterales; Enterobacteriaceae; Escherichia; Escherichia coli; Escherichia coli O128:H27;	562	Escherichia coli	small	E.coli
106PM1	GCF_002968715.1_ASM296871v1	2447	1694	65	152376	1.13	1.14	0.01	85.18	85.46	0.84	1508.02	1e-26	NZ_CP027140.1	Escherichia coli strain AR_0369 chromosome, complete genome	562	cellular organisms; Bacteria; Proteobacteria; Gammaproteobacteria; Enterobacterales; Enterobacteriaceae; Escherichia; Escherichia coli;	562	Escherichia coli	small	E.coli
106PM1	GCF_001874485.1_ASM187448v1	2179	43	0	1056	0.03	4.08	0.04	0.18	24.55	0.26	41.61	6.2e-10	NZ_CP015087.1	Escherichia coli O25b:H4 extrachomosomal sequence	941280	cellular organisms; Bacteria; Proteobacteria; Gammaproteobacteria; Enterobacterales; Enterobacteriaceae; Escherichia; Escherichia coli; Escherichia coli O25b:H4;	562	Escherichia coli	small	E.coli
107CM1	GCF_003031225.1_ASM303122v1	2514	128728	10	157412	84.48	82.67	0.82	84.48	82.67	0.82	128697	1e-26	NZ_CP019961.1	Escherichia coli strain HKUOPY1 chromosome, complete genome	562	cellular organisms; Bacteria; Proteobacteria; Gammaproteobacteria; Enterobacterales; Enterobacteriaceae; Escherichia; Escherichia coli;	562	Escherichia coli	small	E.coli
107CM1	GCF_002855415.1_ASM285541v1	2397	9598	68	169171	6.3	5.94	0.06	81.3	76.23	0.73	9394.28	1e-26	NZ_CP024131.1	Escherichia coli strain 14EC007 chromosome, complete genome	562	cellular organisms; Bacteria; Proteobacteria; Gammaproteobacteria; Enterobacterales; Enterobacteriaceae; Escherichia; Escherichia coli;	562	Escherichia coli	small	E.coli
107CM1	GCF_001900775.1_ASM190077v1	2220	2748	68	159095	1.8	1.78	0.02	80.78	79.53	0.77	2549.27	1e-26	NZ_CP010160.1	Escherichia coli strain H1, complete genome	562	cellular organisms; Bacteria; Proteobacteria; Gammaproteobacteria; Enterobacterales; Enterobacteriaceae; Escherichia; Escherichia coli;	562	Escherichia coli	small	E.coli
107CM1	GCF_001660565.1_ASM166056v1	2145	1865	71	165327	1.22	1.16	0.01	74.36	70.01	0.69	1659.75	1e-26	NZ_CP015995.1	Escherichia coli strain S51, complete genome	562	cellular organisms; Bacteria; Proteobacteria; Gammaproteobacteria; Enterobacterales; Enterobacteriaceae; Escherichia; Escherichia coli;	562	Escherichia coli	small	E.coli
107CM1	GCF_001874485.1_ASM187448v1	2180	25	0	997	0.02	2.51	0.03	0.28	42.53	0.43	23.68	1.1e-06	NZ_CP015088.1	Escherichia coli O25b:H4 extrachomosomal sequence	941280	cellular organisms; Bacteria; Proteobacteria; Gammaproteobacteria; Enterobacterales; Enterobacteriaceae; Escherichia; Escherichia coli; Escherichia coli O25b:H4;	562	Escherichia coli	small	E.coli
107CP1	GCF_003231115.1_ASM323111v1	2541	133386	6	145634	89.55	93.55	0.92	89.55	93.55	0.92	133367	1e-26	NZ_CP029492.1	Escherichia coli strain HS30-1 chromosome, complete genome	562	cellular organisms; Bacteria; Proteobacteria; Gammaproteobacteria; Enterobacterales; Enterobacteriaceae; Escherichia; Escherichia coli;	562	Escherichia coli	small	E.coli
107CP1	GCF_003432305.1_ASM343230v1	2564	5344	67	161124	3.59	3.4	0.03	83.58	78.77	0.77	5145.23	1e-26	NZ_CP031833.1	Escherichia coli strain 2452 chromosome, complete genome	562	cellular organisms; Bacteria; Proteobacteria; Gammaproteobacteria; Enterobacterales; Enterobacteriaceae; Escherichia; Escherichia coli;	562	Escherichia coli	small	E.coli
107CP1	GCF_000967155.2_HUSEC2011CHR1	2071	2415	74	175150	1.62	1.42	0.01	76.45	66.8	0.65	2201.4	1e-26	NZ_HF572917.1	Escherichia coli HUSEC2011 complete genome	562	cellular organisms; Bacteria; Proteobacteria; Gammaproteobacteria; Enterobacterales; Enterobacteriaceae; Escherichia; Escherichia coli;	562	Escherichia coli	small	E.coli
107PM1	GCF_001900775.1_ASM190077v1	2220	130776	9	159095	86.15	84.54	0.82	86.15	84.54	0.82	130749	1e-26	NZ_CP010160.1	Escherichia coli strain H1, complete genome	562	cellular organisms; Bacteria; Proteobacteria; Gammaproteobacteria; Enterobacterales; Enterobacteriaceae; Escherichia; Escherichia coli;	562	Escherichia coli	small	E.coli
107PM1	GCF_001900655.1_ASM190065v1	2215	8336	65	158677	5.49	5.43	0.05	84.39	83.18	0.81	8141.71	1e-26	NZ_CP010143.1	Escherichia coli strain D4, complete genome	562	cellular organisms; Bacteria; Proteobacteria; Gammaproteobacteria; Enterobacterales; Enterobacteriaceae; Escherichia; Escherichia coli;	562	Escherichia coli	small	E.coli
107PM1	GCF_002012225.1_ASM201222v1	2267	2611	76	175245	1.72	1.52	0.01	62.04	54.47	0.54	2390.68	1e-26	NZ_CP019029.1	Escherichia coli strain Ecol_881 chromosome, complete genome	562	cellular organisms; Bacteria; Proteobacteria; Gammaproteobacteria; Enterobacterales; Enterobacteriaceae; Escherichia; Escherichia coli;	562	Escherichia coli	small	E.coli
107PM1	GCF_002165095.2_ASM216509v2	2301	1627	70	161459	1.07	1.01	0.01	75.25	71.72	0.71	1426.31	1e-26	NZ_CP032892.1	Escherichia coli strain SCEC020022 chromosome, complete genome	562	cellular organisms; Bacteria; Proteobacteria; Gammaproteobacteria; Enterobacterales; Enterobacteriaceae; Escherichia; Escherichia coli;	562	Escherichia coli	small	E.coli
107PM2	GCF_000829985.1_ASM82998v1	2063	128788	12	163265	80.84	80.09	0.79	80.84	80.09	0.79	128752	1e-26	NZ_CP009166.1	Escherichia coli 1303, complete genome	745156	cellular organisms; Bacteria; Proteobacteria; Gammaproteobacteria; Enterobacterales; Enterobacteriaceae; Escherichia; Escherichia coli; Escherichia coli 1303;	562	Escherichia coli	small	E.coli
107PM2	GCF_002741455.1_ASM274145v1	2361	8561	70	164761	5.37	5.27	0.05	72.3	70.79	0.7	8351.88	1e-26	NZ_CP024243.1	Escherichia coli O128:H27 strain 90-9281 chromosome, complete genome	2048776	cellular organisms; Bacteria; Proteobacteria; Gammaproteobacteria; Enterobacterales; Enterobacteriaceae; Escherichia; Escherichia coli; Escherichia coli O128:H27;	562	Escherichia coli	small	E.coli
107PM2	GCF_001936315.1_ASM193631v1	2248	3786	75	176287	2.38	2.27	0.02	80.72	76.73	0.73	3566.81	1e-26	NZ_CP017631.1	Escherichia coli SLK172, complete genome	562	cellular organisms; Bacteria; Proteobacteria; Gammaproteobacteria; Enterobacterales; Enterobacteriaceae; Escherichia; Escherichia coli;	562	Escherichia coli	small	E.coli
107PM2	GCF_002196475.1_ASM219647v1	2312	2195	76	171137	1.38	1.3	0.01	67.85	63.75	0.63	1975.48	1e-26	NZ_CP021840.1	Escherichia coli strain EC974 chromosome, complete genome	562	cellular organisms; Bacteria; Proteobacteria; Gammaproteobacteria; Enterobacterales; Enterobacteriaceae; Escherichia; Escherichia coli;	562	Escherichia coli	small	E.coli
107PM2	GCF_001900655.1_ASM190065v1	2215	1607	70	158677	1.01	1.05	0.01	79.77	82.45	0.8	1408.4	1e-26	NZ_CP010143.1	Escherichia coli strain D4, complete genome	562	cellular organisms; Bacteria; Proteobacteria; Gammaproteobacteria; Enterobacterales; Enterobacteriaceae; Escherichia; Escherichia coli;	562	Escherichia coli	small	E.coli
107PM3	GCF_001677495.1_ASM167749v1	2151	136892	9	175451	87.43	80.78	0.78	87.43	80.78	0.78	136864	1e-26	NZ_CP015228.1	Escherichia coli strain 09-00049, complete genome	562	cellular organisms; Bacteria; Proteobacteria; Gammaproteobacteria; Enterobacterales; Enterobacteriaceae; Escherichia; Escherichia coli;	562	Escherichia coli	small	E.coli
107PM3	GCF_002741355.1_ASM274135v1	2359	7450	72	167999	4.76	4.56	0.04	84.89	81.04	0.79	7235.37	1e-26	NZ_CP024278.1	Escherichia coli strain ATCC 43896 chromosome, complete genome	562	cellular organisms; Bacteria; Proteobacteria; Gammaproteobacteria; Enterobacterales; Enterobacteriaceae; Escherichia; Escherichia coli;	562	Escherichia coli	small	E.coli
107PM3	GCF_003402955.1_ASM340295v1	2561	3150	76	171877	2.01	1.86	0.02	81.02	75.29	0.74	2927.5	1e-26	NZ_CP031546.1	Escherichia coli strain cq9 chromosome, complete genome	562	cellular organisms; Bacteria; Proteobacteria; Gammaproteobacteria; Enterobacterales; Enterobacteriaceae; Escherichia; Escherichia coli;	562	Escherichia coli	small	E.coli
107PM3	GCF_000971615.1_ASM97161v1	2073	1705	73	160844	1.09	1.08	0.01	83.53	82.29	0.81	1497.94	1e-26	NZ_CP011018.1	Escherichia coli strain CI5, complete genome	562	cellular organisms; Bacteria; Proteobacteria; Gammaproteobacteria; Enterobacterales; Enterobacteriaceae; Escherichia; Escherichia coli;	562	Escherichia coli	small	E.coli
107PM3	GCF_003812085.1_ASM381208v1	2908	25	0	571	0.02	4.62	0.04	0.02	4.62	0.04	24.25	8.5e-07	NZ_CP033757.1	Klebsiella pneumoniae strain FDAARGOS_566 chromosome 2	573	cellular organisms; Bacteria; Proteobacteria; Gammaproteobacteria; Enterobacterales; Enterobacteriaceae; Klebsiella; Klebsiella pneumoniae;	573	Klebsiella pneumoniae	small	E.coli
107PM4	GCF_001677495.1_ASM167749v1	2151	136871	9	175451	87.41	80.78	0.78	87.41	80.78	0.78	136843	1e-26	NZ_CP015228.1	Escherichia coli strain 09-00049, complete genome	562	cellular organisms; Bacteria; Proteobacteria; Gammaproteobacteria; Enterobacterales; Enterobacteriaceae; Escherichia; Escherichia coli;	562	Escherichia coli	small	E.coli
107PM4	GCF_002741355.1_ASM274135v1	2359	7452	72	167999	4.76	4.56	0.04	84.88	81.04	0.79	7237.36	1e-26	NZ_CP024278.1	Escherichia coli strain ATCC 43896 chromosome, complete genome	562	cellular organisms; Bacteria; Proteobacteria; Gammaproteobacteria; Enterobacterales; Enterobacteriaceae; Escherichia; Escherichia coli;	562	Escherichia coli	small	E.coli
107PM4	GCF_003402955.1_ASM340295v1	2561	3167	76	171877	2.02	1.87	0.02	81.02	75.3	0.74	2944.48	1e-26	NZ_CP031546.1	Escherichia coli strain cq9 chromosome, complete genome	562	cellular organisms; Bacteria; Proteobacteria; Gammaproteobacteria; Enterobacterales; Enterobacteriaceae; Escherichia; Escherichia coli;	562	Escherichia coli	small	E.coli
107PM4	GCF_000971615.1_ASM97161v1	2073	1705	73	160844	1.09	1.08	0.01	83.5	82.28	0.81	1497.94	1e-26	NZ_CP011018.1	Escherichia coli strain CI5, complete genome	562	cellular organisms; Bacteria; Proteobacteria; Gammaproteobacteria; Enterobacterales; Enterobacteriaceae; Escherichia; Escherichia coli;	562	Escherichia coli	small	E.coli
107PM4	GCF_003812085.1_ASM381208v1	2908	25	0	571	0.02	4.62	0.04	0.02	4.62	0.04	24.25	8.5e-07	NZ_CP033757.1	Klebsiella pneumoniae strain FDAARGOS_566 chromosome 2	573	cellular organisms; Bacteria; Proteobacteria; Gammaproteobacteria; Enterobacterales; Enterobacteriaceae; Klebsiella; Klebsiella pneumoniae;	573	Klebsiella pneumoniae	small	E.coli
107PP1	GCF_001900775.1_ASM190077v1	2220	128614	8	159095	86.49	83.04	0.81	86.49	83.04	0.81	128590	1e-26	NZ_CP010160.1	Escherichia coli strain H1, complete genome	562	cellular organisms; Bacteria; Proteobacteria; Gammaproteobacteria; Enterobacterales; Enterobacteriaceae; Escherichia; Escherichia coli;	562	Escherichia coli	small	E.coli
107PP1	GCF_001936315.1_ASM193631v1	2248	7521	69	176287	5.06	4.51	0.04	84.23	74.83	0.71	7315.73	1e-26	NZ_CP017631.1	Escherichia coli SLK172, complete genome	562	cellular organisms; Bacteria; Proteobacteria; Gammaproteobacteria; Enterobacterales; Enterobacteriaceae; Escherichia; Escherichia coli;	562	Escherichia coli	small	E.coli
107PP1	GCF_001900655.1_ASM190065v1	2215	2677	66	158677	1.8	1.73	0.02	84.19	81.17	0.79	2485.22	1e-26	NZ_CP010143.1	Escherichia coli strain D4, complete genome	562	cellular organisms; Bacteria; Proteobacteria; Gammaproteobacteria; Enterobacterales; Enterobacteriaceae; Escherichia; Escherichia coli;	562	Escherichia coli	small	E.coli
107PP2	GCF_001900775.1_ASM190077v1	2220	128597	8	159095	86.49	83.03	0.81	86.49	83.03	0.81	128573	1e-26	NZ_CP010160.1	Escherichia coli strain H1, complete genome	562	cellular organisms; Bacteria; Proteobacteria; Gammaproteobacteria; Enterobacterales; Enterobacteriaceae; Escherichia; Escherichia coli;	562	Escherichia coli	small	E.coli
107PP2	GCF_001936315.1_ASM193631v1	2248	7521	69	176287	5.06	4.51	0.04	84.25	74.83	0.71	7315.76	1e-26	NZ_CP017631.1	Escherichia coli SLK172, complete genome	562	cellular organisms; Bacteria; Proteobacteria; Gammaproteobacteria; Enterobacterales; Enterobacteriaceae; Escherichia; Escherichia coli;	562	Escherichia coli	small	E.coli
107PP2	GCF_001900655.1_ASM190065v1	2215	2668	66	158677	1.79	1.74	0.02	84.19	81.17	0.79	2476.26	1e-26	NZ_CP010143.1	Escherichia coli strain D4, complete genome	562	cellular organisms; Bacteria; Proteobacteria; Gammaproteobacteria; Enterobacterales; Enterobacteriaceae; Escherichia; Escherichia coli;	562	Escherichia coli	small	E.coli
108CM1	GCF_001442495.1_ASM144249v1	2112	149344	7	161031	86.1	94.42	0.93	86.1	94.42	0.93	149320	1e-26	NZ_CP013112.1	Escherichia coli strain YD786, complete genome	562	cellular organisms; Bacteria; Proteobacteria; Gammaproteobacteria; Enterobacterales; Enterobacteriaceae; Escherichia; Escherichia coli;	562	Escherichia coli	small	E.coli
108CM1	GCF_001900985.1_ASM190098v1	2229	3781	78	167019	2.18	2.31	0.02	69.54	74.08	0.72	3550.58	1e-26	NZ_CP010237.1	Escherichia coli strain S43, complete genome	562	cellular organisms; Bacteria; Proteobacteria; Gammaproteobacteria; Enterobacterales; Enterobacteriaceae; Escherichia; Escherichia coli;	562	Escherichia coli	small	E.coli
108CM1	GCF_001278315.1_ASM127831v1	7164	2876	70	147082	1.66	1.99	0.02	4.91	5.84	0.06	2672.03	1e-26	NZ_CP012599.1	Salmonella enterica subsp. enterica serovar Newport strain 0307-213, complete genome	108619	cellular organisms; Bacteria; Proteobacteria; Gammaproteobacteria; Enterobacterales; Enterobacteriaceae; Salmonella; Salmonella enterica; Salmonella enterica subsp. enterica; Salmonella enterica subsp. enterica serovar Newport;	28901	Salmonella enterica	small	E.coli
108CM1	GCF_001677475.1_ASM167747v1	2150	2307	86	182440	1.33	1.31	0.01	57.34	56.36	0.55	2060.45	1e-26	NZ_CP015229.1	Escherichia coli strain 06-00048 chromosome, complete genome	562	cellular organisms; Bacteria; Proteobacteria; Gammaproteobacteria; Enterobacterales; Enterobacteriaceae; Escherichia; Escherichia coli;	562	Escherichia coli	small	E.coli
108CM1	GCF_001874485.1_ASM187448v1	2180	248	0	997	0.14	24.87	0.25	0.24	42.03	0.42	246.51	1e-26	NZ_CP015088.1	Escherichia coli O25b:H4 extrachomosomal sequence	941280	cellular organisms; Bacteria; Proteobacteria; Gammaproteobacteria; Enterobacterales; Enterobacteriaceae; Escherichia; Escherichia coli; Escherichia coli O25b:H4;	562	Escherichia coli	small	E.coli
108CM2	GCF_000019645.1_ASM1964v1	1993	156336	6	168291	90.45	94.06	0.93	90.45	94.06	0.93	156317	1e-26	NC_010498.1	Escherichia coli SMS-3-5, complete genome	439855	cellular organisms; Bacteria; Proteobacteria; Gammaproteobacteria; Enterobacterales; Enterobacteriaceae; Escherichia; Escherichia coli; Escherichia coli SMS-3-5;	562	Escherichia coli	small	E.coli
108CM2	GCF_002787935.1_ASM278793v1	2377	4066	81	169609	2.35	2.46	0.02	59.44	61.93	0.61	3826.82	1e-26	NZ_CP024821.1	Escherichia coli strain CREC-591 chromosome, complete genome	562	cellular organisms; Bacteria; Proteobacteria; Gammaproteobacteria; Enterobacterales; Enterobacteriaceae; Escherichia; Escherichia coli;	562	Escherichia coli	small	E.coli
108CM2	GCF_000599625.1_ASM59962v1	2039	1803	76	157942	1.04	1.17	0.01	54.41	61.53	0.6	1585.45	1e-26	NZ_CP007390.1	Escherichia coli strain ST540, complete genome	562	cellular organisms; Bacteria; Proteobacteria; Gammaproteobacteria; Enterobacterales; Enterobacteriaceae; Escherichia; Escherichia coli;	562	Escherichia coli	small	E.coli
108PM1	GCF_000210475.1_ASM21047v1	2014	121627	12	171154	80.82	73.55	0.71	80.82	73.55	0.71	121591	1e-26	NC_017633.1	Escherichia coli ETEC H10407, complete genome	316401	cellular organisms; Bacteria; Proteobacteria; Gammaproteobacteria; Enterobacterales; Enterobacteriaceae; Escherichia; Escherichia coli; Escherichia coli ETEC H10407;	562	Escherichia coli	small	E.coli
108PM1	GCF_003722195.1_ASM372219v1	2588	13340	69	185696	8.86	7.69	0.07	73.91	63.71	0.6	13133.7	1e-26	NZ_CP033605.1	Escherichia coli O157:H7 strain TR01 chromosome, complete genome	83334	cellular organisms; Bacteria; Proteobacteria; Gammaproteobacteria; Enterobacterales; Enterobacteriaceae; Escherichia; Escherichia coli; Escherichia coli O157:H7;	562	Escherichia coli	small	E.coli
108PM1	GCF_002854065.1_ASM285406v1	2395	2449	64	152679	1.63	1.64	0.02	69.87	70.43	0.69	2263.47	1e-26	NZ_CP024147.1	Escherichia coli strain 14EC033 chromosome, complete genome	562	cellular organisms; Bacteria; Proteobacteria; Gammaproteobacteria; Enterobacterales; Enterobacteriaceae; Escherichia; Escherichia coli;	562	Escherichia coli	small	E.coli
108PM1	GCF_001874485.1_ASM187448v1	2180	175	0	997	0.12	17.55	0.18	0.13	19.26	0.19	173.69	1e-26	NZ_CP015088.1	Escherichia coli O25b:H4 extrachomosomal sequence	941280	cellular organisms; Bacteria; Proteobacteria; Gammaproteobacteria; Enterobacterales; Enterobacteriaceae; Escherichia; Escherichia coli; Escherichia coli O25b:H4;	562	Escherichia coli	small	E.coli
108PM2	GCF_000325725.1_ASM32572v1	764	140393	6	167488	85.83	84.25	0.84	85.83	84.25	0.84	140374	1e-26	NC_019905.1	Pseudomonas putida HB3267, complete genome	1215088	cellular organisms; Bacteria; Proteobacteria; Gammaproteobacteria; Pseudomonadales; Pseudomonadaceae; Pseudomonas; Pseudomonas putida group; Pseudomonas putida; Pseudomonas putida HB3267;	303	Pseudomonas putida	small	E.coli
108PM2	GCF_000691565.1_ASM69156v1	769	4133	75	185123	2.53	2.46	0.02	65.3	63.03	0.58	3913.11	1e-26	NZ_CP007620.1	Pseudomonas putida strain DLL-E4, complete genome	303	cellular organisms; Bacteria; Proteobacteria; Gammaproteobacteria; Pseudomonadales; Pseudomonadaceae; Pseudomonas; Pseudomonas putida group; Pseudomonas putida;	303	Pseudomonas putida	small	E.coli
108PM2	GCF_002943995.1_ASM294399v1	8741	63	0	1751	0.04	3.6	0.04	0.05	4.29	0.04	60.62	1e-14	NZ_CP014061.1	Pseudomonas monteilii strain FDAARGOS_171 chromosome, complete genome	76759	cellular organisms; Bacteria; Proteobacteria; Gammaproteobacteria; Pseudomonadales; Pseudomonadaceae; Pseudomonas; Pseudomonas putida group; Pseudomonas monteilii;	76759	Pseudomonas monteilii	small	E.coli
109PM1	GCF_001932515.1_ASM193251v1	2247	128321	13	158785	80.62	82.28	0.81	80.62	82.28	0.81	128281	1e-26	NZ_CP018801.1	Escherichia coli strain tolC- chromosome, complete genome	562	cellular organisms; Bacteria; Proteobacteria; Gammaproteobacteria; Enterobacterales; Enterobacteriaceae; Escherichia; Escherichia coli;	562	Escherichia coli	small	E.coli
109PM1	GCF_003691425.1_ASM369142v1	2582	10565	65	153158	6.64	7.11	0.07	80.5	85.94	0.84	10371.3	1e-26	NZ_CP033096.1	Escherichia coli strain CP53 chromosome, complete genome	562	cellular organisms; Bacteria; Proteobacteria; Gammaproteobacteria; Enterobacterales; Enterobacteriaceae; Escherichia; Escherichia coli;	562	Escherichia coli	small	E.coli
109PM1	GCF_001678965.1_ASM167896v1	2154	4508	76	173279	2.83	2.71	0.03	73.19	69.62	0.67	4284.85	1e-26	NZ_CP013663.1	Escherichia coli strain GB089, complete genome	562	cellular organisms; Bacteria; Proteobacteria; Gammaproteobacteria; Enterobacterales; Enterobacteriaceae; Escherichia; Escherichia coli;	562	Escherichia coli	small	E.coli
109PM1	GCF_001695515.1_ASM169551v1	2160	2811	82	192714	1.77	1.56	0.01	66.37	59.02	0.55	2573.79	1e-26	NZ_CP016625.1	Escherichia coli O157:H7 strain FRIK944, complete genome	83334	cellular organisms; Bacteria; Proteobacteria; Gammaproteobacteria; Enterobacterales; Enterobacteriaceae; Escherichia; Escherichia coli; Escherichia coli O157:H7;	562	Escherichia coli	small	E.coli
109PM1	GCF_003031225.1_ASM303122v1	2514	1991	71	157412	1.25	1.27	0.01	78.42	80.08	0.79	1785.12	1e-26	NZ_CP019961.1	Escherichia coli strain HKUOPY1 chromosome, complete genome	562	cellular organisms; Bacteria; Proteobacteria; Gammaproteobacteria; Enterobacterales; Enterobacteriaceae; Escherichia; Escherichia coli;	562	Escherichia coli	small	E.coli
109PM1	GCF_001874485.1_ASM187448v1	2180	32	0	997	0.02	3.21	0.03	0.18	27.48	0.28	30.62	3.2e-08	NZ_CP015088.1	Escherichia coli O25b:H4 extrachomosomal sequence	941280	cellular organisms; Bacteria; Proteobacteria; Gammaproteobacteria; Enterobacterales; Enterobacteriaceae; Escherichia; Escherichia coli; Escherichia coli O25b:H4;	562	Escherichia coli	small	E.coli
109PM1	GCF_003812085.1_ASM381208v1	2908	6	0	571	0	1.11	0.01	0.01	1.66	0.02	5.28	0.022	NZ_CP033757.1	Klebsiella pneumoniae strain FDAARGOS_566 chromosome 2	573	cellular organisms; Bacteria; Proteobacteria; Gammaproteobacteria; Enterobacterales; Enterobacteriaceae; Klebsiella; Klebsiella pneumoniae;	573	Klebsiella pneumoniae	small	E.coli
109PM2	GCF_003667425.1_ASM366742v1	2581	146820	2	153209	96.54	97.47	0.96	96.54	97.47	0.96	146813	1e-26	NZ_CP032992.1	Escherichia coli strain W5-6 chromosome, complete genome	562	cellular organisms; Bacteria; Proteobacteria; Gammaproteobacteria; Enterobacterales; Enterobacteriaceae; Escherichia; Escherichia coli;	562	Escherichia coli	small	E.coli
109PM2	GCF_001900835.1_ASM190083v1	2223	3526	70	163305	2.32	2.19	0.02	86.63	82.23	0.81	3318.69	1e-26	NZ_CP010172.1	Escherichia coli strain H8, complete genome	562	cellular organisms; Bacteria; Proteobacteria; Gammaproteobacteria; Enterobacterales; Enterobacteriaceae; Escherichia; Escherichia coli;	562	Escherichia coli	small	E.coli
109PP1	GCF_002855325.1_ASM285532v1	2396	135471	8	168624	87.43	83.42	0.8	87.43	83.42	0.8	135446	1e-26	NZ_CP024127.1	Escherichia coli strain 14EC001 chromosome, complete genome	562	cellular organisms; Bacteria; Proteobacteria; Gammaproteobacteria; Enterobacterales; Enterobacteriaceae; Escherichia; Escherichia coli;	562	Escherichia coli	small	E.coli
109PP1	GCF_001932515.1_ASM193251v1	2247	6139	68	158785	3.96	3.94	0.04	82.51	81.9	0.81	5937.19	1e-26	NZ_CP018801.1	Escherichia coli strain tolC- chromosome, complete genome	562	cellular organisms; Bacteria; Proteobacteria; Gammaproteobacteria; Enterobacterales; Enterobacteriaceae; Escherichia; Escherichia coli;	562	Escherichia coli	small	E.coli
109PP1	GCF_001936315.1_ASM193631v1	2248	2398	75	176287	1.55	1.43	0.01	82.48	76.25	0.72	2181.73	1e-26	NZ_CP017631.1	Escherichia coli SLK172, complete genome	562	cellular organisms; Bacteria; Proteobacteria; Gammaproteobacteria; Enterobacterales; Enterobacteriaceae; Escherichia; Escherichia coli;	562	Escherichia coli	small	E.coli
10CM1	GCF_003591595.1_ASM359159v1	2576	128973	8	156112	86.59	83.99	0.83	86.59	83.99	0.83	128947	1e-26	NZ_CP022959.1	Escherichia coli ATCC 8739 chromosome, complete genome	481805	cellular organisms; Bacteria; Proteobacteria; Gammaproteobacteria; Enterobacterales; Enterobacteriaceae; Escherichia; Escherichia coli; Escherichia coli C; Escherichia coli ATCC 8739;	562	Escherichia coli	small	E.coli
10CM1	GCF_002968715.1_ASM296871v1	2447	6248	63	152376	4.19	4.22	0.04	86.04	86	0.84	6061.38	1e-26	NZ_CP027140.1	Escherichia coli strain AR_0369 chromosome, complete genome	562	cellular organisms; Bacteria; Proteobacteria; Gammaproteobacteria; Enterobacterales; Enterobacteriaceae; Escherichia; Escherichia coli;	562	Escherichia coli	small	E.coli
10CM1	GCF_001900655.1_ASM190065v1	2215	3473	66	158677	2.33	2.26	0.02	80.61	77.9	0.76	3278.65	1e-26	NZ_CP010143.1	Escherichia coli strain D4, complete genome	562	cellular organisms; Bacteria; Proteobacteria; Gammaproteobacteria; Enterobacterales; Enterobacteriaceae; Escherichia; Escherichia coli;	562	Escherichia coli	small	E.coli
10CM1	GCF_001936315.1_ASM193631v1	2248	2219	72	176287	1.49	1.27	0.01	80.2	71.34	0.68	2010	1e-26	NZ_CP017631.1	Escherichia coli SLK172, complete genome	562	cellular organisms; Bacteria; Proteobacteria; Gammaproteobacteria; Enterobacterales; Enterobacteriaceae; Escherichia; Escherichia coli;	562	Escherichia coli	small	E.coli
10UM1	GCF_003344465.1_ASM334446v1	2555	161247	2	163965	96.93	99.42	0.98	96.93	99.42	0.98	161240	1e-26	NZ_CP030111.1	Escherichia coli strain MCJCHV-1 chromosome, complete genome	562	cellular organisms; Bacteria; Proteobacteria; Gammaproteobacteria; Enterobacterales; Enterobacteriaceae; Escherichia; Escherichia coli;	562	Escherichia coli	small	E.coli
10UM1	GCF_003571685.1_ASM357168v1	2571	1842	84	179738	1.11	1.07	0.01	62.43	60.12	0.58	1603.14	1e-26	NZ_CP032204.1	Escherichia coli strain AR_0013 chromosome, complete genome	562	cellular organisms; Bacteria; Proteobacteria; Gammaproteobacteria; Enterobacterales; Enterobacteriaceae; Escherichia; Escherichia coli;	562	Escherichia coli	small	E.coli
110CM1	GCF_002946715.1_ASM294671v1	2420	150733	11	182941	85.47	85.56	0.82	85.47	85.56	0.82	150699	1e-26	NZ_CP026723.1	Escherichia coli strain 266917_2 chromosome, complete genome	562	cellular organisms; Bacteria; Proteobacteria; Gammaproteobacteria; Enterobacterales; Enterobacteriaceae; Escherichia; Escherichia coli;	562	Escherichia coli	small	E.coli
110CM1	GCF_002007705.1_ASM200770v1	2251	6974	81	169965	3.95	4.19	0.04	59.71	63.6	0.62	6733	1e-26	NZ_CP019778.1	Escherichia coli strain NCTC86 chromosome, complete genome	562	cellular organisms; Bacteria; Proteobacteria; Gammaproteobacteria; Enterobacterales; Enterobacteriaceae; Escherichia; Escherichia coli;	562	Escherichia coli	small	E.coli
110CM1	GCF_002310595.1_ASM231059v1	2334	3235	84	169986	1.83	1.93	0.02	85.42	90.03	0.89	2990.14	1e-26	NZ_CP023364.1	Escherichia coli strain 144 chromosome, complete genome	562	cellular organisms; Bacteria; Proteobacteria; Gammaproteobacteria; Enterobacterales; Enterobacteriaceae; Escherichia; Escherichia coli;	562	Escherichia coli	small	E.coli
110CM1	GCF_001566615.1_ASM156661v1	2126	2093	84	167702	1.19	1.27	0.01	52.66	55.78	0.55	1852.47	1e-26	NZ_CP014495.1	Escherichia coli strain SaT040, complete geome	562	cellular organisms; Bacteria; Proteobacteria; Gammaproteobacteria; Enterobacterales; Enterobacteriaceae; Escherichia; Escherichia coli;	562	Escherichia coli	small	E.coli
110CP1	GCF_000210475.1_ASM21047v1	2014	134102	9	171154	85.74	80.96	0.78	85.74	80.96	0.78	134074	1e-26	NC_017633.1	Escherichia coli ETEC H10407, complete genome	316401	cellular organisms; Bacteria; Proteobacteria; Gammaproteobacteria; Enterobacterales; Enterobacteriaceae; Escherichia; Escherichia coli; Escherichia coli ETEC H10407;	562	Escherichia coli	small	E.coli
110CP1	GCF_003204155.1_ASM320415v1	2539	6475	74	173820	4.14	3.83	0.04	84.39	77.83	0.76	6255.63	1e-26	NZ_CP029741.1	Escherichia coli strain AR_0085 chromosome, complete genome	562	cellular organisms; Bacteria; Proteobacteria; Gammaproteobacteria; Enterobacterales; Enterobacteriaceae; Escherichia; Escherichia coli;	562	Escherichia coli	small	E.coli
110CP1	GCF_000599665.1_ASM59966v1	2041	2897	72	166675	1.85	1.79	0.02	60.83	58.6	0.57	2685.49	1e-26	NZ_CP007392.1	Escherichia coli strain ST2747, complete genome	562	cellular organisms; Bacteria; Proteobacteria; Gammaproteobacteria; Enterobacterales; Enterobacteriaceae; Escherichia; Escherichia coli;	562	Escherichia coli	small	E.coli
110CP1	GCF_003571765.1_ASM357176v1	2572	1661	69	156698	1.06	1.08	0.01	83.57	84.81	0.83	1462.87	1e-26	NZ_CP032237.1	Escherichia coli strain ECCWS199 chromosome, complete genome	562	cellular organisms; Bacteria; Proteobacteria; Gammaproteobacteria; Enterobacterales; Enterobacteriaceae; Escherichia; Escherichia coli;	562	Escherichia coli	small	E.coli
110CP1	GCF_001874485.1_ASM187448v1	2180	86	0	997	0.05	8.63	0.09	0.29	44.83	0.45	84.63	1e-19	NZ_CP015088.1	Escherichia coli O25b:H4 extrachomosomal sequence	941280	cellular organisms; Bacteria; Proteobacteria; Gammaproteobacteria; Enterobacterales; Enterobacteriaceae; Escherichia; Escherichia coli; Escherichia coli O25b:H4;	562	Escherichia coli	small	E.coli
110PM1	GCF_002952695.1_ASM295269v1	2423	153598	3	166975	93.62	94.7	0.92	93.62	94.7	0.92	153586	1e-26	NZ_CP025318.1	Escherichia coli strain FORC_042 chromosome, complete genome	562	cellular organisms; Bacteria; Proteobacteria; Gammaproteobacteria; Enterobacterales; Enterobacteriaceae; Escherichia; Escherichia coli;	562	Escherichia coli	small	E.coli
110PM1	GCF_000599625.1_ASM59962v1	2039	2267	72	157942	1.38	1.38	0.01	69.97	74.97	0.73	2057.36	1e-26	NZ_CP007390.1	Escherichia coli strain ST540, complete genome	562	cellular organisms; Bacteria; Proteobacteria; Gammaproteobacteria; Enterobacterales; Enterobacteriaceae; Escherichia; Escherichia coli;	562	Escherichia coli	small	E.coli
110PM1	GCF_001874485.1_ASM187448v1	2179	57	0	1056	0.03	5.4	0.05	0.31	40.66	0.49	55.48	1e-13	NZ_CP015087.1	Escherichia coli O25b:H4 extrachomosomal sequence	941280	cellular organisms; Bacteria; Proteobacteria; Gammaproteobacteria; Enterobacterales; Enterobacteriaceae; Escherichia; Escherichia coli; Escherichia coli O25b:H4;	562	Escherichia coli	small	E.coli
110PP1	GCF_002163655.1_ASM216365v1	2294	147627	6	160158	88.86	94.46	0.92	88.86	94.46	0.92	147609	1e-26	NZ_CP018323.1	Escherichia coli strain KSC9 chromosome, complete genome	562	cellular organisms; Bacteria; Proteobacteria; Gammaproteobacteria; Enterobacterales; Enterobacteriaceae; Escherichia; Escherichia coli;	562	Escherichia coli	small	E.coli
110PP1	GCF_003413625.1_ASM341362v1	2563	2894	74	161066	1.74	1.8	0.02	76.06	79.68	0.78	2677.24	1e-26	NZ_CP031653.1	Escherichia coli strain UK_Dog_Liverpool chromosome, complete genome	562	cellular organisms; Bacteria; Proteobacteria; Gammaproteobacteria; Enterobacterales; Enterobacteriaceae; Escherichia; Escherichia coli;	562	Escherichia coli	small	E.coli
110PP1	GCF_001874485.1_ASM187448v1	2180	43	0	997	0.03	4.31	0.04	0.03	5.32	0.05	41.58	6.2e-10	NZ_CP015088.1	Escherichia coli O25b:H4 extrachomosomal sequence	941280	cellular organisms; Bacteria; Proteobacteria; Gammaproteobacteria; Enterobacterales; Enterobacteriaceae; Escherichia; Escherichia coli; Escherichia coli O25b:H4;	562	Escherichia coli	small	E.coli
111CM1	GCF_003344465.1_ASM334446v1	2555	159162	4	163965	92.85	98.01	0.97	92.85	98.01	0.97	159148	1e-26	NZ_CP030111.1	Escherichia coli strain MCJCHV-1 chromosome, complete genome	562	cellular organisms; Bacteria; Proteobacteria; Gammaproteobacteria; Enterobacterales; Enterobacteriaceae; Escherichia; Escherichia coli;	562	Escherichia coli	small	E.coli
111CM1	GCF_003571685.1_ASM357168v1	2571	2937	85	179738	1.71	1.7	0.02	60.88	60.38	0.58	2690.2	1e-26	NZ_CP032204.1	Escherichia coli strain AR_0013 chromosome, complete genome	562	cellular organisms; Bacteria; Proteobacteria; Gammaproteobacteria; Enterobacterales; Enterobacteriaceae; Escherichia; Escherichia coli;	562	Escherichia coli	small	E.coli
111CM1	GCF_003020885.1_ASM302088v1	2510	2116	82	168647	1.23	1.13	0.01	75.51	78.07	0.77	1881.45	1e-26	NZ_CP026853.1	Escherichia coli strain MS7163 chromosome, complete genome	562	cellular organisms; Bacteria; Proteobacteria; Gammaproteobacteria; Enterobacterales; Enterobacteriaceae; Escherichia; Escherichia coli;	562	Escherichia coli	small	E.coli
111PM1	GCF_000829985.1_ASM82998v1	2063	127645	11	163265	82.87	79.54	0.78	82.87	79.54	0.78	127610	1e-26	NZ_CP009166.1	Escherichia coli 1303, complete genome	745156	cellular organisms; Bacteria; Proteobacteria; Gammaproteobacteria; Enterobacterales; Enterobacteriaceae; Escherichia; Escherichia coli; Escherichia coli 1303;	562	Escherichia coli	small	E.coli
111PM1	GCF_900184875.1_Unitig	2606	9053	67	161641	5.88	5.73	0.06	82.01	79.48	0.78	8851.53	1e-26	NZ_LT883142.1	Escherichia coli isolate 6666666.257727.embl genome assembly, chromosome: IV	562	cellular organisms; Bacteria; Proteobacteria; Gammaproteobacteria; Enterobacterales; Enterobacteriaceae; Escherichia; Escherichia coli;	562	Escherichia coli	small	E.coli
111PM1	GCF_001901185.1_ASM190118v1	2239	3645	73	168945	2.37	2.19	0.02	73.91	68.21	0.67	3429.14	1e-26	NZ_CP010219.1	Escherichia coli strain M18, complete genome	562	cellular organisms; Bacteria; Proteobacteria; Gammaproteobacteria; Enterobacterales; Enterobacteriaceae; Escherichia; Escherichia coli;	562	Escherichia coli	small	E.coli
111PM1	GCF_001900655.1_ASM190065v1	2215	2491	68	158677	1.62	1.61	0.02	82.68	82.64	0.8	2292.07	1e-26	NZ_CP010143.1	Escherichia coli strain D4, complete genome	562	cellular organisms; Bacteria; Proteobacteria; Gammaproteobacteria; Enterobacterales; Enterobacteriaceae; Escherichia; Escherichia coli;	562	Escherichia coli	small	E.coli
111PM1	GCF_000597845.1_ASM59784v1	2038	1698	68	156225	1.1	1.12	0.01	80.43	81.49	0.79	1503.85	1e-26	NZ_CP007265.1	Escherichia coli strain ST540, complete genome	562	cellular organisms; Bacteria; Proteobacteria; Gammaproteobacteria; Enterobacterales; Enterobacteriaceae; Escherichia; Escherichia coli;	562	Escherichia coli	small	E.coli
111PM1	GCF_001874485.1_ASM187448v1	2180	35	0	997	0.02	3.51	0.04	0.26	40.12	0.4	33.66	7.1e-09	NZ_CP015088.1	Escherichia coli O25b:H4 extrachomosomal sequence	941280	cellular organisms; Bacteria; Proteobacteria; Gammaproteobacteria; Enterobacterales; Enterobacteriaceae; Escherichia; Escherichia coli; Escherichia coli O25b:H4;	562	Escherichia coli	small	E.coli
111PP1	GCF_001936315.1_ASM193631v1	2248	142158	7	176287	89.43	84.89	0.81	89.43	84.89	0.81	142135	1e-26	NZ_CP017631.1	Escherichia coli SLK172, complete genome	562	cellular organisms; Bacteria; Proteobacteria; Gammaproteobacteria; Enterobacterales; Enterobacteriaceae; Escherichia; Escherichia coli;	562	Escherichia coli	small	E.coli
111PP1	GCF_900474445.1_39641_B02	2608	5248	69	155142	3.3	3.44	0.03	80	83.36	0.82	5043.81	1e-26	NZ_LS483296.1	Escherichia coli strain NCTC9966 genome assembly, chromosome: 1	562	cellular organisms; Bacteria; Proteobacteria; Gammaproteobacteria; Enterobacterales; Enterobacteriaceae; Escherichia; Escherichia coli;	562	Escherichia coli	small	E.coli
111PP1	GCF_002012225.1_ASM201222v1	2267	2753	79	175245	1.73	1.53	0.02	62.26	57.04	0.56	2522.4	1e-26	NZ_CP019029.1	Escherichia coli strain Ecol_881 chromosome, complete genome	562	cellular organisms; Bacteria; Proteobacteria; Gammaproteobacteria; Enterobacterales; Enterobacteriaceae; Escherichia; Escherichia coli;	562	Escherichia coli	small	E.coli
111PP1	GCF_001874485.1_ASM187448v1	2180	75	0	997	0.05	7.32	0.08	0.32	47.84	0.51	73.6	1e-17	NZ_CP015088.1	Escherichia coli O25b:H4 extrachomosomal sequence	941280	cellular organisms; Bacteria; Proteobacteria; Gammaproteobacteria; Enterobacterales; Enterobacteriaceae; Escherichia; Escherichia coli; Escherichia coli O25b:H4;	562	Escherichia coli	small	E.coli
112CP1	GCF_001644725.1_ASM164472v1	2138	141618	7	160097	88.24	89.79	0.88	88.24	89.79	0.88	141596	1e-26	NZ_CP015240.1	Escherichia coli strain 2011C-3911, complete genome	562	cellular organisms; Bacteria; Proteobacteria; Gammaproteobacteria; Enterobacterales; Enterobacteriaceae; Escherichia; Escherichia coli;	562	Escherichia coli	small	E.coli
112CP1	GCF_001901185.1_ASM190118v1	2239	4012	76	168945	2.5	2.41	0.02	80.89	77.93	0.77	3788.58	1e-26	NZ_CP010219.1	Escherichia coli strain M18, complete genome	562	cellular organisms; Bacteria; Proteobacteria; Gammaproteobacteria; Enterobacterales; Enterobacteriaceae; Escherichia; Escherichia coli;	562	Escherichia coli	small	E.coli
112CP1	GCF_003355175.1_ASM335517v1	2559	2148	71	155293	1.34	1.36	0.01	82.7	86.34	0.85	1943.3	1e-26	NZ_CP031321.1	Escherichia coli strain Es_ST2350_SE1_NDM_03_2018 chromosome, complete genome	562	cellular organisms; Bacteria; Proteobacteria; Gammaproteobacteria; Enterobacterales; Enterobacteriaceae; Escherichia; Escherichia coli;	562	Escherichia coli	small	E.coli
112CP1	GCF_001874485.1_ASM187448v1	2179	109	0	1056	0.07	10.33	0.1	0.18	26.64	0.27	107.51	1e-24	NZ_CP015087.1	Escherichia coli O25b:H4 extrachomosomal sequence	941280	cellular organisms; Bacteria; Proteobacteria; Gammaproteobacteria; Enterobacterales; Enterobacteriaceae; Escherichia; Escherichia coli; Escherichia coli O25b:H4;	562	Escherichia coli	small	E.coli
112CP1	GCF_001874485.1_ASM187448v1	2180	47	0	997	0.03	4.71	0.05	0.11	17.45	0.17	45.61	5.3e-10	NZ_CP015088.1	Escherichia coli O25b:H4 extrachomosomal sequence	941280	cellular organisms; Bacteria; Proteobacteria; Gammaproteobacteria; Enterobacterales; Enterobacteriaceae; Escherichia; Escherichia coli; Escherichia coli O25b:H4;	562	Escherichia coli	small	E.coli
112PM1	GCF_003703795.1_ASM370379v1	2584	136921	9	158172	85.04	88.28	0.87	85.04	88.28	0.87	136894	1e-26	NZ_CP033250.1	Escherichia coli strain ECCHD184 chromosome, complete genome	562	cellular organisms; Bacteria; Proteobacteria; Gammaproteobacteria; Enterobacterales; Enterobacteriaceae; Escherichia; Escherichia coli;	562	Escherichia coli	small	E.coli
112PM1	GCF_001900985.1_ASM190098v1	2229	6148	73	167019	3.82	3.78	0.04	80.82	79.77	0.78	5931.56	1e-26	NZ_CP010237.1	Escherichia coli strain S43, complete genome	562	cellular organisms; Bacteria; Proteobacteria; Gammaproteobacteria; Enterobacterales; Enterobacteriaceae; Escherichia; Escherichia coli;	562	Escherichia coli	small	E.coli
112PM1	GCF_002196475.1_ASM219647v1	2312	3212	77	171137	1.99	1.87	0.02	65.93	62.58	0.62	2986.69	1e-26	NZ_CP021840.1	Escherichia coli strain EC974 chromosome, complete genome	562	cellular organisms; Bacteria; Proteobacteria; Gammaproteobacteria; Enterobacterales; Enterobacteriaceae; Escherichia; Escherichia coli;	562	Escherichia coli	small	E.coli
112PM1	GCF_001874485.1_ASM187448v1	2180	56	0	997	0.03	5.62	0.06	0.22	35.01	0.35	54.61	1e-12	NZ_CP015088.1	Escherichia coli O25b:H4 extrachomosomal sequence	941280	cellular organisms; Bacteria; Proteobacteria; Gammaproteobacteria; Enterobacterales; Enterobacteriaceae; Escherichia; Escherichia coli; Escherichia coli O25b:H4;	562	Escherichia coli	small	E.coli
112PM2	GCF_001900655.1_ASM190065v1	2215	133447	9	158677	84.14	86.59	0.84	84.14	86.59	0.84	133418	1e-26	NZ_CP010143.1	Escherichia coli strain D4, complete genome	562	cellular organisms; Bacteria; Proteobacteria; Gammaproteobacteria; Enterobacterales; Enterobacteriaceae; Escherichia; Escherichia coli;	562	Escherichia coli	small	E.coli
112PM2	GCF_001442495.1_ASM144249v1	2112	6901	69	161031	4.35	4.36	0.04	74.14	74.19	0.73	6694.76	1e-26	NZ_CP013112.1	Escherichia coli strain YD786, complete genome	562	cellular organisms; Bacteria; Proteobacteria; Gammaproteobacteria; Enterobacterales; Enterobacteriaceae; Escherichia; Escherichia coli;	562	Escherichia coli	small	E.coli
112PM2	GCF_001677475.1_ASM167747v1	2150	2865	79	182440	1.81	1.63	0.02	60.56	54.35	0.53	2634.25	1e-26	NZ_CP015229.1	Escherichia coli strain 06-00048 chromosome, complete genome	562	cellular organisms; Bacteria; Proteobacteria; Gammaproteobacteria; Enterobacterales; Enterobacteriaceae; Escherichia; Escherichia coli;	562	Escherichia coli	small	E.coli
112PM2	GCF_003018815.1_ASM301881v1	2495	1996	77	179172	1.26	1.17	0.01	78.91	73.35	0.7	1775.07	1e-26	NZ_CP027355.1	Escherichia coli strain 2013C-4991 chromosome, complete genome	562	cellular organisms; Bacteria; Proteobacteria; Gammaproteobacteria; Enterobacterales; Enterobacteriaceae; Escherichia; Escherichia coli;	562	Escherichia coli	small	E.coli
112PP1	GCF_003432305.1_ASM343230v1	2564	148348	3	161124	93.95	93.85	0.92	93.95	93.85	0.92	148337	1e-26	NZ_CP031833.1	Escherichia coli strain 2452 chromosome, complete genome	562	cellular organisms; Bacteria; Proteobacteria; Gammaproteobacteria; Enterobacterales; Enterobacteriaceae; Escherichia; Escherichia coli;	562	Escherichia coli	small	E.coli
112PP1	GCF_001900655.1_ASM190065v1	2215	2054	70	158677	1.3	1.33	0.01	83.97	86	0.84	1850.89	1e-26	NZ_CP010143.1	Escherichia coli strain D4, complete genome	562	cellular organisms; Bacteria; Proteobacteria; Gammaproteobacteria; Enterobacterales; Enterobacteriaceae; Escherichia; Escherichia coli;	562	Escherichia coli	small	E.coli
112PP1	GCF_001874485.1_ASM187448v1	2180	18	0	997	0.01	1.81	0.02	0.06	9.93	0.1	16.64	4.5e-05	NZ_CP015088.1	Escherichia coli O25b:H4 extrachomosomal sequence	941280	cellular organisms; Bacteria; Proteobacteria; Gammaproteobacteria; Enterobacterales; Enterobacteriaceae; Escherichia; Escherichia coli; Escherichia coli O25b:H4;	562	Escherichia coli	small	E.coli
112UM1	GCF_003344465.1_ASM334446v1	2555	160386	2	163965	96.3	98.86	0.98	96.3	98.86	0.98	160379	1e-26	NZ_CP030111.1	Escherichia coli strain MCJCHV-1 chromosome, complete genome	562	cellular organisms; Bacteria; Proteobacteria; Gammaproteobacteria; Enterobacterales; Enterobacteriaceae; Escherichia; Escherichia coli;	562	Escherichia coli	small	E.coli
112UM1	GCF_001874485.1_ASM187448v1	2179	11	0	1056	0.01	1.04	0.01	0.32	48.63	0.5	9.52	0.002	NZ_CP015087.1	Escherichia coli O25b:H4 extrachomosomal sequence	941280	cellular organisms; Bacteria; Proteobacteria; Gammaproteobacteria; Enterobacterales; Enterobacteriaceae; Escherichia; Escherichia coli; Escherichia coli O25b:H4;	562	Escherichia coli	small	E.coli
112UP1	GCF_002310555.1_ASM231055v1	2332	141263	6	157172	89.85	90.88	0.9	89.85	90.88	0.9	141242	1e-26	NZ_CP023359.1	Escherichia coli strain 1943 chromosome, complete genome	562	cellular organisms; Bacteria; Proteobacteria; Gammaproteobacteria; Enterobacterales; Enterobacteriaceae; Escherichia; Escherichia coli;	562	Escherichia coli	small	E.coli
112UP1	GCF_001901085.1_ASM190108v1	2234	6101	70	158002	3.88	3.9	0.04	84.41	84.53	0.84	5892.78	1e-26	NZ_CP010191.1	Escherichia coli strain M8, complete genome	562	cellular organisms; Bacteria; Proteobacteria; Gammaproteobacteria; Enterobacterales; Enterobacteriaceae; Escherichia; Escherichia coli;	562	Escherichia coli	small	E.coli
112UP1	GCF_000010385.1_ASM1038v1	1981	2243	72	160872	1.43	1.42	0.01	86.6	86.12	0.85	2033.87	1e-26	NC_011415.1	Escherichia coli SE11 DNA, complete genome	409438	cellular organisms; Bacteria; Proteobacteria; Gammaproteobacteria; Enterobacterales; Enterobacteriaceae; Escherichia; Escherichia coli; Escherichia coli SE11;	562	Escherichia coli	small	E.coli
112UP1	GCF_001874485.1_ASM187448v1	2180	109	0	997	0.07	10.93	0.11	0.23	36.41	0.37	107.6	1e-24	NZ_CP015088.1	Escherichia coli O25b:H4 extrachomosomal sequence	941280	cellular organisms; Bacteria; Proteobacteria; Gammaproteobacteria; Enterobacterales; Enterobacteriaceae; Escherichia; Escherichia coli; Escherichia coli O25b:H4;	562	Escherichia coli	small	E.coli
112UP1	GCF_001874485.1_ASM187448v1	2179	25	0	1056	0.02	1.8	0.02	0.14	18.39	0.21	23.55	1.2e-06	NZ_CP015087.1	Escherichia coli O25b:H4 extrachomosomal sequence	941280	cellular organisms; Bacteria; Proteobacteria; Gammaproteobacteria; Enterobacterales; Enterobacteriaceae; Escherichia; Escherichia coli; Escherichia coli O25b:H4;	562	Escherichia coli	small	E.coli
113PM1	GCF_900184875.1_Unitig	2606	126874	11	161641	81.47	79.82	0.78	81.47	79.82	0.78	126838	1e-26	NZ_LT883142.1	Escherichia coli isolate 6666666.257727.embl genome assembly, chromosome: IV	562	cellular organisms; Bacteria; Proteobacteria; Gammaproteobacteria; Enterobacterales; Enterobacteriaceae; Escherichia; Escherichia coli;	562	Escherichia coli	small	E.coli
113PM1	GCF_001900985.1_ASM190098v1	2229	9175	69	167019	5.89	5.64	0.05	79.13	75.61	0.74	8968.31	1e-26	NZ_CP010237.1	Escherichia coli strain S43, complete genome	562	cellular organisms; Bacteria; Proteobacteria; Gammaproteobacteria; Enterobacterales; Enterobacteriaceae; Escherichia; Escherichia coli;	562	Escherichia coli	small	E.coli
113PM1	GCF_002196475.1_ASM219647v1	2312	4141	74	171137	2.66	2.42	0.02	67.58	62.15	0.61	3922.03	1e-26	NZ_CP021840.1	Escherichia coli strain EC974 chromosome, complete genome	562	cellular organisms; Bacteria; Proteobacteria; Gammaproteobacteria; Enterobacterales; Enterobacteriaceae; Escherichia; Escherichia coli;	562	Escherichia coli	small	E.coli
113PM1	GCF_001677515.1_ASM167751v1	2152	2345	74	172829	1.51	1.41	0.01	77.93	72.88	0.7	2130.73	1e-26	NZ_CP013662.1	Escherichia coli strain 08-00022, complete genome	562	cellular organisms; Bacteria; Proteobacteria; Gammaproteobacteria; Enterobacterales; Enterobacteriaceae; Escherichia; Escherichia coli;	562	Escherichia coli	small	E.coli
113PM1	GCF_001901315.1_ASM190131v1	2241	1517	68	155196	0.97	1	0.01	79.3	81.18	0.8	1323.47	1e-26	NZ_CP010226.1	Escherichia coli strain S1, complete genome	562	cellular organisms; Bacteria; Proteobacteria; Gammaproteobacteria; Enterobacterales; Enterobacteriaceae; Escherichia; Escherichia coli;	562	Escherichia coli	small	E.coli
113PM1	GCF_001874485.1_ASM187448v1	2180	29	0	997	0.02	2.91	0.03	0.26	40.12	0.4	27.66	1.5e-07	NZ_CP015088.1	Escherichia coli O25b:H4 extrachomosomal sequence	941280	cellular organisms; Bacteria; Proteobacteria; Gammaproteobacteria; Enterobacterales; Enterobacteriaceae; Escherichia; Escherichia coli; Escherichia coli O25b:H4;	562	Escherichia coli	small	E.coli
113PM1	GCF_003812085.1_ASM381208v1	2908	14	0	571	0.01	2.59	0.02	0.02	4.25	0.05	13.27	0.00027	NZ_CP033757.1	Klebsiella pneumoniae strain FDAARGOS_566 chromosome 2	573	cellular organisms; Bacteria; Proteobacteria; Gammaproteobacteria; Enterobacterales; Enterobacteriaceae; Klebsiella; Klebsiella pneumoniae;	573	Klebsiella pneumoniae	small	E.coli
113PM2	GCF_003667385.1_ASM366738v1	2579	145369	6	154204	89.09	95.3	0.94	89.09	95.3	0.94	145348	1e-26	NZ_CP032986.1	Escherichia coli strain BE2-5 chromosome, complete genome	562	cellular organisms; Bacteria; Proteobacteria; Gammaproteobacteria; Enterobacterales; Enterobacteriaceae; Escherichia; Escherichia coli;	562	Escherichia coli	small	E.coli
113PM2	GCF_002741215.1_ASM274121v1	2354	4373	73	162424	2.68	2.78	0.03	78.78	81.64	0.79	4157.73	1e-26	NZ_CP024239.1	Escherichia coli O15:H11 strain 90-9272 chromosome, complete genome	2048777	cellular organisms; Bacteria; Proteobacteria; Gammaproteobacteria; Enterobacterales; Enterobacteriaceae; Escherichia; Escherichia coli; Escherichia coli O15:H11;	562	Escherichia coli	small	E.coli
113PM2	GCF_002011945.1_ASM201194v1	2253	2099	75	161532	1.29	1.27	0.01	71.5	73.22	0.72	1883.67	1e-26	NZ_CP018948.1	Escherichia coli strain Ecol_224 chromosome, complete genome	562	cellular organisms; Bacteria; Proteobacteria; Gammaproteobacteria; Enterobacterales; Enterobacteriaceae; Escherichia; Escherichia coli;	562	Escherichia coli	small	E.coli
113PM2	GCF_001874485.1_ASM187448v1	2179	47	0	1056	0.03	4.45	0.04	0.15	23.13	0.23	45.49	5.3e-10	NZ_CP015087.1	Escherichia coli O25b:H4 extrachomosomal sequence	941280	cellular organisms; Bacteria; Proteobacteria; Gammaproteobacteria; Enterobacterales; Enterobacteriaceae; Escherichia; Escherichia coli; Escherichia coli O25b:H4;	562	Escherichia coli	small	E.coli
113PM2	GCF_001874485.1_ASM187448v1	2180	37	0	997	0.02	3.71	0.04	0.11	18.15	0.18	35.58	3e-09	NZ_CP015088.1	Escherichia coli O25b:H4 extrachomosomal sequence	941280	cellular organisms; Bacteria; Proteobacteria; Gammaproteobacteria; Enterobacterales; Enterobacteriaceae; Escherichia; Escherichia coli; Escherichia coli O25b:H4;	562	Escherichia coli	small	E.coli
113PP1	GCF_003667385.1_ASM366738v1	2579	145372	6	154204	89.11	95.3	0.94	89.11	95.3	0.94	145351	1e-26	NZ_CP032986.1	Escherichia coli strain BE2-5 chromosome, complete genome	562	cellular organisms; Bacteria; Proteobacteria; Gammaproteobacteria; Enterobacterales; Enterobacteriaceae; Escherichia; Escherichia coli;	562	Escherichia coli	small	E.coli
113PP1	GCF_002741215.1_ASM274121v1	2354	4373	73	162424	2.68	2.78	0.03	78.79	81.64	0.79	4157.76	1e-26	NZ_CP024239.1	Escherichia coli O15:H11 strain 90-9272 chromosome, complete genome	2048777	cellular organisms; Bacteria; Proteobacteria; Gammaproteobacteria; Enterobacterales; Enterobacteriaceae; Escherichia; Escherichia coli; Escherichia coli O15:H11;	562	Escherichia coli	small	E.coli
113PP1	GCF_002011945.1_ASM201194v1	2253	2095	75	161532	1.28	1.27	0.01	71.51	73.22	0.72	1879.72	1e-26	NZ_CP018948.1	Escherichia coli strain Ecol_224 chromosome, complete genome	562	cellular organisms; Bacteria; Proteobacteria; Gammaproteobacteria; Enterobacterales; Enterobacteriaceae; Escherichia; Escherichia coli;	562	Escherichia coli	small	E.coli
113PP1	GCF_001874485.1_ASM187448v1	2179	47	0	1056	0.03	4.45	0.04	0.15	23.13	0.23	45.5	5.3e-10	NZ_CP015087.1	Escherichia coli O25b:H4 extrachomosomal sequence	941280	cellular organisms; Bacteria; Proteobacteria; Gammaproteobacteria; Enterobacterales; Enterobacteriaceae; Escherichia; Escherichia coli; Escherichia coli O25b:H4;	562	Escherichia coli	small	E.coli
113PP1	GCF_001874485.1_ASM187448v1	2180	37	0	997	0.02	3.71	0.04	0.11	18.15	0.18	35.58	3e-09	NZ_CP015088.1	Escherichia coli O25b:H4 extrachomosomal sequence	941280	cellular organisms; Bacteria; Proteobacteria; Gammaproteobacteria; Enterobacterales; Enterobacteriaceae; Escherichia; Escherichia coli; Escherichia coli O25b:H4;	562	Escherichia coli	small	E.coli
113PP2	GCF_900184875.1_Unitig	2606	126885	11	161641	81.48	79.82	0.78	81.48	79.82	0.78	126849	1e-26	NZ_LT883142.1	Escherichia coli isolate 6666666.257727.embl genome assembly, chromosome: IV	562	cellular organisms; Bacteria; Proteobacteria; Gammaproteobacteria; Enterobacterales; Enterobacteriaceae; Escherichia; Escherichia coli;	562	Escherichia coli	small	E.coli
113PP2	GCF_001900985.1_ASM190098v1	2229	9176	69	167019	5.89	5.64	0.05	79.13	75.62	0.74	8969.3	1e-26	NZ_CP010237.1	Escherichia coli strain S43, complete genome	562	cellular organisms; Bacteria; Proteobacteria; Gammaproteobacteria; Enterobacterales; Enterobacteriaceae; Escherichia; Escherichia coli;	562	Escherichia coli	small	E.coli
113PP2	GCF_002196475.1_ASM219647v1	2312	4143	74	171137	2.66	2.42	0.02	67.58	62.16	0.61	3924.02	1e-26	NZ_CP021840.1	Escherichia coli strain EC974 chromosome, complete genome	562	cellular organisms; Bacteria; Proteobacteria; Gammaproteobacteria; Enterobacterales; Enterobacteriaceae; Escherichia; Escherichia coli;	562	Escherichia coli	small	E.coli
113PP2	GCF_001677515.1_ASM167751v1	2152	2346	74	172829	1.51	1.41	0.01	77.93	72.89	0.7	2131.71	1e-26	NZ_CP013662.1	Escherichia coli strain 08-00022, complete genome	562	cellular organisms; Bacteria; Proteobacteria; Gammaproteobacteria; Enterobacterales; Enterobacteriaceae; Escherichia; Escherichia coli;	562	Escherichia coli	small	E.coli
113PP2	GCF_001901315.1_ASM190131v1	2241	1517	68	155196	0.97	1	0.01	79.31	81.19	0.8	1323.46	1e-26	NZ_CP010226.1	Escherichia coli strain S1, complete genome	562	cellular organisms; Bacteria; Proteobacteria; Gammaproteobacteria; Enterobacterales; Enterobacteriaceae; Escherichia; Escherichia coli;	562	Escherichia coli	small	E.coli
113PP2	GCF_001874485.1_ASM187448v1	2180	29	0	997	0.02	2.91	0.03	0.26	40.12	0.4	27.66	1.5e-07	NZ_CP015088.1	Escherichia coli O25b:H4 extrachomosomal sequence	941280	cellular organisms; Bacteria; Proteobacteria; Gammaproteobacteria; Enterobacterales; Enterobacteriaceae; Escherichia; Escherichia coli; Escherichia coli O25b:H4;	562	Escherichia coli	small	E.coli
113PP2	GCF_003812085.1_ASM381208v1	2908	14	0	571	0.01	2.59	0.02	0.02	4.25	0.05	13.27	0.00027	NZ_CP033757.1	Klebsiella pneumoniae strain FDAARGOS_566 chromosome 2	573	cellular organisms; Bacteria; Proteobacteria; Gammaproteobacteria; Enterobacterales; Enterobacteriaceae; Klebsiella; Klebsiella pneumoniae;	573	Klebsiella pneumoniae	small	E.coli
114PM1	GCF_900184875.1_Unitig	2606	128774	11	161641	82.28	80.97	0.8	82.28	80.97	0.8	128740	1e-26	NZ_LT883142.1	Escherichia coli isolate 6666666.257727.embl genome assembly, chromosome: IV	562	cellular organisms; Bacteria; Proteobacteria; Gammaproteobacteria; Enterobacterales; Enterobacteriaceae; Escherichia; Escherichia coli;	562	Escherichia coli	small	E.coli
114PM1	GCF_001901315.1_ASM190131v1	2241	8185	65	155196	5.23	5.36	0.05	79.92	82.14	0.81	7989.65	1e-26	NZ_CP010226.1	Escherichia coli strain S1, complete genome	562	cellular organisms; Bacteria; Proteobacteria; Gammaproteobacteria; Enterobacterales; Enterobacteriaceae; Escherichia; Escherichia coli;	562	Escherichia coli	small	E.coli
114PM1	GCF_001936315.1_ASM193631v1	2248	3500	74	176287	2.24	2.08	0.02	78.74	73.6	0.7	3282.11	1e-26	NZ_CP017631.1	Escherichia coli SLK172, complete genome	562	cellular organisms; Bacteria; Proteobacteria; Gammaproteobacteria; Enterobacterales; Enterobacteriaceae; Escherichia; Escherichia coli;	562	Escherichia coli	small	E.coli
114PM1	GCF_002196475.1_ASM219647v1	2312	2026	76	171137	1.29	1.2	0.01	68.36	63.17	0.63	1808.27	1e-26	NZ_CP021840.1	Escherichia coli strain EC974 chromosome, complete genome	562	cellular organisms; Bacteria; Proteobacteria; Gammaproteobacteria; Enterobacterales; Enterobacteriaceae; Escherichia; Escherichia coli;	562	Escherichia coli	small	E.coli
115CM1	GCF_900184875.1_Unitig	2606	109700	18	161641	69.89	69.09	0.68	69.89	69.09	0.68	109645	1e-26	NZ_LT883142.1	Escherichia coli isolate 6666666.257727.embl genome assembly, chromosome: IV	562	cellular organisms; Bacteria; Proteobacteria; Gammaproteobacteria; Enterobacterales; Enterobacteriaceae; Escherichia; Escherichia coli;	562	Escherichia coli	small	E.coli
115CM1	GCF_002196475.1_ASM219647v1	2312	12749	68	171137	8.12	7.54	0.07	66.84	62.07	0.61	12545	1e-26	NZ_CP021840.1	Escherichia coli strain EC974 chromosome, complete genome	562	cellular organisms; Bacteria; Proteobacteria; Gammaproteobacteria; Enterobacterales; Enterobacteriaceae; Escherichia; Escherichia coli;	562	Escherichia coli	small	E.coli
115CM1	GCF_003813145.1_ASM381314v1	2592	5584	72	172601	3.56	3.31	0.03	61.6	57.05	0.56	5370.71	1e-26	NZ_CP033884.1	Escherichia coli strain 50579417 chromosome, complete genome	562	cellular organisms; Bacteria; Proteobacteria; Gammaproteobacteria; Enterobacterales; Enterobacteriaceae; Escherichia; Escherichia coli;	562	Escherichia coli	small	E.coli
115CM1	GCF_002741455.1_ASM274145v1	2361	3376	70	164761	2.15	2.09	0.02	69.43	67.19	0.66	3170.82	1e-26	NZ_CP024243.1	Escherichia coli O128:H27 strain 90-9281 chromosome, complete genome	2048776	cellular organisms; Bacteria; Proteobacteria; Gammaproteobacteria; Enterobacterales; Enterobacteriaceae; Escherichia; Escherichia coli; Escherichia coli O128:H27;	562	Escherichia coli	small	E.coli
115CM1	GCF_002854065.1_ASM285406v1	2395	2098	65	152679	1.34	1.41	0.01	63.08	66.48	0.65	1910.43	1e-26	NZ_CP024147.1	Escherichia coli strain 14EC033 chromosome, complete genome	562	cellular organisms; Bacteria; Proteobacteria; Gammaproteobacteria; Enterobacterales; Enterobacteriaceae; Escherichia; Escherichia coli;	562	Escherichia coli	small	E.coli
115CM2	GCF_001677495.1_ASM167749v1	2151	136433	9	175451	87.34	80.53	0.78	87.34	80.53	0.78	136405	1e-26	NZ_CP015228.1	Escherichia coli strain 09-00049, complete genome	562	cellular organisms; Bacteria; Proteobacteria; Gammaproteobacteria; Enterobacterales; Enterobacteriaceae; Escherichia; Escherichia coli;	562	Escherichia coli	small	E.coli
115CM2	GCF_002741355.1_ASM274135v1	2359	7430	72	167999	4.76	4.55	0.04	84.81	80.78	0.79	7215.91	1e-26	NZ_CP024278.1	Escherichia coli strain ATCC 43896 chromosome, complete genome	562	cellular organisms; Bacteria; Proteobacteria; Gammaproteobacteria; Enterobacterales; Enterobacteriaceae; Escherichia; Escherichia coli;	562	Escherichia coli	small	E.coli
115CM2	GCF_003402955.1_ASM340295v1	2561	3138	76	171877	2.01	1.85	0.02	80.94	75.05	0.74	2916.07	1e-26	NZ_CP031546.1	Escherichia coli strain cq9 chromosome, complete genome	562	cellular organisms; Bacteria; Proteobacteria; Gammaproteobacteria; Enterobacterales; Enterobacteriaceae; Escherichia; Escherichia coli;	562	Escherichia coli	small	E.coli
115CM2	GCF_000971615.1_ASM97161v1	2073	1704	72	160844	1.09	1.08	0.01	83.43	82.01	0.81	1497.45	1e-26	NZ_CP011018.1	Escherichia coli strain CI5, complete genome	562	cellular organisms; Bacteria; Proteobacteria; Gammaproteobacteria; Enterobacterales; Enterobacteriaceae; Escherichia; Escherichia coli;	562	Escherichia coli	small	E.coli
115CM2	GCF_003812085.1_ASM381208v1	2908	25	0	571	0.02	4.62	0.04	0.02	4.62	0.04	24.26	8.4e-07	NZ_CP033757.1	Klebsiella pneumoniae strain FDAARGOS_566 chromosome 2	573	cellular organisms; Bacteria; Proteobacteria; Gammaproteobacteria; Enterobacterales; Enterobacteriaceae; Klebsiella; Klebsiella pneumoniae;	573	Klebsiella pneumoniae	small	E.coli
115CM3	GCF_001936315.1_ASM193631v1	2248	132490	12	176287	82.31	79.02	0.75	82.31	79.02	0.75	132452	1e-26	NZ_CP017631.1	Escherichia coli SLK172, complete genome	562	cellular organisms; Bacteria; Proteobacteria; Gammaproteobacteria; Enterobacterales; Enterobacteriaceae; Escherichia; Escherichia coli;	562	Escherichia coli	small	E.coli
115CM3	GCF_000210475.1_ASM21047v1	2014	8440	73	171154	5.24	5.09	0.05	81.21	78.89	0.76	8221.52	1e-26	NC_017633.1	Escherichia coli ETEC H10407, complete genome	316401	cellular organisms; Bacteria; Proteobacteria; Gammaproteobacteria; Enterobacterales; Enterobacteriaceae; Escherichia; Escherichia coli; Escherichia coli ETEC H10407;	562	Escherichia coli	small	E.coli
115CM3	GCF_000599665.1_ASM59966v1	2041	3818	74	166675	2.37	2.36	0.02	60.25	59.69	0.58	3600.16	1e-26	NZ_CP007392.1	Escherichia coli strain ST2747, complete genome	562	cellular organisms; Bacteria; Proteobacteria; Gammaproteobacteria; Enterobacterales; Enterobacteriaceae; Escherichia; Escherichia coli;	562	Escherichia coli	small	E.coli
115CM3	GCF_003667405.1_ASM366740v1	2580	2906	74	162652	1.81	1.82	0.02	72.14	72.41	0.71	2691.24	1e-26	NZ_CP032989.1	Escherichia coli strain W2-5 chromosome, complete genome	562	cellular organisms; Bacteria; Proteobacteria; Gammaproteobacteria; Enterobacterales; Enterobacteriaceae; Escherichia; Escherichia coli;	562	Escherichia coli	small	E.coli
115CM3	GCF_001874485.1_ASM187448v1	2180	153	0	997	0.1	15.35	0.15	0.1	16.15	0.16	151.59	1e-26	NZ_CP015088.1	Escherichia coli O25b:H4 extrachomosomal sequence	941280	cellular organisms; Bacteria; Proteobacteria; Gammaproteobacteria; Enterobacterales; Enterobacteriaceae; Escherichia; Escherichia coli; Escherichia coli O25b:H4;	562	Escherichia coli	small	E.coli
115CM3	GCF_001874485.1_ASM187448v1	2179	12	0	1056	0.01	1.04	0.01	0.22	32.99	0.34	10.58	0.0011	NZ_CP015087.1	Escherichia coli O25b:H4 extrachomosomal sequence	941280	cellular organisms; Bacteria; Proteobacteria; Gammaproteobacteria; Enterobacterales; Enterobacteriaceae; Escherichia; Escherichia coli; Escherichia coli O25b:H4;	562	Escherichia coli	small	E.coli
115CP1	GCF_003627855.1_ASM362785v1	2578	154944	6	172664	90.38	91.42	0.9	90.38	91.42	0.9	154924	1e-26	NZ_CP032515.1	Escherichia coli strain 118UI chromosome, complete genome	562	cellular organisms; Bacteria; Proteobacteria; Gammaproteobacteria; Enterobacterales; Enterobacteriaceae; Escherichia; Escherichia coli;	562	Escherichia coli	small	E.coli
115CP1	GCF_003813145.1_ASM381314v1	2592	3590	83	172601	2.09	2.12	0.02	71.27	71.81	0.71	3347.24	1e-26	NZ_CP033884.1	Escherichia coli strain 50579417 chromosome, complete genome	562	cellular organisms; Bacteria; Proteobacteria; Gammaproteobacteria; Enterobacterales; Enterobacteriaceae; Escherichia; Escherichia coli;	562	Escherichia coli	small	E.coli
115CP1	GCF_000597845.1_ASM59784v1	2038	2113	75	156225	1.23	1.39	0.01	55.54	62.56	0.61	1896.9	1e-26	NZ_CP007265.1	Escherichia coli strain ST540, complete genome	562	cellular organisms; Bacteria; Proteobacteria; Gammaproteobacteria; Enterobacterales; Enterobacteriaceae; Escherichia; Escherichia coli;	562	Escherichia coli	small	E.coli
115CP1	GCF_001874485.1_ASM187448v1	2179	101	0	1056	0.06	9.57	0.1	0.24	36.21	0.38	99.41	1e-22	NZ_CP015087.1	Escherichia coli O25b:H4 extrachomosomal sequence	941280	cellular organisms; Bacteria; Proteobacteria; Gammaproteobacteria; Enterobacterales; Enterobacteriaceae; Escherichia; Escherichia coli; Escherichia coli O25b:H4;	562	Escherichia coli	small	E.coli
115PM1	GCF_000829985.1_ASM82998v1	2063	128410	12	163265	80.75	79.7	0.79	80.75	79.7	0.79	128374	1e-26	NZ_CP009166.1	Escherichia coli 1303, complete genome	745156	cellular organisms; Bacteria; Proteobacteria; Gammaproteobacteria; Enterobacterales; Enterobacteriaceae; Escherichia; Escherichia coli; Escherichia coli 1303;	562	Escherichia coli	small	E.coli
115PM1	GCF_001936315.1_ASM193631v1	2248	8853	72	176287	5.57	5.24	0.05	80.47	76.19	0.73	8638.08	1e-26	NZ_CP017631.1	Escherichia coli SLK172, complete genome	562	cellular organisms; Bacteria; Proteobacteria; Gammaproteobacteria; Enterobacterales; Enterobacteriaceae; Escherichia; Escherichia coli;	562	Escherichia coli	small	E.coli
115PM1	GCF_002196495.1_ASM219649v1	2313	4033	75	171110	2.54	2.4	0.02	68.02	63.66	0.63	3811.63	1e-26	NZ_CP021844.1	Escherichia coli strain EC1515 chromosome, complete genome	562	cellular organisms; Bacteria; Proteobacteria; Gammaproteobacteria; Enterobacterales; Enterobacteriaceae; Escherichia; Escherichia coli;	562	Escherichia coli	small	E.coli
115PM1	GCF_900618295.1_ecoli019	2611	2013	72	165071	1.27	1.27	0.01	72.12	71.74	0.69	1806.22	1e-26	NZ_LR130532.1	Escherichia coli isolate ecoli019 genome assembly, chromosome: 0	562	cellular organisms; Bacteria; Proteobacteria; Gammaproteobacteria; Enterobacterales; Enterobacteriaceae; Escherichia; Escherichia coli;	562	Escherichia coli	small	E.coli
11PM1	GCF_000827105.1_ASM82710v1	2062	140379	10	169189	84.16	84.32	0.83	84.16	84.32	0.83	140346	1e-26	NZ_CP007592.1	Escherichia coli O157:H16 strain Santai, complete genome	930406	cellular organisms; Bacteria; Proteobacteria; Gammaproteobacteria; Enterobacterales; Enterobacteriaceae; Escherichia; Escherichia coli; Escherichia coli O157:H16;	562	Escherichia coli	small	E.coli
11PM1	GCF_001900985.1_ASM190098v1	2229	8216	74	167019	4.93	5.04	0.05	66.26	67.81	0.66	7993.74	1e-26	NZ_CP010237.1	Escherichia coli strain S43, complete genome	562	cellular organisms; Bacteria; Proteobacteria; Gammaproteobacteria; Enterobacterales; Enterobacteriaceae; Escherichia; Escherichia coli;	562	Escherichia coli	small	E.coli
11PM1	GCF_002220215.1_ASM222021v1	2322	3193	75	161442	1.91	2.01	0.02	67.98	71.19	0.7	2972.83	1e-26	NZ_CP022393.1	Escherichia coli strain E62 chromosome, complete genome	562	cellular organisms; Bacteria; Proteobacteria; Gammaproteobacteria; Enterobacterales; Enterobacteriaceae; Escherichia; Escherichia coli;	562	Escherichia coli	small	E.coli
11PM1	GCF_002196475.1_ASM219647v1	2312	1795	81	171137	1.08	1.07	0.01	71.94	71	0.7	1565.84	1e-26	NZ_CP021840.1	Escherichia coli strain EC974 chromosome, complete genome	562	cellular organisms; Bacteria; Proteobacteria; Gammaproteobacteria; Enterobacterales; Enterobacteriaceae; Escherichia; Escherichia coli;	562	Escherichia coli	small	E.coli
11PM1	GCF_003812085.1_ASM381208v1	2908	18	0	571	0.01	2.96	0.03	0.02	4.99	0.06	17.22	3.3e-05	NZ_CP033757.1	Klebsiella pneumoniae strain FDAARGOS_566 chromosome 2	573	cellular organisms; Bacteria; Proteobacteria; Gammaproteobacteria; Enterobacterales; Enterobacteriaceae; Klebsiella; Klebsiella pneumoniae;	573	Klebsiella pneumoniae	small	E.coli
11UM1	GCF_002214205.1_ASM221420v1	2319	153678	3	163861	94.49	94.84	0.94	94.49	94.84	0.94	153667	1e-26	NZ_CP022164.1	Escherichia coli strain M160133 chromosome, complete genome	562	cellular organisms; Bacteria; Proteobacteria; Gammaproteobacteria; Enterobacterales; Enterobacteriaceae; Escherichia; Escherichia coli;	562	Escherichia coli	small	E.coli
11UM1	GCF_002953435.1_ASM295343v1	2436	2877	78	169222	1.77	1.74	0.02	59.44	58.13	0.57	2648.56	1e-26	NZ_CP026491.1	Escherichia coli strain HS13-1 chromosome, complete genome	562	cellular organisms; Bacteria; Proteobacteria; Gammaproteobacteria; Enterobacterales; Enterobacteriaceae; Escherichia; Escherichia coli;	562	Escherichia coli	small	E.coli
11UM1	GCF_003812085.1_ASM381208v1	2908	25	0	571	0.02	4.62	0.04	0.02	4.62	0.04	24.22	8.6e-07	NZ_CP033757.1	Klebsiella pneumoniae strain FDAARGOS_566 chromosome 2	573	cellular organisms; Bacteria; Proteobacteria; Gammaproteobacteria; Enterobacterales; Enterobacteriaceae; Klebsiella; Klebsiella pneumoniae;	573	Klebsiella pneumoniae	small	E.coli
12CM1	GCF_000210475.1_ASM21047v1	2014	138602	8	171154	87.92	83.82	0.81	87.92	83.82	0.81	138577	1e-26	NC_017633.1	Escherichia coli ETEC H10407, complete genome	316401	cellular organisms; Bacteria; Proteobacteria; Gammaproteobacteria; Enterobacterales; Enterobacteriaceae; Escherichia; Escherichia coli; Escherichia coli ETEC H10407;	562	Escherichia coli	small	E.coli
12CM1	GCF_003111785.1_ASM311178v1	2525	6458	67	156358	4.1	4.26	0.04	85.83	88.71	0.87	6256.9	1e-26	NZ_CP029180.1	Escherichia coli strain H9Ecoli chromosome, complete genome	562	cellular organisms; Bacteria; Proteobacteria; Gammaproteobacteria; Enterobacterales; Enterobacteriaceae; Escherichia; Escherichia coli;	562	Escherichia coli	small	E.coli
12CM1	GCF_002196475.1_ASM219647v1	2312	2217	77	171137	1.41	1.31	0.01	69.82	65	0.64	1994.88	1e-26	NZ_CP021840.1	Escherichia coli strain EC974 chromosome, complete genome	562	cellular organisms; Bacteria; Proteobacteria; Gammaproteobacteria; Enterobacterales; Enterobacteriaceae; Escherichia; Escherichia coli;	562	Escherichia coli	small	E.coli
12PM1	GCF_002966755.1_ASM296675v1	2446	149953	8	154645	88.26	97.94	0.97	88.26	97.94	0.97	149926	1e-26	NZ_CP020025.1	Escherichia coli strain WB61 chromosome, complete genome	562	cellular organisms; Bacteria; Proteobacteria; Gammaproteobacteria; Enterobacterales; Enterobacteriaceae; Escherichia; Escherichia coli;	562	Escherichia coli	small	E.coli
12PM1	GCF_003019035.1_ASM301903v1	2502	5739	82	170752	3.38	3.41	0.03	74.8	75.45	0.74	5495.85	1e-26	NZ_CP027447.1	Escherichia coli strain 2014C-3075 chromosome, complete genome	562	cellular organisms; Bacteria; Proteobacteria; Gammaproteobacteria; Enterobacterales; Enterobacteriaceae; Escherichia; Escherichia coli;	562	Escherichia coli	small	E.coli
12PM1	GCF_001693635.1_ASM169363v1	2159	3907	81	170275	2.3	2.34	0.02	57.3	59.16	0.57	3669.59	1e-26	NZ_CP016546.1	Escherichia coli strain O177:H21 chromosome, complete genome	562	cellular organisms; Bacteria; Proteobacteria; Gammaproteobacteria; Enterobacterales; Enterobacteriaceae; Escherichia; Escherichia coli;	562	Escherichia coli	small	E.coli
12PM1	GCF_002214205.1_ASM221420v1	2319	2526	81	163861	1.49	1.56	0.02	87.39	91.47	0.91	2292.76	1e-26	NZ_CP022164.1	Escherichia coli strain M160133 chromosome, complete genome	562	cellular organisms; Bacteria; Proteobacteria; Gammaproteobacteria; Enterobacterales; Enterobacteriaceae; Escherichia; Escherichia coli;	562	Escherichia coli	small	E.coli
12PM1	GCF_003413625.1_ASM341362v1	2563	1701	79	161066	1	1.07	0.01	56.42	60.41	0.6	1476.42	1e-26	NZ_CP031653.1	Escherichia coli strain UK_Dog_Liverpool chromosome, complete genome	562	cellular organisms; Bacteria; Proteobacteria; Gammaproteobacteria; Enterobacterales; Enterobacteriaceae; Escherichia; Escherichia coli;	562	Escherichia coli	small	E.coli
12PM1	GCF_001874485.1_ASM187448v1	2179	34	0	1056	0.02	3.22	0.03	0.23	35.55	0.37	32.42	1.3e-08	NZ_CP015087.1	Escherichia coli O25b:H4 extrachomosomal sequence	941280	cellular organisms; Bacteria; Proteobacteria; Gammaproteobacteria; Enterobacterales; Enterobacteriaceae; Escherichia; Escherichia coli; Escherichia coli O25b:H4;	562	Escherichia coli	small	E.coli
12PM1	GCF_003812085.1_ASM381208v1	2908	9	0	571	0.01	1.11	0.02	0.01	1.11	0.02	8.21	0.0042	NZ_CP033757.1	Klebsiella pneumoniae strain FDAARGOS_566 chromosome 2	573	cellular organisms; Bacteria; Proteobacteria; Gammaproteobacteria; Enterobacterales; Enterobacteriaceae; Klebsiella; Klebsiella pneumoniae;	573	Klebsiella pneumoniae	small	E.coli
12PP1	GCF_000829985.1_ASM82998v1	2063	124182	11	163265	82.12	77.39	0.76	82.12	77.39	0.76	124148	1e-26	NZ_CP009166.1	Escherichia coli 1303, complete genome	745156	cellular organisms; Bacteria; Proteobacteria; Gammaproteobacteria; Enterobacterales; Enterobacteriaceae; Escherichia; Escherichia coli; Escherichia coli 1303;	562	Escherichia coli	small	E.coli
12PP1	GCF_002934895.1_ASM293489v1	2417	8805	70	174986	5.82	5.23	0.05	77.05	68.83	0.67	8596.51	1e-26	NZ_CP026399.1	Escherichia coli strain ECONIH4 chromosome, complete genome	562	cellular organisms; Bacteria; Proteobacteria; Gammaproteobacteria; Enterobacterales; Enterobacteriaceae; Escherichia; Escherichia coli;	562	Escherichia coli	small	E.coli
12PP1	GCF_003667405.1_ASM366740v1	2580	3101	69	162652	2.05	1.93	0.02	74.75	70.58	0.69	2899.54	1e-26	NZ_CP032989.1	Escherichia coli strain W2-5 chromosome, complete genome	562	cellular organisms; Bacteria; Proteobacteria; Gammaproteobacteria; Enterobacterales; Enterobacteriaceae; Escherichia; Escherichia coli;	562	Escherichia coli	small	E.coli
12PP1	GCF_001900655.1_ASM190065v1	2215	2406	66	158677	1.59	1.56	0.02	81.5	79.99	0.78	2212.61	1e-26	NZ_CP010143.1	Escherichia coli strain D4, complete genome	562	cellular organisms; Bacteria; Proteobacteria; Gammaproteobacteria; Enterobacterales; Enterobacteriaceae; Escherichia; Escherichia coli;	562	Escherichia coli	small	E.coli
12PP1	GCF_001901315.1_ASM190131v1	2241	1537	66	155196	1.02	1.02	0.01	78.53	78.08	0.77	1348.78	1e-26	NZ_CP010226.1	Escherichia coli strain S1, complete genome	562	cellular organisms; Bacteria; Proteobacteria; Gammaproteobacteria; Enterobacterales; Enterobacteriaceae; Escherichia; Escherichia coli;	562	Escherichia coli	small	E.coli
12PP1	GCF_001874485.1_ASM187448v1	2179	16	0	1056	0.01	1.52	0.02	0.15	20.85	0.21	14.65	0.00013	NZ_CP015087.1	Escherichia coli O25b:H4 extrachomosomal sequence	941280	cellular organisms; Bacteria; Proteobacteria; Gammaproteobacteria; Enterobacterales; Enterobacteriaceae; Escherichia; Escherichia coli; Escherichia coli O25b:H4;	562	Escherichia coli	small	E.coli
137PM1	GCF_003033905.1_ASM303390v1	2515	143114	4	156412	92.64	92.89	0.91	92.64	92.89	0.91	143101	1e-26	NZ_CP027118.1	Escherichia coli strain 26561 chromosome, complete genome	562	cellular organisms; Bacteria; Proteobacteria; Gammaproteobacteria; Enterobacterales; Enterobacteriaceae; Escherichia; Escherichia coli;	562	Escherichia coli	small	E.coli
137PM1	GCF_002945135.2_ASM294513v2	2419	2751	70	159807	1.78	1.75	0.02	90.11	88.92	0.87	2547.73	1e-26	NZ_CP026580.2	Escherichia coli strain WCHEC005237 chromosome, complete genome	562	cellular organisms; Bacteria; Proteobacteria; Gammaproteobacteria; Enterobacterales; Enterobacteriaceae; Escherichia; Escherichia coli;	562	Escherichia coli	small	E.coli
138PM1	GCF_000829985.1_ASM82998v1	2063	134421	6	163265	89.03	83.7	0.82	89.03	83.7	0.82	134401	1e-26	NZ_CP009166.1	Escherichia coli 1303, complete genome	745156	cellular organisms; Bacteria; Proteobacteria; Gammaproteobacteria; Enterobacterales; Enterobacteriaceae; Escherichia; Escherichia coli; Escherichia coli 1303;	562	Escherichia coli	small	E.coli
138PM1	GCF_001900655.1_ASM190065v1	2215	5327	65	158677	3.53	3.47	0.03	88.12	86.31	0.84	5132.99	1e-26	NZ_CP010143.1	Escherichia coli strain D4, complete genome	562	cellular organisms; Bacteria; Proteobacteria; Gammaproteobacteria; Enterobacterales; Enterobacteriaceae; Escherichia; Escherichia coli;	562	Escherichia coli	small	E.coli
138PM1	GCF_900186905.1_49923_G01	2607	1853	65	152246	1.23	1.24	0.01	86.95	87.84	0.86	1666.05	1e-26	NZ_LT906474.1	Escherichia coli strain NCTC122 genome assembly, chromosome: 1	562	cellular organisms; Bacteria; Proteobacteria; Gammaproteobacteria; Enterobacterales; Enterobacteriaceae; Escherichia; Escherichia coli;	562	Escherichia coli	small	E.coli
139PM1	GCF_000814145.2_ASM81414v2	2060	147130	2	157199	96.07	95.25	0.94	96.07	95.25	0.94	147122	1e-26	NZ_CP010371.1	Escherichia coli strain 6409, complete genome	562	cellular organisms; Bacteria; Proteobacteria; Gammaproteobacteria; Enterobacterales; Enterobacteriaceae; Escherichia; Escherichia coli;	562	Escherichia coli	small	E.coli
139PM1	GCF_002165095.2_ASM216509v2	2301	2804	71	161459	1.83	1.77	0.02	76.24	73.2	0.72	2596.67	1e-26	NZ_CP032892.1	Escherichia coli strain SCEC020022 chromosome, complete genome	562	cellular organisms; Bacteria; Proteobacteria; Gammaproteobacteria; Enterobacterales; Enterobacteriaceae; Escherichia; Escherichia coli;	562	Escherichia coli	small	E.coli
13CM1	GCF_001969285.2_ASM196928v3	2249	140391	5	154225	89.15	93.09	0.91	89.15	93.09	0.91	140374	1e-26	NZ_CP019213.2	Escherichia coli strain WCHEC050613 chromosome, complete genome	562	cellular organisms; Bacteria; Proteobacteria; Gammaproteobacteria; Enterobacterales; Enterobacteriaceae; Escherichia; Escherichia coli;	562	Escherichia coli	small	E.coli
13CM1	GCF_001932515.1_ASM193251v1	2247	3481	69	158785	2.21	2.24	0.02	83.33	84.16	0.83	3277.66	1e-26	NZ_CP018801.1	Escherichia coli strain tolC- chromosome, complete genome	562	cellular organisms; Bacteria; Proteobacteria; Gammaproteobacteria; Enterobacterales; Enterobacteriaceae; Escherichia; Escherichia coli;	562	Escherichia coli	small	E.coli
13CM1	GCF_001874485.1_ASM187448v1	2180	184	0	997	0.12	18.46	0.18	0.12	19.26	0.19	182.63	1e-26	NZ_CP015088.1	Escherichia coli O25b:H4 extrachomosomal sequence	941280	cellular organisms; Bacteria; Proteobacteria; Gammaproteobacteria; Enterobacterales; Enterobacteriaceae; Escherichia; Escherichia coli; Escherichia coli O25b:H4;	562	Escherichia coli	small	E.coli
13CM1	GCF_003812085.1_ASM381208v1	2908	22	0	571	0.01	4.07	0.04	0.02	4.44	0.04	21.26	4e-06	NZ_CP033757.1	Klebsiella pneumoniae strain FDAARGOS_566 chromosome 2	573	cellular organisms; Bacteria; Proteobacteria; Gammaproteobacteria; Enterobacterales; Enterobacteriaceae; Klebsiella; Klebsiella pneumoniae;	573	Klebsiella pneumoniae	small	E.coli
13CM1	GCF_001874485.1_ASM187448v1	2179	12	0	1056	0.01	1.14	0.01	0.17	24.08	0.25	10.62	0.0011	NZ_CP015087.1	Escherichia coli O25b:H4 extrachomosomal sequence	941280	cellular organisms; Bacteria; Proteobacteria; Gammaproteobacteria; Enterobacterales; Enterobacteriaceae; Escherichia; Escherichia coli; Escherichia coli O25b:H4;	562	Escherichia coli	small	E.coli
13CM2	GCF_003722195.1_ASM372219v1	2588	115347	19	185696	72.14	66.15	0.62	72.14	66.15	0.62	115288	1e-26	NZ_CP033605.1	Escherichia coli O157:H7 strain TR01 chromosome, complete genome	83334	cellular organisms; Bacteria; Proteobacteria; Gammaproteobacteria; Enterobacterales; Enterobacteriaceae; Escherichia; Escherichia coli; Escherichia coli O157:H7;	562	Escherichia coli	small	E.coli
13CM2	GCF_002854065.1_ASM285406v1	2395	11736	62	152679	7.34	7.9	0.08	70.96	76.18	0.74	11548.4	1e-26	NZ_CP024147.1	Escherichia coli strain 14EC033 chromosome, complete genome	562	cellular organisms; Bacteria; Proteobacteria; Gammaproteobacteria; Enterobacterales; Enterobacteriaceae; Escherichia; Escherichia coli;	562	Escherichia coli	small	E.coli
13CM2	GCF_000599645.1_ASM59964v1	2040	5640	67	160099	3.53	3.67	0.04	63.16	65.94	0.63	5440.68	1e-26	NZ_CP007391.1	Escherichia coli strain ST540, complete genome	562	cellular organisms; Bacteria; Proteobacteria; Gammaproteobacteria; Enterobacterales; Enterobacteriaceae; Escherichia; Escherichia coli;	562	Escherichia coli	small	E.coli
13CM2	GCF_002058765.1_ASM205876v1	2279	3536	77	181341	2.21	2.03	0.02	71.31	65.38	0.63	3308.74	1e-26	NZ_CP019944.1	Escherichia coli strain DSM 103246 chromosome, complete genome	562	cellular organisms; Bacteria; Proteobacteria; Gammaproteobacteria; Enterobacterales; Enterobacteriaceae; Escherichia; Escherichia coli;	562	Escherichia coli	small	E.coli
13CM2	GCF_003018335.1_ASM301833v1	2478	2183	74	166949	1.37	1.33	0.01	49.2	47.58	0.47	1969.27	1e-26	NZ_CP027579.1	Escherichia coli strain 2013C-4282 chromosome, complete genome	562	cellular organisms; Bacteria; Proteobacteria; Gammaproteobacteria; Enterobacterales; Enterobacteriaceae; Escherichia; Escherichia coli;	562	Escherichia coli	small	E.coli
13CM2	GCF_003812085.1_ASM381208v1	2908	12	0	571	0.01	2.22	0.02	0.01	2.59	0.02	11.27	0.00079	NZ_CP033757.1	Klebsiella pneumoniae strain FDAARGOS_566 chromosome 2	573	cellular organisms; Bacteria; Proteobacteria; Gammaproteobacteria; Enterobacterales; Enterobacteriaceae; Klebsiella; Klebsiella pneumoniae;	573	Klebsiella pneumoniae	small	E.coli
13PM1	GCF_001900375.1_ASM190037v1	2201	134624	11	157888	82.38	86.32	0.85	82.38	86.32	0.85	134588	1e-26	NZ_CP010150.1	Escherichia coli strain D7, complete genome	562	cellular organisms; Bacteria; Proteobacteria; Gammaproteobacteria; Enterobacterales; Enterobacteriaceae; Escherichia; Escherichia coli;	562	Escherichia coli	small	E.coli
13PM1	GCF_001900985.1_ASM190098v1	2229	9548	73	167019	5.84	5.87	0.06	71.61	71.96	0.7	9330.13	1e-26	NZ_CP010237.1	Escherichia coli strain S43, complete genome	562	cellular organisms; Bacteria; Proteobacteria; Gammaproteobacteria; Enterobacterales; Enterobacteriaceae; Escherichia; Escherichia coli;	562	Escherichia coli	small	E.coli
13PM1	GCF_001679985.1_ASM167998v1	2155	5037	75	165300	3.08	3.13	0.03	78.02	78.77	0.77	4815.69	1e-26	NZ_CP015912.1	Escherichia coli strain 210205630 chromosome, complete genome	562	cellular organisms; Bacteria; Proteobacteria; Gammaproteobacteria; Enterobacterales; Enterobacteriaceae; Escherichia; Escherichia coli;	562	Escherichia coli	small	E.coli
13PM1	GCF_001900335.1_ASM190033v1	2199	2488	76	165036	1.52	1.54	0.02	78.09	78.69	0.77	2267.2	1e-26	NZ_CP010132.1	Escherichia coli strain C10, complete genome	562	cellular organisms; Bacteria; Proteobacteria; Gammaproteobacteria; Enterobacterales; Enterobacteriaceae; Escherichia; Escherichia coli;	562	Escherichia coli	small	E.coli
13PM1	GCF_002165095.2_ASM216509v2	2301	1753	75	161459	1.07	1.11	0.01	77.72	79.94	0.79	1539.15	1e-26	NZ_CP032892.1	Escherichia coli strain SCEC020022 chromosome, complete genome	562	cellular organisms; Bacteria; Proteobacteria; Gammaproteobacteria; Enterobacterales; Enterobacteriaceae; Escherichia; Escherichia coli;	562	Escherichia coli	small	E.coli
13PP1	GCF_002012005.1_ASM201200v1	2256	154438	6	158716	90.98	98.42	0.97	90.98	98.42	0.97	154418	1e-26	NZ_CP018965.1	Escherichia coli strain Ecol_517 chromosome, complete genome	562	cellular organisms; Bacteria; Proteobacteria; Gammaproteobacteria; Enterobacterales; Enterobacteriaceae; Escherichia; Escherichia coli;	562	Escherichia coli	small	E.coli
13PP1	GCF_003413625.1_ASM341362v1	2563	4393	77	161066	2.59	2.59	0.03	89.09	95	0.94	4165.03	1e-26	NZ_CP031653.1	Escherichia coli strain UK_Dog_Liverpool chromosome, complete genome	562	cellular organisms; Bacteria; Proteobacteria; Gammaproteobacteria; Enterobacterales; Enterobacteriaceae; Escherichia; Escherichia coli;	562	Escherichia coli	small	E.coli
13PP1	GCF_003204155.1_ASM320415v1	2539	2601	83	173820	1.53	1.52	0.01	69.47	69.49	0.68	2360.07	1e-26	NZ_CP029741.1	Escherichia coli strain AR_0085 chromosome, complete genome	562	cellular organisms; Bacteria; Proteobacteria; Gammaproteobacteria; Enterobacterales; Enterobacteriaceae; Escherichia; Escherichia coli;	562	Escherichia coli	small	E.coli
13PP1	GCF_001874485.1_ASM187448v1	2179	114	0	1056	0.07	10.81	0.11	0.2	30.52	0.32	112.41	1e-25	NZ_CP015087.1	Escherichia coli O25b:H4 extrachomosomal sequence	941280	cellular organisms; Bacteria; Proteobacteria; Gammaproteobacteria; Enterobacterales; Enterobacteriaceae; Escherichia; Escherichia coli; Escherichia coli O25b:H4;	562	Escherichia coli	small	E.coli
13UM1	GCF_002237325.1_ASM223732v1	2325	140545	6	159761	90.89	89.49	0.88	90.89	89.49	0.88	140526	1e-26	NZ_CP012380.1	Escherichia coli strain WAT, complete genome	562	cellular organisms; Bacteria; Proteobacteria; Gammaproteobacteria; Enterobacterales; Enterobacteriaceae; Escherichia; Escherichia coli;	562	Escherichia coli	small	E.coli
13UM1	GCF_000784925.1_ASM78492v1	2052	5309	77	176962	3.43	2.98	0.03	63.3	56.12	0.55	5081.43	1e-26	NZ_CP009859.1	Escherichia coli strain ECONIH1, complete genome	562	cellular organisms; Bacteria; Proteobacteria; Gammaproteobacteria; Enterobacterales; Enterobacteriaceae; Escherichia; Escherichia coli;	562	Escherichia coli	small	E.coli
13UM1	GCF_002860085.1_ASM286008v1	2399	2385	72	163173	1.54	1.48	0.01	84.72	81.71	0.8	2175.72	1e-26	NZ_CP019051.1	Escherichia coli strain CRE1540 chromosome, complete genome	562	cellular organisms; Bacteria; Proteobacteria; Gammaproteobacteria; Enterobacterales; Enterobacteriaceae; Escherichia; Escherichia coli;	562	Escherichia coli	small	E.coli
13UM1	GCF_001874485.1_ASM187448v1	2179	41	0	1056	0.03	3.89	0.04	0.14	21.14	0.21	39.56	8.3e-10	NZ_CP015087.1	Escherichia coli O25b:H4 extrachomosomal sequence	941280	cellular organisms; Bacteria; Proteobacteria; Gammaproteobacteria; Enterobacterales; Enterobacteriaceae; Escherichia; Escherichia coli; Escherichia coli O25b:H4;	562	Escherichia coli	small	E.coli
13UM2	GCF_002237325.1_ASM223732v1	2325	140483	9	159761	85.76	89.39	0.88	85.76	89.39	0.88	140455	1e-26	NZ_CP012380.1	Escherichia coli strain WAT, complete genome	562	cellular organisms; Bacteria; Proteobacteria; Gammaproteobacteria; Enterobacterales; Enterobacteriaceae; Escherichia; Escherichia coli;	562	Escherichia coli	small	E.coli
13UM2	GCF_001900985.1_ASM190098v1	2229	5185	75	167019	3.17	3.13	0.03	71.64	71.99	0.7	4962.93	1e-26	NZ_CP010237.1	Escherichia coli strain S43, complete genome	562	cellular organisms; Bacteria; Proteobacteria; Gammaproteobacteria; Enterobacterales; Enterobacteriaceae; Escherichia; Escherichia coli;	562	Escherichia coli	small	E.coli
13UM2	GCF_001679985.1_ASM167998v1	2155	3075	76	165300	1.88	1.89	0.02	79.87	80.62	0.79	2853.85	1e-26	NZ_CP015912.1	Escherichia coli strain 210205630 chromosome, complete genome	562	cellular organisms; Bacteria; Proteobacteria; Gammaproteobacteria; Enterobacterales; Enterobacteriaceae; Escherichia; Escherichia coli;	562	Escherichia coli	small	E.coli
13UM2	GCF_002310655.1_ASM231065v1	2337	2163	78	168180	1.32	1.3	0.01	59.59	58.84	0.58	1939.08	1e-26	NZ_CP023353.1	Escherichia coli strain 746 chromosome, complete genome	562	cellular organisms; Bacteria; Proteobacteria; Gammaproteobacteria; Enterobacterales; Enterobacteriaceae; Escherichia; Escherichia coli;	562	Escherichia coli	small	E.coli
13UM2	GCF_002803805.1_ASM280380v2	2382	1628	72	163274	0.99	1.06	0.01	69.54	74.05	0.7	1421.94	1e-26	NZ_CP024978.1	Escherichia coli strain CV839-15 chromosome, complete genome	562	cellular organisms; Bacteria; Proteobacteria; Gammaproteobacteria; Enterobacterales; Enterobacteriaceae; Escherichia; Escherichia coli;	562	Escherichia coli	small	E.coli
140PM1	GCF_001936315.1_ASM193631v1	2248	126258	11	176287	82.63	75.46	0.72	82.63	75.46	0.72	126223	1e-26	NZ_CP017631.1	Escherichia coli SLK172, complete genome	562	cellular organisms; Bacteria; Proteobacteria; Gammaproteobacteria; Enterobacterales; Enterobacteriaceae; Escherichia; Escherichia coli;	562	Escherichia coli	small	E.coli
140PM1	GCF_003711005.1_ASM371100v1	2585	8196	66	160329	5.36	5.22	0.05	81	78.61	0.77	7998.83	1e-26	NZ_CP033378.1	Escherichia coli strain L73 chromosome, complete genome	562	cellular organisms; Bacteria; Proteobacteria; Gammaproteobacteria; Enterobacterales; Enterobacteriaceae; Escherichia; Escherichia coli;	562	Escherichia coli	small	E.coli
140PM1	GCF_001900965.1_ASM190096v1	2228	3888	68	158757	2.54	2.5	0.02	73.98	72.11	0.71	3688.12	1e-26	NZ_CP010236.1	Escherichia coli strain S42, complete genome	562	cellular organisms; Bacteria; Proteobacteria; Gammaproteobacteria; Enterobacterales; Enterobacteriaceae; Escherichia; Escherichia coli;	562	Escherichia coli	small	E.coli
140PM1	GCF_002196475.1_ASM219647v1	2312	1921	74	171137	1.26	1.14	0.01	68.89	62.16	0.62	1708.5	1e-26	NZ_CP021840.1	Escherichia coli strain EC974 chromosome, complete genome	562	cellular organisms; Bacteria; Proteobacteria; Gammaproteobacteria; Enterobacterales; Enterobacteriaceae; Escherichia; Escherichia coli;	562	Escherichia coli	small	E.coli
141CM1	GCF_001900655.1_ASM190065v1	2215	127262	10	158677	83.95	82.64	0.8	83.95	82.64	0.8	127230	1e-26	NZ_CP010143.1	Escherichia coli strain D4, complete genome	562	cellular organisms; Bacteria; Proteobacteria; Gammaproteobacteria; Enterobacterales; Enterobacteriaceae; Escherichia; Escherichia coli;	562	Escherichia coli	small	E.coli
141CM1	GCF_003691425.1_ASM369142v1	2582	9251	62	153158	6.1	6.24	0.06	82.86	84.32	0.82	9064.34	1e-26	NZ_CP033096.1	Escherichia coli strain CP53 chromosome, complete genome	562	cellular organisms; Bacteria; Proteobacteria; Gammaproteobacteria; Enterobacterales; Enterobacteriaceae; Escherichia; Escherichia coli;	562	Escherichia coli	small	E.coli
141CM1	GCF_002196475.1_ASM219647v1	2312	3944	73	171137	2.6	2.3	0.02	70.67	63.34	0.63	3727.77	1e-26	NZ_CP021840.1	Escherichia coli strain EC974 chromosome, complete genome	562	cellular organisms; Bacteria; Proteobacteria; Gammaproteobacteria; Enterobacterales; Enterobacteriaceae; Escherichia; Escherichia coli;	562	Escherichia coli	small	E.coli
141CM1	GCF_003031225.1_ASM303122v1	2514	2457	68	157412	1.62	1.57	0.02	81.73	79.62	0.79	2258.29	1e-26	NZ_CP019961.1	Escherichia coli strain HKUOPY1 chromosome, complete genome	562	cellular organisms; Bacteria; Proteobacteria; Gammaproteobacteria; Enterobacterales; Enterobacteriaceae; Escherichia; Escherichia coli;	562	Escherichia coli	small	E.coli
141CM1	GCF_001874485.1_ASM187448v1	2180	122	0	997	0.08	12.24	0.12	0.31	46.94	0.47	120.66	1e-26	NZ_CP015088.1	Escherichia coli O25b:H4 extrachomosomal sequence	941280	cellular organisms; Bacteria; Proteobacteria; Gammaproteobacteria; Enterobacterales; Enterobacteriaceae; Escherichia; Escherichia coli; Escherichia coli O25b:H4;	562	Escherichia coli	small	E.coli
141PM1	GCF_003722195.1_ASM372219v1	2588	114664	16	185696	75.18	65.81	0.62	75.18	65.81	0.62	114615	1e-26	NZ_CP033605.1	Escherichia coli O157:H7 strain TR01 chromosome, complete genome	83334	cellular organisms; Bacteria; Proteobacteria; Gammaproteobacteria; Enterobacterales; Enterobacteriaceae; Escherichia; Escherichia coli; Escherichia coli O157:H7;	562	Escherichia coli	small	E.coli
141PM1	GCF_000520055.1_ASM52005v1	2037	12152	67	179225	7.97	7.17	0.07	74.36	66.74	0.63	11949.8	1e-26	NZ_CP006262.1	Escherichia coli O145:H28 str. RM13516, complete genome	1248915	cellular organisms; Bacteria; Proteobacteria; Gammaproteobacteria; Enterobacterales; Enterobacteriaceae; Escherichia; Escherichia coli; Escherichia coli O145:H28; Escherichia coli O145:H28 str. RM13516;	562	Escherichia coli	small	E.coli
141PM1	GCF_002058765.1_ASM205876v1	2279	4616	73	181341	3.03	2.64	0.03	74.49	65.17	0.63	4399.95	1e-26	NZ_CP019944.1	Escherichia coli strain DSM 103246 chromosome, complete genome	562	cellular organisms; Bacteria; Proteobacteria; Gammaproteobacteria; Enterobacterales; Enterobacteriaceae; Escherichia; Escherichia coli;	562	Escherichia coli	small	E.coli
141PM1	GCF_003711005.1_ASM371100v1	2585	2630	67	160329	1.72	1.68	0.02	66.58	64.58	0.63	2434.87	1e-26	NZ_CP033378.1	Escherichia coli strain L73 chromosome, complete genome	562	cellular organisms; Bacteria; Proteobacteria; Gammaproteobacteria; Enterobacterales; Enterobacteriaceae; Escherichia; Escherichia coli;	562	Escherichia coli	small	E.coli
142CM1	GCF_000210475.1_ASM21047v1	2014	134800	9	171154	84.82	81.48	0.79	84.82	81.48	0.79	134773	1e-26	NC_017633.1	Escherichia coli ETEC H10407, complete genome	316401	cellular organisms; Bacteria; Proteobacteria; Gammaproteobacteria; Enterobacterales; Enterobacteriaceae; Escherichia; Escherichia coli; Escherichia coli ETEC H10407;	562	Escherichia coli	small	E.coli
142CM1	GCF_002058765.1_ASM205876v1	2279	4655	77	181341	2.93	2.61	0.03	66.95	60.79	0.59	4427.94	1e-26	NZ_CP019944.1	Escherichia coli strain DSM 103246 chromosome, complete genome	562	cellular organisms; Bacteria; Proteobacteria; Gammaproteobacteria; Enterobacterales; Enterobacteriaceae; Escherichia; Escherichia coli;	562	Escherichia coli	small	E.coli
142CM1	GCF_000597845.1_ASM59784v1	2038	2991	68	156225	1.88	1.81	0.02	75.89	78.99	0.77	2792.47	1e-26	NZ_CP007265.1	Escherichia coli strain ST540, complete genome	562	cellular organisms; Bacteria; Proteobacteria; Gammaproteobacteria; Enterobacterales; Enterobacteriaceae; Escherichia; Escherichia coli;	562	Escherichia coli	small	E.coli
142CM1	GCF_001874485.1_ASM187448v1	2180	144	0	997	0.09	13.34	0.14	0.33	47.54	0.53	142.63	1e-26	NZ_CP015088.1	Escherichia coli O25b:H4 extrachomosomal sequence	941280	cellular organisms; Bacteria; Proteobacteria; Gammaproteobacteria; Enterobacterales; Enterobacteriaceae; Escherichia; Escherichia coli; Escherichia coli O25b:H4;	562	Escherichia coli	small	E.coli
142CM1	GCF_003812085.1_ASM381208v1	2908	27	0	571	0.02	4.25	0.05	0.02	4.25	0.05	26.26	3e-07	NZ_CP033757.1	Klebsiella pneumoniae strain FDAARGOS_566 chromosome 2	573	cellular organisms; Bacteria; Proteobacteria; Gammaproteobacteria; Enterobacterales; Enterobacteriaceae; Klebsiella; Klebsiella pneumoniae;	573	Klebsiella pneumoniae	small	E.coli
142CM1	GCF_001874485.1_ASM187448v1	2179	13	0	1056	0.01	1.23	0.01	0.13	19.34	0.19	11.61	0.00065	NZ_CP015087.1	Escherichia coli O25b:H4 extrachomosomal sequence	941280	cellular organisms; Bacteria; Proteobacteria; Gammaproteobacteria; Enterobacterales; Enterobacteriaceae; Escherichia; Escherichia coli; Escherichia coli O25b:H4;	562	Escherichia coli	small	E.coli
143PM1	GCF_002855325.1_ASM285532v1	2396	134585	7	168624	87.75	82.97	0.8	87.75	82.97	0.8	134561	1e-26	NZ_CP024127.1	Escherichia coli strain 14EC001 chromosome, complete genome	562	cellular organisms; Bacteria; Proteobacteria; Gammaproteobacteria; Enterobacterales; Enterobacteriaceae; Escherichia; Escherichia coli;	562	Escherichia coli	small	E.coli
143PM1	GCF_002812545.1_ASM281254v1	2385	7088	66	158632	4.62	4.58	0.04	77.6	76.61	0.75	6890.13	1e-26	NZ_CP025048.1	Escherichia coli strain SC516 chromosome, complete genome	562	cellular organisms; Bacteria; Proteobacteria; Gammaproteobacteria; Enterobacterales; Enterobacteriaceae; Escherichia; Escherichia coli;	562	Escherichia coli	small	E.coli
143PM1	GCF_003691425.1_ASM369142v1	2582	2586	66	153158	1.69	1.75	0.02	87.57	90.08	0.88	2394.17	1e-26	NZ_CP033096.1	Escherichia coli strain CP53 chromosome, complete genome	562	cellular organisms; Bacteria; Proteobacteria; Gammaproteobacteria; Enterobacterales; Enterobacteriaceae; Escherichia; Escherichia coli;	562	Escherichia coli	small	E.coli
143PM2	GCF_001936315.1_ASM193631v1	2248	133219	10	176287	85.2	79.66	0.76	85.2	79.66	0.76	133189	1e-26	NZ_CP017631.1	Escherichia coli SLK172, complete genome	562	cellular organisms; Bacteria; Proteobacteria; Gammaproteobacteria; Enterobacterales; Enterobacteriaceae; Escherichia; Escherichia coli;	562	Escherichia coli	small	E.coli
143PM2	GCF_002741355.1_ASM274135v1	2359	6684	72	167999	4.27	4.09	0.04	73.85	70.26	0.69	6470.77	1e-26	NZ_CP024278.1	Escherichia coli strain ATCC 43896 chromosome, complete genome	562	cellular organisms; Bacteria; Proteobacteria; Gammaproteobacteria; Enterobacterales; Enterobacteriaceae; Escherichia; Escherichia coli;	562	Escherichia coli	small	E.coli
143PM2	GCF_003018455.1_ASM301845v1	2482	2866	82	199013	1.83	1.57	0.01	73.84	62.79	0.58	2626.97	1e-26	NZ_CP027599.1	Escherichia coli strain 97-3250 chromosome, complete genome	562	cellular organisms; Bacteria; Proteobacteria; Gammaproteobacteria; Enterobacterales; Enterobacteriaceae; Escherichia; Escherichia coli;	562	Escherichia coli	small	E.coli
143PM2	GCF_003031225.1_ASM303122v1	2514	1697	70	157412	1.09	1.1	0.01	79.01	79.36	0.78	1496.36	1e-26	NZ_CP019961.1	Escherichia coli strain HKUOPY1 chromosome, complete genome	562	cellular organisms; Bacteria; Proteobacteria; Gammaproteobacteria; Enterobacterales; Enterobacteriaceae; Escherichia; Escherichia coli;	562	Escherichia coli	small	E.coli
143PM2	GCF_003812085.1_ASM381208v1	2908	19	0	571	0.01	3.33	0.03	0.01	3.33	0.03	18.26	1.9e-05	NZ_CP033757.1	Klebsiella pneumoniae strain FDAARGOS_566 chromosome 2	573	cellular organisms; Bacteria; Proteobacteria; Gammaproteobacteria; Enterobacterales; Enterobacteriaceae; Klebsiella; Klebsiella pneumoniae;	573	Klebsiella pneumoniae	small	E.coli
144CM1	GCF_003344465.1_ASM334446v1	2555	161197	2	163965	95.77	99.36	0.98	95.77	99.36	0.98	161189	1e-26	NZ_CP030111.1	Escherichia coli strain MCJCHV-1 chromosome, complete genome	562	cellular organisms; Bacteria; Proteobacteria; Gammaproteobacteria; Enterobacterales; Enterobacteriaceae; Escherichia; Escherichia coli;	562	Escherichia coli	small	E.coli
144CM1	GCF_001874485.1_ASM187448v1	2179	11	0	1056	0.01	1.04	0.01	0.31	48.63	0.5	9.51	0.002	NZ_CP015087.1	Escherichia coli O25b:H4 extrachomosomal sequence	941280	cellular organisms; Bacteria; Proteobacteria; Gammaproteobacteria; Enterobacterales; Enterobacteriaceae; Escherichia; Escherichia coli; Escherichia coli O25b:H4;	562	Escherichia coli	small	E.coli
144PM1	GCF_002196495.1_ASM219649v1	2313	116216	18	171110	72.48	68.74	0.68	72.48	68.74	0.68	116159	1e-26	NZ_CP021844.1	Escherichia coli strain EC1515 chromosome, complete genome	562	cellular organisms; Bacteria; Proteobacteria; Gammaproteobacteria; Enterobacterales; Enterobacteriaceae; Escherichia; Escherichia coli;	562	Escherichia coli	small	E.coli
144PM1	GCF_001900985.1_ASM190098v1	2229	13887	68	167019	8.66	8.55	0.08	66.1	65.06	0.63	13684.1	1e-26	NZ_CP010237.1	Escherichia coli strain S43, complete genome	562	cellular organisms; Bacteria; Proteobacteria; Gammaproteobacteria; Enterobacterales; Enterobacteriaceae; Escherichia; Escherichia coli;	562	Escherichia coli	small	E.coli
144PM1	GCF_000671295.1_ASM67129v1	2045	6581	76	185846	4.1	3.79	0.04	71.31	65.48	0.62	6354.15	1e-26	NZ_CP007136.1	Escherichia coli O145:H28 str. RM12581, complete genome	1248823	cellular organisms; Bacteria; Proteobacteria; Gammaproteobacteria; Enterobacterales; Enterobacteriaceae; Escherichia; Escherichia coli; Escherichia coli O145:H28; Escherichia coli O145:H28 str. RM12581;	562	Escherichia coli	small	E.coli
144PM1	GCF_001695515.1_ASM169551v1	2160	3159	80	192714	1.97	1.78	0.02	70.92	63.67	0.59	2925.84	1e-26	NZ_CP016625.1	Escherichia coli O157:H7 strain FRIK944, complete genome	83334	cellular organisms; Bacteria; Proteobacteria; Gammaproteobacteria; Enterobacterales; Enterobacteriaceae; Escherichia; Escherichia coli; Escherichia coli O157:H7;	562	Escherichia coli	small	E.coli
144PM1	GCF_002587005.1_ASM258700v1	2348	1806	73	163829	1.13	1.12	0.01	58.36	57.6	0.57	1596.49	1e-26	NZ_CP023815.1	Escherichia coli strain IMT16316 chromosome, complete genome	562	cellular organisms; Bacteria; Proteobacteria; Gammaproteobacteria; Enterobacterales; Enterobacteriaceae; Escherichia; Escherichia coli;	562	Escherichia coli	small	E.coli
144PM1	GCF_003812085.1_ASM381208v1	2908	17	0	571	0.01	2.59	0.03	0.02	4.25	0.05	16.26	5.5e-05	NZ_CP033757.1	Klebsiella pneumoniae strain FDAARGOS_566 chromosome 2	573	cellular organisms; Bacteria; Proteobacteria; Gammaproteobacteria; Enterobacterales; Enterobacteriaceae; Klebsiella; Klebsiella pneumoniae;	573	Klebsiella pneumoniae	small	E.coli
144PM2	GCF_001677515.1_ASM167751v1	2152	118431	15	172829	77.18	71.18	0.69	77.18	71.18	0.69	118386	1e-26	NZ_CP013662.1	Escherichia coli strain 08-00022, complete genome	562	cellular organisms; Bacteria; Proteobacteria; Gammaproteobacteria; Enterobacterales; Enterobacteriaceae; Escherichia; Escherichia coli;	562	Escherichia coli	small	E.coli
144PM2	GCF_001900985.1_ASM190098v1	2229	10626	67	167019	6.92	6.54	0.06	75.12	70.77	0.69	10426	1e-26	NZ_CP010237.1	Escherichia coli strain S43, complete genome	562	cellular organisms; Bacteria; Proteobacteria; Gammaproteobacteria; Enterobacterales; Enterobacteriaceae; Escherichia; Escherichia coli;	562	Escherichia coli	small	E.coli
144PM2	GCF_001679985.1_ASM167998v1	2155	5678	69	165300	3.7	3.52	0.03	73.86	69.86	0.69	5473.31	1e-26	NZ_CP015912.1	Escherichia coli strain 210205630 chromosome, complete genome	562	cellular organisms; Bacteria; Proteobacteria; Gammaproteobacteria; Enterobacterales; Enterobacteriaceae; Escherichia; Escherichia coli;	562	Escherichia coli	small	E.coli
144PM2	GCF_002310675.1_ASM231067v1	2338	2522	65	155336	1.64	1.68	0.02	74.22	75.41	0.73	2330.82	1e-26	NZ_CP023377.1	Escherichia coli strain 127 chromosome, complete genome	562	cellular organisms; Bacteria; Proteobacteria; Gammaproteobacteria; Enterobacterales; Enterobacteriaceae; Escherichia; Escherichia coli;	562	Escherichia coli	small	E.coli
144PM2	GCF_002357895.1_ASM235789v1	2343	1863	73	170607	1.21	1.12	0.01	59.02	54.11	0.53	1653.94	1e-26	NZ_AP017617.1	Escherichia coli DNA, complete genome, strain: MRY15-117	562	cellular organisms; Bacteria; Proteobacteria; Gammaproteobacteria; Enterobacterales; Enterobacteriaceae; Escherichia; Escherichia coli;	562	Escherichia coli	small	E.coli
144PM3	GCF_003722195.1_ASM372219v1	2588	124278	7	185696	88.46	71.38	0.67	88.46	71.38	0.67	124257	1e-26	NZ_CP033605.1	Escherichia coli O157:H7 strain TR01 chromosome, complete genome	83334	cellular organisms; Bacteria; Proteobacteria; Gammaproteobacteria; Enterobacterales; Enterobacteriaceae; Escherichia; Escherichia coli; Escherichia coli O157:H7;	562	Escherichia coli	small	E.coli
144PM3	GCF_001969285.2_ASM196928v3	2249	4340	60	154225	3.09	2.88	0.03	69.52	64.86	0.63	4162.85	1e-26	NZ_CP019213.2	Escherichia coli strain WCHEC050613 chromosome, complete genome	562	cellular organisms; Bacteria; Proteobacteria; Gammaproteobacteria; Enterobacterales; Enterobacteriaceae; Escherichia; Escherichia coli;	562	Escherichia coli	small	E.coli
144PM3	GCF_002854065.1_ASM285406v1	2395	2113	60	152679	1.5	1.42	0.01	77.3	72.91	0.71	1938.32	1e-26	NZ_CP024147.1	Escherichia coli strain 14EC033 chromosome, complete genome	562	cellular organisms; Bacteria; Proteobacteria; Gammaproteobacteria; Enterobacterales; Enterobacteriaceae; Escherichia; Escherichia coli;	562	Escherichia coli	small	E.coli
14CM1	GCF_003703795.1_ASM370379v1	2584	141112	6	158172	89.73	91.01	0.89	89.73	91.01	0.89	141092	1e-26	NZ_CP033250.1	Escherichia coli strain ECCHD184 chromosome, complete genome	562	cellular organisms; Bacteria; Proteobacteria; Gammaproteobacteria; Enterobacterales; Enterobacteriaceae; Escherichia; Escherichia coli;	562	Escherichia coli	small	E.coli
14CM1	GCF_002196475.1_ASM219647v1	2312	4854	76	171137	3.09	2.88	0.03	68.22	63.32	0.63	4630.26	1e-26	NZ_CP021840.1	Escherichia coli strain EC974 chromosome, complete genome	562	cellular organisms; Bacteria; Proteobacteria; Gammaproteobacteria; Enterobacterales; Enterobacteriaceae; Escherichia; Escherichia coli;	562	Escherichia coli	small	E.coli
14CM1	GCF_003402955.1_ASM340295v1	2561	2122	77	171877	1.35	1.24	0.01	74.95	69.71	0.69	1900.79	1e-26	NZ_CP031546.1	Escherichia coli strain cq9 chromosome, complete genome	562	cellular organisms; Bacteria; Proteobacteria; Gammaproteobacteria; Enterobacterales; Enterobacteriaceae; Escherichia; Escherichia coli;	562	Escherichia coli	small	E.coli
14CP1	GCF_002116715.1_ASM211671v1	2286	142521	11	160285	84.13	91.01	0.89	84.13	91.01	0.89	142485	1e-26	NZ_CP020933.1	Escherichia coli strain HB-Coli0 chromosome, complete genome	562	cellular organisms; Bacteria; Proteobacteria; Gammaproteobacteria; Enterobacterales; Enterobacteriaceae; Escherichia; Escherichia coli;	562	Escherichia coli	small	E.coli
14CP1	GCF_002119485.1_ASM211948v1	7286	8355	75	159908	4.93	5.28	0.05	9.01	9.57	0.1	8130.1	1e-26	NZ_CP015574.1	Salmonella enterica strain FORC_038, complete genome	28901	cellular organisms; Bacteria; Proteobacteria; Gammaproteobacteria; Enterobacterales; Enterobacteriaceae; Salmonella; Salmonella enterica;	28901	Salmonella enterica	small	E.coli
14CP1	GCF_003402955.1_ASM340295v1	2561	7581	80	171877	4.48	4.43	0.04	77.82	78.12	0.77	7341.95	1e-26	NZ_CP031546.1	Escherichia coli strain cq9 chromosome, complete genome	562	cellular organisms; Bacteria; Proteobacteria; Gammaproteobacteria; Enterobacterales; Enterobacteriaceae; Escherichia; Escherichia coli;	562	Escherichia coli	small	E.coli
14CP1	GCF_002196475.1_ASM219647v1	2312	2121	83	171137	1.25	1.26	0.01	65.2	65.29	0.65	1882.47	1e-26	NZ_CP021840.1	Escherichia coli strain EC974 chromosome, complete genome	562	cellular organisms; Bacteria; Proteobacteria; Gammaproteobacteria; Enterobacterales; Enterobacteriaceae; Escherichia; Escherichia coli;	562	Escherichia coli	small	E.coli
14CP1	GCF_002812545.1_ASM281254v1	2385	1761	77	158632	1.04	1.14	0.01	65.98	71.99	0.7	1542.73	1e-26	NZ_CP025048.1	Escherichia coli strain SC516 chromosome, complete genome	562	cellular organisms; Bacteria; Proteobacteria; Gammaproteobacteria; Enterobacterales; Enterobacteriaceae; Escherichia; Escherichia coli;	562	Escherichia coli	small	E.coli
14CP1	GCF_003812085.1_ASM381208v1	2908	32	0	571	0.02	5.91	0.06	0.02	7.02	0.07	31.19	2.4e-08	NZ_CP033757.1	Klebsiella pneumoniae strain FDAARGOS_566 chromosome 2	573	cellular organisms; Bacteria; Proteobacteria; Gammaproteobacteria; Enterobacterales; Enterobacteriaceae; Klebsiella; Klebsiella pneumoniae;	573	Klebsiella pneumoniae	small	E.coli
14PM1	GCF_000829985.1_ASM82998v1	2063	131488	11	163265	83.28	81.83	0.81	83.28	81.83	0.81	131452	1e-26	NZ_CP009166.1	Escherichia coli 1303, complete genome	745156	cellular organisms; Bacteria; Proteobacteria; Gammaproteobacteria; Enterobacterales; Enterobacteriaceae; Escherichia; Escherichia coli; Escherichia coli 1303;	562	Escherichia coli	small	E.coli
14PM1	GCF_002741355.1_ASM274135v1	2359	8741	72	167999	5.54	5.34	0.05	74.78	71.78	0.7	8525.9	1e-26	NZ_CP024278.1	Escherichia coli strain ATCC 43896 chromosome, complete genome	562	cellular organisms; Bacteria; Proteobacteria; Gammaproteobacteria; Enterobacterales; Enterobacteriaceae; Escherichia; Escherichia coli;	562	Escherichia coli	small	E.coli
14PM1	GCF_001900655.1_ASM190065v1	2215	4000	70	158677	2.53	2.56	0.03	82.72	84.61	0.82	3794.29	1e-26	NZ_CP010143.1	Escherichia coli strain D4, complete genome	562	cellular organisms; Bacteria; Proteobacteria; Gammaproteobacteria; Enterobacterales; Enterobacteriaceae; Escherichia; Escherichia coli;	562	Escherichia coli	small	E.coli
14PM1	GCF_001644745.1_ASM164474v1	2139	2534	80	180543	1.6	1.46	0.01	67.82	61.15	0.59	2302.64	1e-26	NZ_CP015241.1	Escherichia coli strain 2013C-4465 chromosome, complete genome	562	cellular organisms; Bacteria; Proteobacteria; Gammaproteobacteria; Enterobacterales; Enterobacteriaceae; Escherichia; Escherichia coli;	562	Escherichia coli	small	E.coli
14PM1	GCF_003031225.1_ASM303122v1	2514	1936	71	157412	1.23	1.25	0.01	80.09	81.16	0.8	1730.7	1e-26	NZ_CP019961.1	Escherichia coli strain HKUOPY1 chromosome, complete genome	562	cellular organisms; Bacteria; Proteobacteria; Gammaproteobacteria; Enterobacterales; Enterobacteriaceae; Escherichia; Escherichia coli;	562	Escherichia coli	small	E.coli
14PM2	GCF_001644725.1_ASM164472v1	2138	144436	9	160097	84.13	91.41	0.9	84.13	91.41	0.9	144408	1e-26	NZ_CP015240.1	Escherichia coli strain 2011C-3911, complete genome	562	cellular organisms; Bacteria; Proteobacteria; Gammaproteobacteria; Enterobacterales; Enterobacteriaceae; Escherichia; Escherichia coli;	562	Escherichia coli	small	E.coli
14PM2	GCF_002741355.1_ASM274135v1	2359	5439	78	167999	3.17	3.29	0.03	78.38	81.87	0.8	5209.3	1e-26	NZ_CP024278.1	Escherichia coli strain ATCC 43896 chromosome, complete genome	562	cellular organisms; Bacteria; Proteobacteria; Gammaproteobacteria; Enterobacterales; Enterobacteriaceae; Escherichia; Escherichia coli;	562	Escherichia coli	small	E.coli
14PM2	GCF_001900985.1_ASM190098v1	2229	3618	78	167019	2.11	2.21	0.02	68.6	72.34	0.71	3389.79	1e-26	NZ_CP010237.1	Escherichia coli strain S43, complete genome	562	cellular organisms; Bacteria; Proteobacteria; Gammaproteobacteria; Enterobacterales; Enterobacteriaceae; Escherichia; Escherichia coli;	562	Escherichia coli	small	E.coli
14PM2	GCF_002310555.1_ASM231055v1	2332	1725	75	157172	1	1.11	0.01	78.93	87.09	0.86	1510.84	1e-26	NZ_CP023359.1	Escherichia coli strain 1943 chromosome, complete genome	562	cellular organisms; Bacteria; Proteobacteria; Gammaproteobacteria; Enterobacterales; Enterobacteriaceae; Escherichia; Escherichia coli;	562	Escherichia coli	small	E.coli
14PM2	GCF_001874485.1_ASM187448v1	2179	113	0	1056	0.07	10.71	0.11	0.2	29.48	0.33	111.45	1e-25	NZ_CP015087.1	Escherichia coli O25b:H4 extrachomosomal sequence	941280	cellular organisms; Bacteria; Proteobacteria; Gammaproteobacteria; Enterobacterales; Enterobacteriaceae; Escherichia; Escherichia coli; Escherichia coli O25b:H4;	562	Escherichia coli	small	E.coli
14PM2	GCF_001874485.1_ASM187448v1	2180	52	0	997	0.03	5.22	0.05	0.23	39.82	0.4	50.54	1e-11	NZ_CP015088.1	Escherichia coli O25b:H4 extrachomosomal sequence	941280	cellular organisms; Bacteria; Proteobacteria; Gammaproteobacteria; Enterobacterales; Enterobacteriaceae; Escherichia; Escherichia coli; Escherichia coli O25b:H4;	562	Escherichia coli	small	E.coli
14PP1	GCF_001644725.1_ASM164472v1	2138	144385	6	160097	87.7	91.4	0.9	87.7	91.4	0.9	144365	1e-26	NZ_CP015240.1	Escherichia coli strain 2011C-3911, complete genome	562	cellular organisms; Bacteria; Proteobacteria; Gammaproteobacteria; Enterobacterales; Enterobacteriaceae; Escherichia; Escherichia coli;	562	Escherichia coli	small	E.coli
14PP1	GCF_002310555.1_ASM231055v1	2332	5056	71	157172	3.07	3.23	0.03	82.27	87.09	0.86	4845.69	1e-26	NZ_CP023359.1	Escherichia coli strain 1943 chromosome, complete genome	562	cellular organisms; Bacteria; Proteobacteria; Gammaproteobacteria; Enterobacterales; Enterobacteriaceae; Escherichia; Escherichia coli;	562	Escherichia coli	small	E.coli
14PP1	GCF_001900495.1_ASM190049v1	2207	1981	72	158010	1.2	1.27	0.01	83.31	88.07	0.87	1772.45	1e-26	NZ_CP010117.1	Escherichia coli strain C2, complete genome	562	cellular organisms; Bacteria; Proteobacteria; Gammaproteobacteria; Enterobacterales; Enterobacteriaceae; Escherichia; Escherichia coli;	562	Escherichia coli	small	E.coli
14PP1	GCF_001874485.1_ASM187448v1	2179	114	0	1056	0.07	10.81	0.11	0.2	29.38	0.32	112.5	1e-25	NZ_CP015087.1	Escherichia coli O25b:H4 extrachomosomal sequence	941280	cellular organisms; Bacteria; Proteobacteria; Gammaproteobacteria; Enterobacterales; Enterobacteriaceae; Escherichia; Escherichia coli; Escherichia coli O25b:H4;	562	Escherichia coli	small	E.coli
14PP1	GCF_001874485.1_ASM187448v1	2180	22	0	997	0.01	2.21	0.02	0.24	39.82	0.4	20.61	5.6e-06	NZ_CP015088.1	Escherichia coli O25b:H4 extrachomosomal sequence	941280	cellular organisms; Bacteria; Proteobacteria; Gammaproteobacteria; Enterobacterales; Enterobacteriaceae; Escherichia; Escherichia coli; Escherichia coli O25b:H4;	562	Escherichia coli	small	E.coli
14UM1	GCF_002812545.1_ASM281254v1	2385	135867	7	158632	88.7	87.54	0.86	88.7	87.54	0.86	135844	1e-26	NZ_CP025048.1	Escherichia coli strain SC516 chromosome, complete genome	562	cellular organisms; Bacteria; Proteobacteria; Gammaproteobacteria; Enterobacterales; Enterobacteriaceae; Escherichia; Escherichia coli;	562	Escherichia coli	small	E.coli
14UM1	GCF_001969285.2_ASM196928v3	2249	8979	64	154225	5.86	5.96	0.06	88.13	89.53	0.88	8787.32	1e-26	NZ_CP019213.2	Escherichia coli strain WCHEC050613 chromosome, complete genome	562	cellular organisms; Bacteria; Proteobacteria; Gammaproteobacteria; Enterobacterales; Enterobacteriaceae; Escherichia; Escherichia coli;	562	Escherichia coli	small	E.coli
14UM1	GCF_003812085.1_ASM381208v1	2908	26	0	571	0.02	4.25	0.05	0.02	4.62	0.05	25.27	5e-07	NZ_CP033757.1	Klebsiella pneumoniae strain FDAARGOS_566 chromosome 2	573	cellular organisms; Bacteria; Proteobacteria; Gammaproteobacteria; Enterobacterales; Enterobacteriaceae; Klebsiella; Klebsiella pneumoniae;	573	Klebsiella pneumoniae	small	E.coli
15CM1	GCF_001900695.1_ASM190069v1	2217	145735	6	154096	90.15	95.86	0.95	90.15	95.86	0.95	145715	1e-26	NZ_CP010148.1	Escherichia coli strain D6, complete genome	562	cellular organisms; Bacteria; Proteobacteria; Gammaproteobacteria; Enterobacterales; Enterobacteriaceae; Escherichia; Escherichia coli;	562	Escherichia coli	small	E.coli
15CM1	GCF_002787935.1_ASM278793v1	2377	6470	76	169609	4	3.87	0.04	77.98	76.2	0.74	6244.63	1e-26	NZ_CP024821.1	Escherichia coli strain CREC-591 chromosome, complete genome	562	cellular organisms; Bacteria; Proteobacteria; Gammaproteobacteria; Enterobacterales; Enterobacteriaceae; Escherichia; Escherichia coli;	562	Escherichia coli	small	E.coli
15CM1	GCF_000597845.1_ASM59784v1	2038	2389	71	156225	1.48	1.58	0.02	71.59	76.28	0.74	2181.75	1e-26	NZ_CP007265.1	Escherichia coli strain ST540, complete genome	562	cellular organisms; Bacteria; Proteobacteria; Gammaproteobacteria; Enterobacterales; Enterobacteriaceae; Escherichia; Escherichia coli;	562	Escherichia coli	small	E.coli
15CM1	GCF_003812085.1_ASM381208v1	2908	10	0	571	0.01	1.29	0.02	0.01	1.29	0.02	9.24	0.0024	NZ_CP033757.1	Klebsiella pneumoniae strain FDAARGOS_566 chromosome 2	573	cellular organisms; Bacteria; Proteobacteria; Gammaproteobacteria; Enterobacterales; Enterobacteriaceae; Klebsiella; Klebsiella pneumoniae;	573	Klebsiella pneumoniae	small	E.coli
15CP1	GCF_002934895.1_ASM293489v1	2417	117439	13	174986	79.91	69.33	0.67	79.91	69.33	0.67	117400	1e-26	NZ_CP026399.1	Escherichia coli strain ECONIH4 chromosome, complete genome	562	cellular organisms; Bacteria; Proteobacteria; Gammaproteobacteria; Enterobacterales; Enterobacteriaceae; Escherichia; Escherichia coli;	562	Escherichia coli	small	E.coli
15CP1	GCF_003413625.1_ASM341362v1	2563	10828	62	161066	7.37	6.84	0.07	78.16	72.3	0.71	10640.8	1e-26	NZ_CP031653.1	Escherichia coli strain UK_Dog_Liverpool chromosome, complete genome	562	cellular organisms; Bacteria; Proteobacteria; Gammaproteobacteria; Enterobacterales; Enterobacteriaceae; Escherichia; Escherichia coli;	562	Escherichia coli	small	E.coli
15CP1	GCF_900174635.1_WI2	2605	3950	64	158879	2.69	2.53	0.02	78.57	74.08	0.73	3759.62	1e-26	NZ_LT838200.1	Escherichia coli isolate WI2 isolate genome assembly, chromosome: WI2	562	cellular organisms; Bacteria; Proteobacteria; Gammaproteobacteria; Enterobacterales; Enterobacteriaceae; Escherichia; Escherichia coli;	562	Escherichia coli	small	E.coli
15CP1	GCF_000027125.1_ASM2712v1	2007	2265	72	174012	1.54	1.32	0.01	62.84	53.84	0.53	2057.46	1e-26	NC_017626.1	Escherichia coli 042 complete genome	216592	cellular organisms; Bacteria; Proteobacteria; Gammaproteobacteria; Enterobacterales; Enterobacteriaceae; Escherichia; Escherichia coli; Escherichia coli O44:H18; Escherichia coli 042;	562	Escherichia coli	small	E.coli
15PM1	GCF_000210475.1_ASM21047v1	2014	137976	8	171154	88.21	83.41	0.81	88.21	83.41	0.81	137951	1e-26	NC_017633.1	Escherichia coli ETEC H10407, complete genome	316401	cellular organisms; Bacteria; Proteobacteria; Gammaproteobacteria; Enterobacterales; Enterobacteriaceae; Escherichia; Escherichia coli; Escherichia coli ETEC H10407;	562	Escherichia coli	small	E.coli
15PM1	GCF_003667405.1_ASM366740v1	2580	5822	71	162652	3.72	3.65	0.04	75.3	73.41	0.72	5611.37	1e-26	NZ_CP032989.1	Escherichia coli strain W2-5 chromosome, complete genome	562	cellular organisms; Bacteria; Proteobacteria; Gammaproteobacteria; Enterobacterales; Enterobacteriaceae; Escherichia; Escherichia coli;	562	Escherichia coli	small	E.coli
15PM1	GCF_003711005.1_ASM371100v1	2585	2644	71	160329	1.69	1.69	0.02	87.43	86.82	0.85	2436.7	1e-26	NZ_CP033378.1	Escherichia coli strain L73 chromosome, complete genome	562	cellular organisms; Bacteria; Proteobacteria; Gammaproteobacteria; Enterobacterales; Enterobacteriaceae; Escherichia; Escherichia coli;	562	Escherichia coli	small	E.coli
15PM1	GCF_001900655.1_ASM190065v1	2215	1665	70	158677	1.06	1.08	0.01	84.98	86.19	0.84	1464.73	1e-26	NZ_CP010143.1	Escherichia coli strain D4, complete genome	562	cellular organisms; Bacteria; Proteobacteria; Gammaproteobacteria; Enterobacterales; Enterobacteriaceae; Escherichia; Escherichia coli;	562	Escherichia coli	small	E.coli
15PM1	GCF_001874485.1_ASM187448v1	2180	37	0	997	0.02	3.71	0.04	0.27	42.23	0.42	35.63	2.9e-09	NZ_CP015088.1	Escherichia coli O25b:H4 extrachomosomal sequence	941280	cellular organisms; Bacteria; Proteobacteria; Gammaproteobacteria; Enterobacterales; Enterobacteriaceae; Escherichia; Escherichia coli; Escherichia coli O25b:H4;	562	Escherichia coli	small	E.coli
[truncated: 1,042 more rows]

## Sheet: plasmidfinder_results
Bacterial Isolate	Database	Plasmid	Identity	Query / Template length	Contig	Position in contig	Note	Accession number	Farm_size	Species_MALDI_TOF
[truncated: 1,819 more rows]

[truncated: 3 more sheets: ARIBIA_result, pointfinder_results, resfinder_results]
