# Supplementary material for: Exploring the Antibiotic Resistance Burden in Livestock, Livestock Handlers and Their Non-Livestock Handling Contacts: A One Health Perspective
Source: Front Microbiol. 2021 Apr 20;12:651461. doi: 10.3389/fmicb.2021.651461 (PMC8093850; doi:10.3389/fmicb.2021.651461)
Supplement: Supplementary file 6 [file Table_2.XLSX]

## Sheet: Sheet1
Isolate_code	Farm_size	Isolate_source	ST	Database	Virulence factor	Identity	Query / Template length	Contig	Position in contig	Protein function	Accession number
128CM1	M	C	ST10	virulence_ecoli	cma	100	816 / 816	38 length=32071 depth=1.48x	14365..15180	Colicin M	FJ664752
63PM1	M	P	ST196	virulence_ecoli	stb	100	216 / 216	71 length=4525 depth=3.19x	1350..1565	Heat-stabile enterotoxin II	AY028790
63UM2	M	NC	ST457	virulence_ecoli	air	98.64	4270 / 4605	17 length=112519 depth=1.00x	2..4271	Enteroaggregative immunoglobulin repeat protein	CP003034
63UM2	M	NC	ST457	virulence_ecoli	cma	100	816 / 816	47 length=4892 depth=1.18x	3082..3897	Colicin M	FJ664752
63UM2	M	NC	ST457	virulence_ecoli	eilA	99.18	1698 / 1698	14 length=145796 depth=1.00x	3110..4807	Salmonella HilA homolog	CP000970
63PM2	M	P	ST457	virulence_ecoli	stb	100	216 / 216	71 length=4525 depth=3.19x	1350..1565	Heat-stabile enterotoxin II	AY028790
