# Supplementary material for: Exploring the Antibiotic Resistance Burden in Livestock, Livestock Handlers and Their Non-Livestock Handling Contacts: A One Health Perspective
Source: Front Microbiol. 2021 Apr 20;12:651461. doi: 10.3389/fmicb.2021.651461 (PMC8093850; doi:10.3389/fmicb.2021.651461)
Supplement: Supplementary file 7 [file Table_3.XLSX]

## Sheet: Common Genes
Gene	Non-unique Gene name	Annotation	No. isolates	No. sequences	Avg sequences per isolate	Genome Fragment	Order within Fragment	Accessory Fragment	Accessory Order with Fragment	QC	Min group size nuc	Max group size nuc	Avg group size nuc	120CM2-M-C-ST6786	120PM3-M-P-ST6786	121PP1-M-P-ST216	121UP3-M-NC-ST216	128CM1-M-C-ST10	128PP2-M-P-ST10	16CP1-S-C-ST206	16PP2-S-P-ST206	54CM1-S-C-ST48	54PM1-S-P-ST48	59CM2-S-C-ST10	59PM1-S-P-ST10	60CM1-S-C-ST10	60PP1-S-P-ST10	63PM1-M-P-ST196	63PM2-M-P-ST457	63UM2-M-NC-ST457	8PM1-S-P-ST10	8UP1-S-NC-ST10
aaeA		hydroxylated\t aromatic carboxylic acid efflux transporter - putative membrane fusion protein	19	19	1	52	91				932	932	932	8c0ffab546cffa8b8312cd6dcbe63fac_2397	e9593a73ee59e109c3a84ae764795e35_2500	a278c521f3462e798f98ab3da4f0ca9c_1163	f65e28defb82d628dede419184f7a1df_1163	6f1aed853d7426dfd55402677aa7aca9_2643	6fa0c7d3eb28fffa22129f7cb7363aa8_3080	d5fd1b4f83685157a883838f05845b96_3378	6badda44e8056cb37f8ad7368ed188d2_778	a11e51e3e9d27439ea3b5ccb13d9d066_244	10a7b1af6a83d7de8b3ddb173791c6d9_3775	99208419edebc8d197684c252b062c82_811	44ffbb1a9aaa295e97e8afb4ab27cda0_192	05cf582fd6b7a2a9b33daf5880b21e38_2270	611cdae4c205070ddfa3f1e8c6687b4d_1855	1b3f24b6653e20e68e6a3c45792b637d_2766	a157ed540551fc46452f324682411a41_721	b04d8b0fafe59e3e0bf8723406711506_1020	a5128d59a21373e87e1751aa3db19548_3079	5bb522dd4ab05e8ef68016408893a4b1_3811
aaeB		hydroxylated\t aromatic carboxylic acid efflux transporter - putative membrane subunit	19	19	1	52	92				1967	1967	1967	8c0ffab546cffa8b8312cd6dcbe63fac_2396	e9593a73ee59e109c3a84ae764795e35_2499	a278c521f3462e798f98ab3da4f0ca9c_1162	f65e28defb82d628dede419184f7a1df_1162	6f1aed853d7426dfd55402677aa7aca9_2642	6fa0c7d3eb28fffa22129f7cb7363aa8_3079	d5fd1b4f83685157a883838f05845b96_3379	6badda44e8056cb37f8ad7368ed188d2_777	a11e51e3e9d27439ea3b5ccb13d9d066_243	10a7b1af6a83d7de8b3ddb173791c6d9_3774	99208419edebc8d197684c252b062c82_810	44ffbb1a9aaa295e97e8afb4ab27cda0_191	05cf582fd6b7a2a9b33daf5880b21e38_2271	611cdae4c205070ddfa3f1e8c6687b4d_1854	1b3f24b6653e20e68e6a3c45792b637d_2767	a157ed540551fc46452f324682411a41_720	b04d8b0fafe59e3e0bf8723406711506_1019	a5128d59a21373e87e1751aa3db19548_3078	5bb522dd4ab05e8ef68016408893a4b1_3810
aaeR		quorum sensing transcriptional regulator of LYSR-type	19	19	1	52	89				929	929	929	8c0ffab546cffa8b8312cd6dcbe63fac_2399	e9593a73ee59e109c3a84ae764795e35_2502	a278c521f3462e798f98ab3da4f0ca9c_1165	f65e28defb82d628dede419184f7a1df_1165	6f1aed853d7426dfd55402677aa7aca9_2645	6fa0c7d3eb28fffa22129f7cb7363aa8_3082	d5fd1b4f83685157a883838f05845b96_3376	6badda44e8056cb37f8ad7368ed188d2_780	a11e51e3e9d27439ea3b5ccb13d9d066_246	10a7b1af6a83d7de8b3ddb173791c6d9_3777	99208419edebc8d197684c252b062c82_813	44ffbb1a9aaa295e97e8afb4ab27cda0_194	05cf582fd6b7a2a9b33daf5880b21e38_2268	611cdae4c205070ddfa3f1e8c6687b4d_1857	1b3f24b6653e20e68e6a3c45792b637d_2764	a157ed540551fc46452f324682411a41_723	b04d8b0fafe59e3e0bf8723406711506_1022	a5128d59a21373e87e1751aa3db19548_3081	5bb522dd4ab05e8ef68016408893a4b1_3813
aaeX		hypothetical protein	19	19	1	52	90				203	203	203	8c0ffab546cffa8b8312cd6dcbe63fac_2398	e9593a73ee59e109c3a84ae764795e35_2501	a278c521f3462e798f98ab3da4f0ca9c_1164	f65e28defb82d628dede419184f7a1df_1164	6f1aed853d7426dfd55402677aa7aca9_2644	6fa0c7d3eb28fffa22129f7cb7363aa8_3081	d5fd1b4f83685157a883838f05845b96_3377	6badda44e8056cb37f8ad7368ed188d2_779	a11e51e3e9d27439ea3b5ccb13d9d066_245	10a7b1af6a83d7de8b3ddb173791c6d9_3776	99208419edebc8d197684c252b062c82_812	44ffbb1a9aaa295e97e8afb4ab27cda0_193	05cf582fd6b7a2a9b33daf5880b21e38_2269	611cdae4c205070ddfa3f1e8c6687b4d_1856	1b3f24b6653e20e68e6a3c45792b637d_2765	a157ed540551fc46452f324682411a41_722	b04d8b0fafe59e3e0bf8723406711506_1021	a5128d59a21373e87e1751aa3db19548_3080	5bb522dd4ab05e8ef68016408893a4b1_3812
aas		2-acylglycerophosphoethanolamine acyltransferase / acyl-ACP synthetase	19	19	1	52	6189				2159	2159	2159	8c0ffab546cffa8b8312cd6dcbe63fac_1479	e9593a73ee59e109c3a84ae764795e35_1582	a278c521f3462e798f98ab3da4f0ca9c_1992	f65e28defb82d628dede419184f7a1df_1892	6f1aed853d7426dfd55402677aa7aca9_1518	6fa0c7d3eb28fffa22129f7cb7363aa8_1623	d5fd1b4f83685157a883838f05845b96_2860	6badda44e8056cb37f8ad7368ed188d2_2839	a11e51e3e9d27439ea3b5ccb13d9d066_1772	10a7b1af6a83d7de8b3ddb173791c6d9_2522	99208419edebc8d197684c252b062c82_847	44ffbb1a9aaa295e97e8afb4ab27cda0_2274	05cf582fd6b7a2a9b33daf5880b21e38_2585	611cdae4c205070ddfa3f1e8c6687b4d_2749	1b3f24b6653e20e68e6a3c45792b637d_1870	a157ed540551fc46452f324682411a41_884	b04d8b0fafe59e3e0bf8723406711506_612	a5128d59a21373e87e1751aa3db19548_2579	5bb522dd4ab05e8ef68016408893a4b1_3114
aat		leucyl\t phenylalanyl-tRNA-protein transferase	19	19	1	52	1659				704	704	704	8c0ffab546cffa8b8312cd6dcbe63fac_1609	e9593a73ee59e109c3a84ae764795e35_1646	a278c521f3462e798f98ab3da4f0ca9c_737	f65e28defb82d628dede419184f7a1df_737	6f1aed853d7426dfd55402677aa7aca9_581	6fa0c7d3eb28fffa22129f7cb7363aa8_2631	d5fd1b4f83685157a883838f05845b96_1722	6badda44e8056cb37f8ad7368ed188d2_192	a11e51e3e9d27439ea3b5ccb13d9d066_831	10a7b1af6a83d7de8b3ddb173791c6d9_2655	99208419edebc8d197684c252b062c82_3348	44ffbb1a9aaa295e97e8afb4ab27cda0_1447	05cf582fd6b7a2a9b33daf5880b21e38_3417	611cdae4c205070ddfa3f1e8c6687b4d_2025	1b3f24b6653e20e68e6a3c45792b637d_1346	a157ed540551fc46452f324682411a41_1917	b04d8b0fafe59e3e0bf8723406711506_1637	a5128d59a21373e87e1751aa3db19548_686	5bb522dd4ab05e8ef68016408893a4b1_1936
abrB		putative regulator	19	19	1	52	1863				1046	1046	1046	8c0ffab546cffa8b8312cd6dcbe63fac_3462	e9593a73ee59e109c3a84ae764795e35_3464	a278c521f3462e798f98ab3da4f0ca9c_4198	f65e28defb82d628dede419184f7a1df_4186	6f1aed853d7426dfd55402677aa7aca9_3288	6fa0c7d3eb28fffa22129f7cb7363aa8_1300	d5fd1b4f83685157a883838f05845b96_1579	6badda44e8056cb37f8ad7368ed188d2_2563	a11e51e3e9d27439ea3b5ccb13d9d066_2537	10a7b1af6a83d7de8b3ddb173791c6d9_707	99208419edebc8d197684c252b062c82_2456	44ffbb1a9aaa295e97e8afb4ab27cda0_2874	05cf582fd6b7a2a9b33daf5880b21e38_1831	611cdae4c205070ddfa3f1e8c6687b4d_2238	1b3f24b6653e20e68e6a3c45792b637d_2724	a157ed540551fc46452f324682411a41_268	b04d8b0fafe59e3e0bf8723406711506_130	a5128d59a21373e87e1751aa3db19548_2901	5bb522dd4ab05e8ef68016408893a4b1_3234
accA		acetyl-CoA carboxyltransferase\t alpha subunit	19	19	1	52	3339				959	959	959	8c0ffab546cffa8b8312cd6dcbe63fac_351	e9593a73ee59e109c3a84ae764795e35_650	a278c521f3462e798f98ab3da4f0ca9c_229	f65e28defb82d628dede419184f7a1df_378	6f1aed853d7426dfd55402677aa7aca9_1890	6fa0c7d3eb28fffa22129f7cb7363aa8_2104	d5fd1b4f83685157a883838f05845b96_1306	6badda44e8056cb37f8ad7368ed188d2_2462	a11e51e3e9d27439ea3b5ccb13d9d066_2631	10a7b1af6a83d7de8b3ddb173791c6d9_3472	99208419edebc8d197684c252b062c82_1403	44ffbb1a9aaa295e97e8afb4ab27cda0_2202	05cf582fd6b7a2a9b33daf5880b21e38_3288	611cdae4c205070ddfa3f1e8c6687b4d_3781	1b3f24b6653e20e68e6a3c45792b637d_3656	a157ed540551fc46452f324682411a41_3783	b04d8b0fafe59e3e0bf8723406711506_3713	a5128d59a21373e87e1751aa3db19548_2783	5bb522dd4ab05e8ef68016408893a4b1_578
accB		Biotin carboxyl carrier protein of acetyl-CoA carboxylase	19	19	1	52	79				470	470	470	8c0ffab546cffa8b8312cd6dcbe63fac_2409	e9593a73ee59e109c3a84ae764795e35_2512	a278c521f3462e798f98ab3da4f0ca9c_1176	f65e28defb82d628dede419184f7a1df_1176	6f1aed853d7426dfd55402677aa7aca9_2655	6fa0c7d3eb28fffa22129f7cb7363aa8_3092	d5fd1b4f83685157a883838f05845b96_3366	6badda44e8056cb37f8ad7368ed188d2_790	a11e51e3e9d27439ea3b5ccb13d9d066_256	10a7b1af6a83d7de8b3ddb173791c6d9_3787	99208419edebc8d197684c252b062c82_823	44ffbb1a9aaa295e97e8afb4ab27cda0_204	05cf582fd6b7a2a9b33daf5880b21e38_2258	611cdae4c205070ddfa3f1e8c6687b4d_1867	1b3f24b6653e20e68e6a3c45792b637d_2753	a157ed540551fc46452f324682411a41_733	b04d8b0fafe59e3e0bf8723406711506_1032	a5128d59a21373e87e1751aa3db19548_3091	5bb522dd4ab05e8ef68016408893a4b1_3823
accC		acetyl-CoA carboxylase	19	19	1	52	78				1349	1349	1349	8c0ffab546cffa8b8312cd6dcbe63fac_2410	e9593a73ee59e109c3a84ae764795e35_2513	a278c521f3462e798f98ab3da4f0ca9c_1177	f65e28defb82d628dede419184f7a1df_1177	6f1aed853d7426dfd55402677aa7aca9_2656	6fa0c7d3eb28fffa22129f7cb7363aa8_3093	d5fd1b4f83685157a883838f05845b96_3365	6badda44e8056cb37f8ad7368ed188d2_791	a11e51e3e9d27439ea3b5ccb13d9d066_257	10a7b1af6a83d7de8b3ddb173791c6d9_3788	99208419edebc8d197684c252b062c82_824	44ffbb1a9aaa295e97e8afb4ab27cda0_205	05cf582fd6b7a2a9b33daf5880b21e38_2257	611cdae4c205070ddfa3f1e8c6687b4d_1868	1b3f24b6653e20e68e6a3c45792b637d_2752	a157ed540551fc46452f324682411a41_734	b04d8b0fafe59e3e0bf8723406711506_1033	a5128d59a21373e87e1751aa3db19548_3092	5bb522dd4ab05e8ef68016408893a4b1_3824
accD		acetyl-CoA carboxyltransferase\t beta subunit	19	19	1	52	4847				914	914	914	8c0ffab546cffa8b8312cd6dcbe63fac_255	e9593a73ee59e109c3a84ae764795e35_255	a278c521f3462e798f98ab3da4f0ca9c_61	f65e28defb82d628dede419184f7a1df_152	6f1aed853d7426dfd55402677aa7aca9_2950	6fa0c7d3eb28fffa22129f7cb7363aa8_1852	d5fd1b4f83685157a883838f05845b96_2803	6badda44e8056cb37f8ad7368ed188d2_154	a11e51e3e9d27439ea3b5ccb13d9d066_2204	10a7b1af6a83d7de8b3ddb173791c6d9_212	99208419edebc8d197684c252b062c82_236	44ffbb1a9aaa295e97e8afb4ab27cda0_522	05cf582fd6b7a2a9b33daf5880b21e38_769	611cdae4c205070ddfa3f1e8c6687b4d_310	1b3f24b6653e20e68e6a3c45792b637d_284	a157ed540551fc46452f324682411a41_1479	b04d8b0fafe59e3e0bf8723406711506_1553	a5128d59a21373e87e1751aa3db19548_200	5bb522dd4ab05e8ef68016408893a4b1_304
aceA		isocitrate lyase monomer	19	19	1	52	2872				1304	1304	1304	8c0ffab546cffa8b8312cd6dcbe63fac_2679	e9593a73ee59e109c3a84ae764795e35_631	a278c521f3462e798f98ab3da4f0ca9c_3097	f65e28defb82d628dede419184f7a1df_2997	6f1aed853d7426dfd55402677aa7aca9_723	6fa0c7d3eb28fffa22129f7cb7363aa8_3116	d5fd1b4f83685157a883838f05845b96_1934	6badda44e8056cb37f8ad7368ed188d2_1827	a11e51e3e9d27439ea3b5ccb13d9d066_4256	10a7b1af6a83d7de8b3ddb173791c6d9_3554	99208419edebc8d197684c252b062c82_3534	44ffbb1a9aaa295e97e8afb4ab27cda0_4081	05cf582fd6b7a2a9b33daf5880b21e38_4106	611cdae4c205070ddfa3f1e8c6687b4d_4235	1b3f24b6653e20e68e6a3c45792b637d_2255	a157ed540551fc46452f324682411a41_1402	b04d8b0fafe59e3e0bf8723406711506_1063	a5128d59a21373e87e1751aa3db19548_2079	5bb522dd4ab05e8ef68016408893a4b1_2082
aceB		malate synthase A	19	19	1	52	2871				1601	1601	1601	8c0ffab546cffa8b8312cd6dcbe63fac_2678	e9593a73ee59e109c3a84ae764795e35_632	a278c521f3462e798f98ab3da4f0ca9c_3098	f65e28defb82d628dede419184f7a1df_2998	6f1aed853d7426dfd55402677aa7aca9_722	6fa0c7d3eb28fffa22129f7cb7363aa8_3115	d5fd1b4f83685157a883838f05845b96_1933	6badda44e8056cb37f8ad7368ed188d2_1828	a11e51e3e9d27439ea3b5ccb13d9d066_4255	10a7b1af6a83d7de8b3ddb173791c6d9_3553	99208419edebc8d197684c252b062c82_3535	44ffbb1a9aaa295e97e8afb4ab27cda0_4080	05cf582fd6b7a2a9b33daf5880b21e38_4105	611cdae4c205070ddfa3f1e8c6687b4d_4236	1b3f24b6653e20e68e6a3c45792b637d_2256	a157ed540551fc46452f324682411a41_1403	b04d8b0fafe59e3e0bf8723406711506_1062	a5128d59a21373e87e1751aa3db19548_2080	5bb522dd4ab05e8ef68016408893a4b1_2081
aceE		subunit of E1p component of pyruvate dehydrogenase complex	19	19	1	52	3425				2663	2663	2663	8c0ffab546cffa8b8312cd6dcbe63fac_421	e9593a73ee59e109c3a84ae764795e35_720	a278c521f3462e798f98ab3da4f0ca9c_300	f65e28defb82d628dede419184f7a1df_307	6f1aed853d7426dfd55402677aa7aca9_1961	6fa0c7d3eb28fffa22129f7cb7363aa8_3286	d5fd1b4f83685157a883838f05845b96_1235	6badda44e8056cb37f8ad7368ed188d2_539	a11e51e3e9d27439ea3b5ccb13d9d066_1042	10a7b1af6a83d7de8b3ddb173791c6d9_1936	99208419edebc8d197684c252b062c82_1332	44ffbb1a9aaa295e97e8afb4ab27cda0_3232	05cf582fd6b7a2a9b33daf5880b21e38_2549	611cdae4c205070ddfa3f1e8c6687b4d_1005	1b3f24b6653e20e68e6a3c45792b637d_3096	a157ed540551fc46452f324682411a41_3919	b04d8b0fafe59e3e0bf8723406711506_3902	a5128d59a21373e87e1751aa3db19548_1020	5bb522dd4ab05e8ef68016408893a4b1_649
aceF		Dihydrolipoyllysine-residue acetyltransferase component of pyruvate dehydrogenase complex	19	19	1	52	3424				1880	1892	1890	8c0ffab546cffa8b8312cd6dcbe63fac_420	e9593a73ee59e109c3a84ae764795e35_719	a278c521f3462e798f98ab3da4f0ca9c_299	f65e28defb82d628dede419184f7a1df_308	6f1aed853d7426dfd55402677aa7aca9_1960	6fa0c7d3eb28fffa22129f7cb7363aa8_3287	d5fd1b4f83685157a883838f05845b96_1236	6badda44e8056cb37f8ad7368ed188d2_540	a11e51e3e9d27439ea3b5ccb13d9d066_1043	10a7b1af6a83d7de8b3ddb173791c6d9_1935	99208419edebc8d197684c252b062c82_1333	44ffbb1a9aaa295e97e8afb4ab27cda0_3231	05cf582fd6b7a2a9b33daf5880b21e38_2550	611cdae4c205070ddfa3f1e8c6687b4d_1006	1b3f24b6653e20e68e6a3c45792b637d_3097	a157ed540551fc46452f324682411a41_3920	b04d8b0fafe59e3e0bf8723406711506_3903	a5128d59a21373e87e1751aa3db19548_1021	5bb522dd4ab05e8ef68016408893a4b1_648
aceK		isocitrate dehydrogenase phosphatase / isocitrate dehydrogenase kinase	19	19	1	52	2873				1724	1736	1734	8c0ffab546cffa8b8312cd6dcbe63fac_2680	e9593a73ee59e109c3a84ae764795e35_630	a278c521f3462e798f98ab3da4f0ca9c_3096	f65e28defb82d628dede419184f7a1df_2996	6f1aed853d7426dfd55402677aa7aca9_724	6fa0c7d3eb28fffa22129f7cb7363aa8_3117	d5fd1b4f83685157a883838f05845b96_1935	6badda44e8056cb37f8ad7368ed188d2_1826	a11e51e3e9d27439ea3b5ccb13d9d066_4257	10a7b1af6a83d7de8b3ddb173791c6d9_3555	99208419edebc8d197684c252b062c82_3533	44ffbb1a9aaa295e97e8afb4ab27cda0_4082	05cf582fd6b7a2a9b33daf5880b21e38_4107	611cdae4c205070ddfa3f1e8c6687b4d_4234	1b3f24b6653e20e68e6a3c45792b637d_2254	a157ed540551fc46452f324682411a41_1401	b04d8b0fafe59e3e0bf8723406711506_1064	a5128d59a21373e87e1751aa3db19548_2078	5bb522dd4ab05e8ef68016408893a4b1_2083
ackA		acetate kinase	19	19	1	52	4867				1202	1202	1202	8c0ffab546cffa8b8312cd6dcbe63fac_275	e9593a73ee59e109c3a84ae764795e35_275	a278c521f3462e798f98ab3da4f0ca9c_81	f65e28defb82d628dede419184f7a1df_132	6f1aed853d7426dfd55402677aa7aca9_2970	6fa0c7d3eb28fffa22129f7cb7363aa8_1872	d5fd1b4f83685157a883838f05845b96_2823	6badda44e8056cb37f8ad7368ed188d2_134	a11e51e3e9d27439ea3b5ccb13d9d066_2184	10a7b1af6a83d7de8b3ddb173791c6d9_232	99208419edebc8d197684c252b062c82_216	44ffbb1a9aaa295e97e8afb4ab27cda0_542	05cf582fd6b7a2a9b33daf5880b21e38_4410	611cdae4c205070ddfa3f1e8c6687b4d_330	1b3f24b6653e20e68e6a3c45792b637d_304	a157ed540551fc46452f324682411a41_1501	b04d8b0fafe59e3e0bf8723406711506_1531	a5128d59a21373e87e1751aa3db19548_180	5bb522dd4ab05e8ef68016408893a4b1_284
acnA		aconitate hydratase 1	19	19	1	52	3818				2675	2675	2675	8c0ffab546cffa8b8312cd6dcbe63fac_3658	e9593a73ee59e109c3a84ae764795e35_3672	a278c521f3462e798f98ab3da4f0ca9c_1638	f65e28defb82d628dede419184f7a1df_1542	6f1aed853d7426dfd55402677aa7aca9_4084	6fa0c7d3eb28fffa22129f7cb7363aa8_1706	d5fd1b4f83685157a883838f05845b96_200	6badda44e8056cb37f8ad7368ed188d2_967	a11e51e3e9d27439ea3b5ccb13d9d066_769	10a7b1af6a83d7de8b3ddb173791c6d9_1125	99208419edebc8d197684c252b062c82_1140	44ffbb1a9aaa295e97e8afb4ab27cda0_1172	05cf582fd6b7a2a9b33daf5880b21e38_377	611cdae4c205070ddfa3f1e8c6687b4d_2307	1b3f24b6653e20e68e6a3c45792b637d_889	a157ed540551fc46452f324682411a41_3035	b04d8b0fafe59e3e0bf8723406711506_3072	a5128d59a21373e87e1751aa3db19548_1198	5bb522dd4ab05e8ef68016408893a4b1_1769
acnB		bifunctional aconitate hydratase 2 and 2-methylisocitrate dehydratase	19	19	1	52	3421				2597	2597	2597	8c0ffab546cffa8b8312cd6dcbe63fac_417	e9593a73ee59e109c3a84ae764795e35_716	a278c521f3462e798f98ab3da4f0ca9c_296	f65e28defb82d628dede419184f7a1df_311	6f1aed853d7426dfd55402677aa7aca9_1957	6fa0c7d3eb28fffa22129f7cb7363aa8_3290	d5fd1b4f83685157a883838f05845b96_1239	6badda44e8056cb37f8ad7368ed188d2_543	a11e51e3e9d27439ea3b5ccb13d9d066_1046	10a7b1af6a83d7de8b3ddb173791c6d9_1932	99208419edebc8d197684c252b062c82_1336	44ffbb1a9aaa295e97e8afb4ab27cda0_3228	05cf582fd6b7a2a9b33daf5880b21e38_2553	611cdae4c205070ddfa3f1e8c6687b4d_1009	1b3f24b6653e20e68e6a3c45792b637d_3100	a157ed540551fc46452f324682411a41_3716	b04d8b0fafe59e3e0bf8723406711506_3780	a5128d59a21373e87e1751aa3db19548_1024	5bb522dd4ab05e8ef68016408893a4b1_645
acpH		acyl carrier protein phosphodiesterase	19	19	1	52	1222				581	581	581	8c0ffab546cffa8b8312cd6dcbe63fac_2459	e9593a73ee59e109c3a84ae764795e35_2562	a278c521f3462e798f98ab3da4f0ca9c_3172	f65e28defb82d628dede419184f7a1df_3072	6f1aed853d7426dfd55402677aa7aca9_2766	6fa0c7d3eb28fffa22129f7cb7363aa8_553	d5fd1b4f83685157a883838f05845b96_1478	6badda44e8056cb37f8ad7368ed188d2_652	a11e51e3e9d27439ea3b5ccb13d9d066_1313	10a7b1af6a83d7de8b3ddb173791c6d9_982	99208419edebc8d197684c252b062c82_2562	44ffbb1a9aaa295e97e8afb4ab27cda0_1543	05cf582fd6b7a2a9b33daf5880b21e38_1128	611cdae4c205070ddfa3f1e8c6687b4d_3270	1b3f24b6653e20e68e6a3c45792b637d_2975	a157ed540551fc46452f324682411a41_2677	b04d8b0fafe59e3e0bf8723406711506_2812	a5128d59a21373e87e1751aa3db19548_1130	5bb522dd4ab05e8ef68016408893a4b1_2490
acpP		Acyl carrier protein	19	19	1	52	3999				236	236	236	8c0ffab546cffa8b8312cd6dcbe63fac_1012	e9593a73ee59e109c3a84ae764795e35_1251	a278c521f3462e798f98ab3da4f0ca9c_1373	f65e28defb82d628dede419184f7a1df_1352	6f1aed853d7426dfd55402677aa7aca9_1419	6fa0c7d3eb28fffa22129f7cb7363aa8_1457	d5fd1b4f83685157a883838f05845b96_36	6badda44e8056cb37f8ad7368ed188d2_1702	a11e51e3e9d27439ea3b5ccb13d9d066_2333	10a7b1af6a83d7de8b3ddb173791c6d9_2725	99208419edebc8d197684c252b062c82_1970	44ffbb1a9aaa295e97e8afb4ab27cda0_2048	05cf582fd6b7a2a9b33daf5880b21e38_102	611cdae4c205070ddfa3f1e8c6687b4d_2471	1b3f24b6653e20e68e6a3c45792b637d_1142	a157ed540551fc46452f324682411a41_1720	b04d8b0fafe59e3e0bf8723406711506_1834	a5128d59a21373e87e1751aa3db19548_837	5bb522dd4ab05e8ef68016408893a4b1_2831
acpS		holo-[acyl-carrier-protein] synthase	19	19	1	52	4567				380	380	380	8c0ffab546cffa8b8312cd6dcbe63fac_25	e9593a73ee59e109c3a84ae764795e35_25	a278c521f3462e798f98ab3da4f0ca9c_658	f65e28defb82d628dede419184f7a1df_586	6f1aed853d7426dfd55402677aa7aca9_1231	6fa0c7d3eb28fffa22129f7cb7363aa8_421	d5fd1b4f83685157a883838f05845b96_3557	6badda44e8056cb37f8ad7368ed188d2_2329	a11e51e3e9d27439ea3b5ccb13d9d066_479	10a7b1af6a83d7de8b3ddb173791c6d9_1748	99208419edebc8d197684c252b062c82_2674	44ffbb1a9aaa295e97e8afb4ab27cda0_3330	05cf582fd6b7a2a9b33daf5880b21e38_483	611cdae4c205070ddfa3f1e8c6687b4d_25	1b3f24b6653e20e68e6a3c45792b637d_3984	a157ed540551fc46452f324682411a41_4148	b04d8b0fafe59e3e0bf8723406711506_4132	a5128d59a21373e87e1751aa3db19548_258	5bb522dd4ab05e8ef68016408893a4b1_537
acpT		holo-[acyl carrier protein] synthase 2	19	19	1	52	630				587	587	587	8c0ffab546cffa8b8312cd6dcbe63fac_1664	e9593a73ee59e109c3a84ae764795e35_1895	a278c521f3462e798f98ab3da4f0ca9c_890	f65e28defb82d628dede419184f7a1df_890	6f1aed853d7426dfd55402677aa7aca9_2409	6fa0c7d3eb28fffa22129f7cb7363aa8_276	d5fd1b4f83685157a883838f05845b96_1067	6badda44e8056cb37f8ad7368ed188d2_3461	a11e51e3e9d27439ea3b5ccb13d9d066_3669	10a7b1af6a83d7de8b3ddb173791c6d9_1646	99208419edebc8d197684c252b062c82_2080	44ffbb1a9aaa295e97e8afb4ab27cda0_878	05cf582fd6b7a2a9b33daf5880b21e38_2242	611cdae4c205070ddfa3f1e8c6687b4d_3108	1b3f24b6653e20e68e6a3c45792b637d_1691	a157ed540551fc46452f324682411a41_2198	b04d8b0fafe59e3e0bf8723406711506_2423	a5128d59a21373e87e1751aa3db19548_3775	5bb522dd4ab05e8ef68016408893a4b1_2264
acrA		AcrA membrane fusion protein	19	19	1	52	1281				1193	1193	1193	8c0ffab546cffa8b8312cd6dcbe63fac_2517	e9593a73ee59e109c3a84ae764795e35_2620	a278c521f3462e798f98ab3da4f0ca9c_1777	f65e28defb82d628dede419184f7a1df_1677	6f1aed853d7426dfd55402677aa7aca9_2708	6fa0c7d3eb28fffa22129f7cb7363aa8_611	d5fd1b4f83685157a883838f05845b96_1536	6badda44e8056cb37f8ad7368ed188d2_594	a11e51e3e9d27439ea3b5ccb13d9d066_1371	10a7b1af6a83d7de8b3ddb173791c6d9_924	99208419edebc8d197684c252b062c82_2504	44ffbb1a9aaa295e97e8afb4ab27cda0_1601	05cf582fd6b7a2a9b33daf5880b21e38_1186	611cdae4c205070ddfa3f1e8c6687b4d_3328	1b3f24b6653e20e68e6a3c45792b637d_2914	a157ed540551fc46452f324682411a41_54	b04d8b0fafe59e3e0bf8723406711506_344	a5128d59a21373e87e1751aa3db19548_1072	5bb522dd4ab05e8ef68016408893a4b1_2432
acrB		AcrB RND-type permease	19	19	1	52	1280				3149	3149	3149	8c0ffab546cffa8b8312cd6dcbe63fac_2516	e9593a73ee59e109c3a84ae764795e35_2619	a278c521f3462e798f98ab3da4f0ca9c_1776	f65e28defb82d628dede419184f7a1df_1676	6f1aed853d7426dfd55402677aa7aca9_2709	6fa0c7d3eb28fffa22129f7cb7363aa8_610	d5fd1b4f83685157a883838f05845b96_1535	6badda44e8056cb37f8ad7368ed188d2_595	a11e51e3e9d27439ea3b5ccb13d9d066_1370	10a7b1af6a83d7de8b3ddb173791c6d9_925	99208419edebc8d197684c252b062c82_2505	44ffbb1a9aaa295e97e8afb4ab27cda0_1600	05cf582fd6b7a2a9b33daf5880b21e38_1185	611cdae4c205070ddfa3f1e8c6687b4d_3327	1b3f24b6653e20e68e6a3c45792b637d_2915	a157ed540551fc46452f324682411a41_53	b04d8b0fafe59e3e0bf8723406711506_345	a5128d59a21373e87e1751aa3db19548_1073	5bb522dd4ab05e8ef68016408893a4b1_2433
acrD		AcrAD-TolC multidrug efflux transport system - permease subunit	19	19	1	52	4682				3113	3113	3113	8c0ffab546cffa8b8312cd6dcbe63fac_126	e9593a73ee59e109c3a84ae764795e35_126	a278c521f3462e798f98ab3da4f0ca9c_2828	f65e28defb82d628dede419184f7a1df_2728	6f1aed853d7426dfd55402677aa7aca9_1135	6fa0c7d3eb28fffa22129f7cb7363aa8_47	d5fd1b4f83685157a883838f05845b96_822	6badda44e8056cb37f8ad7368ed188d2_2249	a11e51e3e9d27439ea3b5ccb13d9d066_382	10a7b1af6a83d7de8b3ddb173791c6d9_24	99208419edebc8d197684c252b062c82_366	44ffbb1a9aaa295e97e8afb4ab27cda0_1758	05cf582fd6b7a2a9b33daf5880b21e38_580	611cdae4c205070ddfa3f1e8c6687b4d_121	1b3f24b6653e20e68e6a3c45792b637d_101	a157ed540551fc46452f324682411a41_2605	b04d8b0fafe59e3e0bf8723406711506_2167	a5128d59a21373e87e1751aa3db19548_355	5bb522dd4ab05e8ef68016408893a4b1_441
acrR		AcrR DNA-binding transcriptional repressor	19	19	1	52	1282				647	647	647	8c0ffab546cffa8b8312cd6dcbe63fac_2518	e9593a73ee59e109c3a84ae764795e35_2621	a278c521f3462e798f98ab3da4f0ca9c_1778	f65e28defb82d628dede419184f7a1df_1678	6f1aed853d7426dfd55402677aa7aca9_2707	6fa0c7d3eb28fffa22129f7cb7363aa8_612	d5fd1b4f83685157a883838f05845b96_1537	6badda44e8056cb37f8ad7368ed188d2_593	a11e51e3e9d27439ea3b5ccb13d9d066_1372	10a7b1af6a83d7de8b3ddb173791c6d9_923	99208419edebc8d197684c252b062c82_2503	44ffbb1a9aaa295e97e8afb4ab27cda0_1602	05cf582fd6b7a2a9b33daf5880b21e38_1187	611cdae4c205070ddfa3f1e8c6687b4d_3329	1b3f24b6653e20e68e6a3c45792b637d_2913	a157ed540551fc46452f324682411a41_55	b04d8b0fafe59e3e0bf8723406711506_343	a5128d59a21373e87e1751aa3db19548_1071	5bb522dd4ab05e8ef68016408893a4b1_2431
acrZ		small membrane protein involved in the cell envelope stress response	19	19	1	52	1794				149	149	149	8c0ffab546cffa8b8312cd6dcbe63fac_3414	e9593a73ee59e109c3a84ae764795e35_3416	a278c521f3462e798f98ab3da4f0ca9c_2666	f65e28defb82d628dede419184f7a1df_2585	6f1aed853d7426dfd55402677aa7aca9_3336	6fa0c7d3eb28fffa22129f7cb7363aa8_1251	d5fd1b4f83685157a883838f05845b96_1627	6badda44e8056cb37f8ad7368ed188d2_2515	a11e51e3e9d27439ea3b5ccb13d9d066_2489	10a7b1af6a83d7de8b3ddb173791c6d9_755	99208419edebc8d197684c252b062c82_2408	44ffbb1a9aaa295e97e8afb4ab27cda0_2826	05cf582fd6b7a2a9b33daf5880b21e38_1782	611cdae4c205070ddfa3f1e8c6687b4d_2190	1b3f24b6653e20e68e6a3c45792b637d_2676	a157ed540551fc46452f324682411a41_338	b04d8b0fafe59e3e0bf8723406711506_60	a5128d59a21373e87e1751aa3db19548_2949	5bb522dd4ab05e8ef68016408893a4b1_3282
acs		acetyl-CoA synthetase (AMP-forming)	19	19	1	52	2960				1958	1958	1958	8c0ffab546cffa8b8312cd6dcbe63fac_2737	e9593a73ee59e109c3a84ae764795e35_573	a278c521f3462e798f98ab3da4f0ca9c_2164	f65e28defb82d628dede419184f7a1df_2064	6f1aed853d7426dfd55402677aa7aca9_781	6fa0c7d3eb28fffa22129f7cb7363aa8_3386	d5fd1b4f83685157a883838f05845b96_1990	6badda44e8056cb37f8ad7368ed188d2_1769	a11e51e3e9d27439ea3b5ccb13d9d066_3331	10a7b1af6a83d7de8b3ddb173791c6d9_3083	99208419edebc8d197684c252b062c82_593	44ffbb1a9aaa295e97e8afb4ab27cda0_3804	05cf582fd6b7a2a9b33daf5880b21e38_1405	611cdae4c205070ddfa3f1e8c6687b4d_564	1b3f24b6653e20e68e6a3c45792b637d_2192	a157ed540551fc46452f324682411a41_1319	b04d8b0fafe59e3e0bf8723406711506_1146	a5128d59a21373e87e1751aa3db19548_2022	5bb522dd4ab05e8ef68016408893a4b1_2139
actP		acetate / glycolate transporter	19	19	1	52	2958				1649	1649	1649	8c0ffab546cffa8b8312cd6dcbe63fac_2735	e9593a73ee59e109c3a84ae764795e35_575	a278c521f3462e798f98ab3da4f0ca9c_2162	f65e28defb82d628dede419184f7a1df_2062	6f1aed853d7426dfd55402677aa7aca9_779	6fa0c7d3eb28fffa22129f7cb7363aa8_3388	d5fd1b4f83685157a883838f05845b96_1988	6badda44e8056cb37f8ad7368ed188d2_1771	a11e51e3e9d27439ea3b5ccb13d9d066_3333	10a7b1af6a83d7de8b3ddb173791c6d9_3085	99208419edebc8d197684c252b062c82_595	44ffbb1a9aaa295e97e8afb4ab27cda0_3802	05cf582fd6b7a2a9b33daf5880b21e38_1403	611cdae4c205070ddfa3f1e8c6687b4d_562	1b3f24b6653e20e68e6a3c45792b637d_2194	a157ed540551fc46452f324682411a41_1321	b04d8b0fafe59e3e0bf8723406711506_1144	a5128d59a21373e87e1751aa3db19548_2024	5bb522dd4ab05e8ef68016408893a4b1_2137
ada		Ada DNA-binding transcriptional dual regulator	19	19	1	52	4960				974	1064	1059	8c0ffab546cffa8b8312cd6dcbe63fac_1897	e9593a73ee59e109c3a84ae764795e35_2000	a278c521f3462e798f98ab3da4f0ca9c_163	f65e28defb82d628dede419184f7a1df_50	6f1aed853d7426dfd55402677aa7aca9_1854	6fa0c7d3eb28fffa22129f7cb7363aa8_168	d5fd1b4f83685157a883838f05845b96_3473	6badda44e8056cb37f8ad7368ed188d2_53	a11e51e3e9d27439ea3b5ccb13d9d066_3112	10a7b1af6a83d7de8b3ddb173791c6d9_1439	99208419edebc8d197684c252b062c82_131	44ffbb1a9aaa295e97e8afb4ab27cda0_1972	05cf582fd6b7a2a9b33daf5880b21e38_2020	611cdae4c205070ddfa3f1e8c6687b4d_415	1b3f24b6653e20e68e6a3c45792b637d_374	a157ed540551fc46452f324682411a41_1587	b04d8b0fafe59e3e0bf8723406711506_1445	a5128d59a21373e87e1751aa3db19548_99	5bb522dd4ab05e8ef68016408893a4b1_199
add		adenosine deaminase	19	19	1	52	2157				1001	1001	1001	8c0ffab546cffa8b8312cd6dcbe63fac_662	e9593a73ee59e109c3a84ae764795e35_1122	a278c521f3462e798f98ab3da4f0ca9c_2292	f65e28defb82d628dede419184f7a1df_2192	6f1aed853d7426dfd55402677aa7aca9_311	6fa0c7d3eb28fffa22129f7cb7363aa8_810	d5fd1b4f83685157a883838f05845b96_562	6badda44e8056cb37f8ad7368ed188d2_1227	a11e51e3e9d27439ea3b5ccb13d9d066_645	10a7b1af6a83d7de8b3ddb173791c6d9_649	99208419edebc8d197684c252b062c82_1655	44ffbb1a9aaa295e97e8afb4ab27cda0_1369	05cf582fd6b7a2a9b33daf5880b21e38_1886	611cdae4c205070ddfa3f1e8c6687b4d_1130	1b3f24b6653e20e68e6a3c45792b637d_1458	a157ed540551fc46452f324682411a41_2028	b04d8b0fafe59e3e0bf8723406711506_1988	a5128d59a21373e87e1751aa3db19548_1455	5bb522dd4ab05e8ef68016408893a4b1_1266
ade		cryptic adenine deaminase monomer	19	19	1	52	5688				1766	1766	1766	8c0ffab546cffa8b8312cd6dcbe63fac_3588	e9593a73ee59e109c3a84ae764795e35_3590	a278c521f3462e798f98ab3da4f0ca9c_2056	f65e28defb82d628dede419184f7a1df_1956	6f1aed853d7426dfd55402677aa7aca9_3224	6fa0c7d3eb28fffa22129f7cb7363aa8_1403	d5fd1b4f83685157a883838f05845b96_3298	6badda44e8056cb37f8ad7368ed188d2_3836	a11e51e3e9d27439ea3b5ccb13d9d066_2054	10a7b1af6a83d7de8b3ddb173791c6d9_2858	99208419edebc8d197684c252b062c82_1510	44ffbb1a9aaa295e97e8afb4ab27cda0_781	05cf582fd6b7a2a9b33daf5880b21e38_1320	611cdae4c205070ddfa3f1e8c6687b4d_2857	1b3f24b6653e20e68e6a3c45792b637d_2352	a157ed540551fc46452f324682411a41_3607	b04d8b0fafe59e3e0bf8723406711506_3504	a5128d59a21373e87e1751aa3db19548_544	5bb522dd4ab05e8ef68016408893a4b1_2750
adhE		pyruvate formate-lyase deactivase [multifunctional]	19	19	1	52	3864				2675	2675	2675	8c0ffab546cffa8b8312cd6dcbe63fac_886	e9593a73ee59e109c3a84ae764795e35_1378	a278c521f3462e798f98ab3da4f0ca9c_1676	f65e28defb82d628dede419184f7a1df_1504	6f1aed853d7426dfd55402677aa7aca9_1292	6fa0c7d3eb28fffa22129f7cb7363aa8_1171	d5fd1b4f83685157a883838f05845b96_162	6badda44e8056cb37f8ad7368ed188d2_928	a11e51e3e9d27439ea3b5ccb13d9d066_808	10a7b1af6a83d7de8b3ddb173791c6d9_1164	99208419edebc8d197684c252b062c82_1179	44ffbb1a9aaa295e97e8afb4ab27cda0_1286	05cf582fd6b7a2a9b33daf5880b21e38_266	611cdae4c205070ddfa3f1e8c6687b4d_2347	1b3f24b6653e20e68e6a3c45792b637d_938	a157ed540551fc46452f324682411a41_2995	b04d8b0fafe59e3e0bf8723406711506_3112	a5128d59a21373e87e1751aa3db19548_2279	5bb522dd4ab05e8ef68016408893a4b1_1729
adhP		ethanol dehydrogenase / alcohol dehydrogenase	19	19	1	52	2692				446	1010	980	8c0ffab546cffa8b8312cd6dcbe63fac_3999	e9593a73ee59e109c3a84ae764795e35_4002	a278c521f3462e798f98ab3da4f0ca9c_3449	f65e28defb82d628dede419184f7a1df_3440	6f1aed853d7426dfd55402677aa7aca9_4194	6fa0c7d3eb28fffa22129f7cb7363aa8_3699	d5fd1b4f83685157a883838f05845b96_4126	6badda44e8056cb37f8ad7368ed188d2_3741	a11e51e3e9d27439ea3b5ccb13d9d066_4082	10a7b1af6a83d7de8b3ddb173791c6d9_3163	99208419edebc8d197684c252b062c82_3993	44ffbb1a9aaa295e97e8afb4ab27cda0_3996	05cf582fd6b7a2a9b33daf5880b21e38_4083	611cdae4c205070ddfa3f1e8c6687b4d_4258	1b3f24b6653e20e68e6a3c45792b637d_4411	a157ed540551fc46452f324682411a41_4198	b04d8b0fafe59e3e0bf8723406711506_4223	a5128d59a21373e87e1751aa3db19548_3698	5bb522dd4ab05e8ef68016408893a4b1_4060
adiA		Adi	19	19	1	52	3010				2270	2270	2270	8c0ffab546cffa8b8312cd6dcbe63fac_1282	e9593a73ee59e109c3a84ae764795e35_523	a278c521f3462e798f98ab3da4f0ca9c_2214	f65e28defb82d628dede419184f7a1df_2114	6f1aed853d7426dfd55402677aa7aca9_831	6fa0c7d3eb28fffa22129f7cb7363aa8_4146	d5fd1b4f83685157a883838f05845b96_729	6badda44e8056cb37f8ad7368ed188d2_2798	a11e51e3e9d27439ea3b5ccb13d9d066_1950	10a7b1af6a83d7de8b3ddb173791c6d9_3032	99208419edebc8d197684c252b062c82_543	44ffbb1a9aaa295e97e8afb4ab27cda0_3625	05cf582fd6b7a2a9b33daf5880b21e38_1456	611cdae4c205070ddfa3f1e8c6687b4d_614	1b3f24b6653e20e68e6a3c45792b637d_2148	a157ed540551fc46452f324682411a41_1274	b04d8b0fafe59e3e0bf8723406711506_1191	a5128d59a21373e87e1751aa3db19548_1747	5bb522dd4ab05e8ef68016408893a4b1_2190
adiC		AdiC arginine:agmatine antiporter	19	19	1	52	3008				1337	1337	1337	8c0ffab546cffa8b8312cd6dcbe63fac_1284	e9593a73ee59e109c3a84ae764795e35_525	a278c521f3462e798f98ab3da4f0ca9c_2212	f65e28defb82d628dede419184f7a1df_2112	6f1aed853d7426dfd55402677aa7aca9_829	6fa0c7d3eb28fffa22129f7cb7363aa8_4144	d5fd1b4f83685157a883838f05845b96_731	6badda44e8056cb37f8ad7368ed188d2_2800	a11e51e3e9d27439ea3b5ccb13d9d066_1948	10a7b1af6a83d7de8b3ddb173791c6d9_3034	99208419edebc8d197684c252b062c82_545	44ffbb1a9aaa295e97e8afb4ab27cda0_3627	05cf582fd6b7a2a9b33daf5880b21e38_1454	611cdae4c205070ddfa3f1e8c6687b4d_612	1b3f24b6653e20e68e6a3c45792b637d_2150	a157ed540551fc46452f324682411a41_1276	b04d8b0fafe59e3e0bf8723406711506_1189	a5128d59a21373e87e1751aa3db19548_1745	5bb522dd4ab05e8ef68016408893a4b1_2188
adiY		AdiY DNA-binding transcriptional activator	19	19	1	52	3009				761	761	761	8c0ffab546cffa8b8312cd6dcbe63fac_1283	e9593a73ee59e109c3a84ae764795e35_524	a278c521f3462e798f98ab3da4f0ca9c_2213	f65e28defb82d628dede419184f7a1df_2113	6f1aed853d7426dfd55402677aa7aca9_830	6fa0c7d3eb28fffa22129f7cb7363aa8_4145	d5fd1b4f83685157a883838f05845b96_730	6badda44e8056cb37f8ad7368ed188d2_2799	a11e51e3e9d27439ea3b5ccb13d9d066_1949	10a7b1af6a83d7de8b3ddb173791c6d9_3033	99208419edebc8d197684c252b062c82_544	44ffbb1a9aaa295e97e8afb4ab27cda0_3626	05cf582fd6b7a2a9b33daf5880b21e38_1455	611cdae4c205070ddfa3f1e8c6687b4d_613	1b3f24b6653e20e68e6a3c45792b637d_2149	a157ed540551fc46452f324682411a41_1275	b04d8b0fafe59e3e0bf8723406711506_1190	a5128d59a21373e87e1751aa3db19548_1746	5bb522dd4ab05e8ef68016408893a4b1_2189
adk		adenylate kinase	19	19	1	52	1292				644	644	644	8c0ffab546cffa8b8312cd6dcbe63fac_2528	e9593a73ee59e109c3a84ae764795e35_2631	a278c521f3462e798f98ab3da4f0ca9c_1788	f65e28defb82d628dede419184f7a1df_1688	6f1aed853d7426dfd55402677aa7aca9_2697	6fa0c7d3eb28fffa22129f7cb7363aa8_622	d5fd1b4f83685157a883838f05845b96_1547	6badda44e8056cb37f8ad7368ed188d2_583	a11e51e3e9d27439ea3b5ccb13d9d066_1382	10a7b1af6a83d7de8b3ddb173791c6d9_913	99208419edebc8d197684c252b062c82_2493	44ffbb1a9aaa295e97e8afb4ab27cda0_1612	05cf582fd6b7a2a9b33daf5880b21e38_1197	611cdae4c205070ddfa3f1e8c6687b4d_3339	1b3f24b6653e20e68e6a3c45792b637d_2903	a157ed540551fc46452f324682411a41_65	b04d8b0fafe59e3e0bf8723406711506_333	a5128d59a21373e87e1751aa3db19548_1061	5bb522dd4ab05e8ef68016408893a4b1_2421
adrA		putative diguanylate cyclase	19	19	1	52	1202				1115	1115	1115	8c0ffab546cffa8b8312cd6dcbe63fac_2441	e9593a73ee59e109c3a84ae764795e35_2544	a278c521f3462e798f98ab3da4f0ca9c_3190	f65e28defb82d628dede419184f7a1df_3090	6f1aed853d7426dfd55402677aa7aca9_2783	6fa0c7d3eb28fffa22129f7cb7363aa8_535	d5fd1b4f83685157a883838f05845b96_1460	6badda44e8056cb37f8ad7368ed188d2_670	a11e51e3e9d27439ea3b5ccb13d9d066_3470	10a7b1af6a83d7de8b3ddb173791c6d9_1000	99208419edebc8d197684c252b062c82_2579	44ffbb1a9aaa295e97e8afb4ab27cda0_1526	05cf582fd6b7a2a9b33daf5880b21e38_1111	611cdae4c205070ddfa3f1e8c6687b4d_3252	1b3f24b6653e20e68e6a3c45792b637d_2992	a157ed540551fc46452f324682411a41_2697	b04d8b0fafe59e3e0bf8723406711506_2792	a5128d59a21373e87e1751aa3db19548_1148	5bb522dd4ab05e8ef68016408893a4b1_2508
aegA		putative oxidoreductase\t Fe-S subunit	19	19	1	52	4684				1979	1979	1979	8c0ffab546cffa8b8312cd6dcbe63fac_128	e9593a73ee59e109c3a84ae764795e35_128	a278c521f3462e798f98ab3da4f0ca9c_2830	f65e28defb82d628dede419184f7a1df_2730	6f1aed853d7426dfd55402677aa7aca9_1133	6fa0c7d3eb28fffa22129f7cb7363aa8_49	d5fd1b4f83685157a883838f05845b96_824	6badda44e8056cb37f8ad7368ed188d2_2247	a11e51e3e9d27439ea3b5ccb13d9d066_380	10a7b1af6a83d7de8b3ddb173791c6d9_26	99208419edebc8d197684c252b062c82_364	44ffbb1a9aaa295e97e8afb4ab27cda0_1760	05cf582fd6b7a2a9b33daf5880b21e38_582	611cdae4c205070ddfa3f1e8c6687b4d_123	1b3f24b6653e20e68e6a3c45792b637d_103	a157ed540551fc46452f324682411a41_2607	b04d8b0fafe59e3e0bf8723406711506_2165	a5128d59a21373e87e1751aa3db19548_357	5bb522dd4ab05e8ef68016408893a4b1_439
aer		aerotaxis sensor receptor\t flavoprotein	19	19	1	52	258				1520	1520	1520	8c0ffab546cffa8b8312cd6dcbe63fac_4190	e9593a73ee59e109c3a84ae764795e35_4227	a278c521f3462e798f98ab3da4f0ca9c_1243	f65e28defb82d628dede419184f7a1df_1286	6f1aed853d7426dfd55402677aa7aca9_3180	6fa0c7d3eb28fffa22129f7cb7363aa8_3463	d5fd1b4f83685157a883838f05845b96_991	6badda44e8056cb37f8ad7368ed188d2_1584	a11e51e3e9d27439ea3b5ccb13d9d066_78	10a7b1af6a83d7de8b3ddb173791c6d9_453	99208419edebc8d197684c252b062c82_648	44ffbb1a9aaa295e97e8afb4ab27cda0_27	05cf582fd6b7a2a9b33daf5880b21e38_846	611cdae4c205070ddfa3f1e8c6687b4d_1690	1b3f24b6653e20e68e6a3c45792b637d_3716	a157ed540551fc46452f324682411a41_562	b04d8b0fafe59e3e0bf8723406711506_861	a5128d59a21373e87e1751aa3db19548_3221	5bb522dd4ab05e8ef68016408893a4b1_1456
aes		acetyl esterase	19	19	1	52	1294				641	959	942	8c0ffab546cffa8b8312cd6dcbe63fac_2530	e9593a73ee59e109c3a84ae764795e35_2633	a278c521f3462e798f98ab3da4f0ca9c_1790	f65e28defb82d628dede419184f7a1df_1690	6f1aed853d7426dfd55402677aa7aca9_2695	6fa0c7d3eb28fffa22129f7cb7363aa8_624	d5fd1b4f83685157a883838f05845b96_1549	6badda44e8056cb37f8ad7368ed188d2_581	a11e51e3e9d27439ea3b5ccb13d9d066_1384	10a7b1af6a83d7de8b3ddb173791c6d9_911	99208419edebc8d197684c252b062c82_2491	44ffbb1a9aaa295e97e8afb4ab27cda0_1614	05cf582fd6b7a2a9b33daf5880b21e38_1199	611cdae4c205070ddfa3f1e8c6687b4d_3341	1b3f24b6653e20e68e6a3c45792b637d_2901	a157ed540551fc46452f324682411a41_67	b04d8b0fafe59e3e0bf8723406711506_331	a5128d59a21373e87e1751aa3db19548_1059	5bb522dd4ab05e8ef68016408893a4b1_2419
agaR		AgaR DNA-binding transcriptional repressor	19	19	1	52	202				809	809	809	8c0ffab546cffa8b8312cd6dcbe63fac_3481	e9593a73ee59e109c3a84ae764795e35_3518	a278c521f3462e798f98ab3da4f0ca9c_1301	f65e28defb82d628dede419184f7a1df_1228	6f1aed853d7426dfd55402677aa7aca9_3126	6fa0c7d3eb28fffa22129f7cb7363aa8_2261	d5fd1b4f83685157a883838f05845b96_1045	6badda44e8056cb37f8ad7368ed188d2_1638	a11e51e3e9d27439ea3b5ccb13d9d066_132	10a7b1af6a83d7de8b3ddb173791c6d9_2454	99208419edebc8d197684c252b062c82_702	44ffbb1a9aaa295e97e8afb4ab27cda0_81	05cf582fd6b7a2a9b33daf5880b21e38_792	611cdae4c205070ddfa3f1e8c6687b4d_1744	1b3f24b6653e20e68e6a3c45792b637d_2873	a157ed540551fc46452f324682411a41_618	b04d8b0fafe59e3e0bf8723406711506_917	a5128d59a21373e87e1751aa3db19548_3119	5bb522dd4ab05e8ef68016408893a4b1_1402
agaS		putative tagatose-6-phosphate aldose/ketose isomerase	19	19	1	52	195				1154	1154	1154	8c0ffab546cffa8b8312cd6dcbe63fac_3474	e9593a73ee59e109c3a84ae764795e35_3525	a278c521f3462e798f98ab3da4f0ca9c_1308	f65e28defb82d628dede419184f7a1df_1221	6f1aed853d7426dfd55402677aa7aca9_3119	6fa0c7d3eb28fffa22129f7cb7363aa8_2268	d5fd1b4f83685157a883838f05845b96_1052	6badda44e8056cb37f8ad7368ed188d2_1645	a11e51e3e9d27439ea3b5ccb13d9d066_140	10a7b1af6a83d7de8b3ddb173791c6d9_2447	99208419edebc8d197684c252b062c82_707	44ffbb1a9aaa295e97e8afb4ab27cda0_88	05cf582fd6b7a2a9b33daf5880b21e38_785	611cdae4c205070ddfa3f1e8c6687b4d_1751	1b3f24b6653e20e68e6a3c45792b637d_2866	a157ed540551fc46452f324682411a41_625	b04d8b0fafe59e3e0bf8723406711506_924	a5128d59a21373e87e1751aa3db19548_3126	5bb522dd4ab05e8ef68016408893a4b1_1395
agaV		PTS system\t cytoplasmic\t N-acetylgalactosamine-specific IIB component 2 (EIIB-AGA)	19	19	1	52	200				473	473	473	8c0ffab546cffa8b8312cd6dcbe63fac_3479	e9593a73ee59e109c3a84ae764795e35_3520	a278c521f3462e798f98ab3da4f0ca9c_1303	f65e28defb82d628dede419184f7a1df_1226	6f1aed853d7426dfd55402677aa7aca9_3124	6fa0c7d3eb28fffa22129f7cb7363aa8_2263	d5fd1b4f83685157a883838f05845b96_1047	6badda44e8056cb37f8ad7368ed188d2_1640	a11e51e3e9d27439ea3b5ccb13d9d066_134	10a7b1af6a83d7de8b3ddb173791c6d9_2452	99208419edebc8d197684c252b062c82_704	44ffbb1a9aaa295e97e8afb4ab27cda0_83	05cf582fd6b7a2a9b33daf5880b21e38_790	611cdae4c205070ddfa3f1e8c6687b4d_1746	1b3f24b6653e20e68e6a3c45792b637d_2871	a157ed540551fc46452f324682411a41_620	b04d8b0fafe59e3e0bf8723406711506_919	a5128d59a21373e87e1751aa3db19548_3121	5bb522dd4ab05e8ef68016408893a4b1_1400
agaW		PTS system N-acetylgalactosameine-specific IIC component 2	19	19	1	52	199				401	779	758	8c0ffab546cffa8b8312cd6dcbe63fac_3478	e9593a73ee59e109c3a84ae764795e35_3521	a278c521f3462e798f98ab3da4f0ca9c_1304	f65e28defb82d628dede419184f7a1df_1225	6f1aed853d7426dfd55402677aa7aca9_3123	6fa0c7d3eb28fffa22129f7cb7363aa8_2264	d5fd1b4f83685157a883838f05845b96_1048	6badda44e8056cb37f8ad7368ed188d2_1641	a11e51e3e9d27439ea3b5ccb13d9d066_135	10a7b1af6a83d7de8b3ddb173791c6d9_2451	99208419edebc8d197684c252b062c82_705	44ffbb1a9aaa295e97e8afb4ab27cda0_84	05cf582fd6b7a2a9b33daf5880b21e38_789	611cdae4c205070ddfa3f1e8c6687b4d_1747	1b3f24b6653e20e68e6a3c45792b637d_2870	a157ed540551fc46452f324682411a41_621	b04d8b0fafe59e3e0bf8723406711506_920	a5128d59a21373e87e1751aa3db19548_3122	5bb522dd4ab05e8ef68016408893a4b1_1399
agp		3-phytase / glucose-1-phosphatase	19	19	1	52	1537				1241	1241	1241	8c0ffab546cffa8b8312cd6dcbe63fac_1092	e9593a73ee59e109c3a84ae764795e35_1171	a278c521f3462e798f98ab3da4f0ca9c_3404	f65e28defb82d628dede419184f7a1df_3361	6f1aed853d7426dfd55402677aa7aca9_465	6fa0c7d3eb28fffa22129f7cb7363aa8_4067	d5fd1b4f83685157a883838f05845b96_3670	6badda44e8056cb37f8ad7368ed188d2_899	a11e51e3e9d27439ea3b5ccb13d9d066_3919	10a7b1af6a83d7de8b3ddb173791c6d9_3286	99208419edebc8d197684c252b062c82_2237	44ffbb1a9aaa295e97e8afb4ab27cda0_2547	05cf582fd6b7a2a9b33daf5880b21e38_13	611cdae4c205070ddfa3f1e8c6687b4d_1909	1b3f24b6653e20e68e6a3c45792b637d_1229	a157ed540551fc46452f324682411a41_1808	b04d8b0fafe59e3e0bf8723406711506_1746	a5128d59a21373e87e1751aa3db19548_922	5bb522dd4ab05e8ef68016408893a4b1_2052
ahpC		AhpC component	19	19	1	52	1957				563	563	563	8c0ffab546cffa8b8312cd6dcbe63fac_2076	e9593a73ee59e109c3a84ae764795e35_2231	a278c521f3462e798f98ab3da4f0ca9c_2754	f65e28defb82d628dede419184f7a1df_2629	6f1aed853d7426dfd55402677aa7aca9_3385	6fa0c7d3eb28fffa22129f7cb7363aa8_967	d5fd1b4f83685157a883838f05845b96_3519	6badda44e8056cb37f8ad7368ed188d2_3929	a11e51e3e9d27439ea3b5ccb13d9d066_1667	10a7b1af6a83d7de8b3ddb173791c6d9_2227	99208419edebc8d197684c252b062c82_3135	44ffbb1a9aaa295e97e8afb4ab27cda0_2794	05cf582fd6b7a2a9b33daf5880b21e38_3358	611cdae4c205070ddfa3f1e8c6687b4d_3567	1b3f24b6653e20e68e6a3c45792b637d_3805	a157ed540551fc46452f324682411a41_172	b04d8b0fafe59e3e0bf8723406711506_226	a5128d59a21373e87e1751aa3db19548_1375	5bb522dd4ab05e8ef68016408893a4b1_3427
ahpF		AhpF component	19	19	1	52	1956				1595	1595	1595	8c0ffab546cffa8b8312cd6dcbe63fac_2077	e9593a73ee59e109c3a84ae764795e35_2230	a278c521f3462e798f98ab3da4f0ca9c_2753	f65e28defb82d628dede419184f7a1df_2630	6f1aed853d7426dfd55402677aa7aca9_3384	6fa0c7d3eb28fffa22129f7cb7363aa8_966	d5fd1b4f83685157a883838f05845b96_3520	6badda44e8056cb37f8ad7368ed188d2_3928	a11e51e3e9d27439ea3b5ccb13d9d066_1668	10a7b1af6a83d7de8b3ddb173791c6d9_2226	99208419edebc8d197684c252b062c82_3134	44ffbb1a9aaa295e97e8afb4ab27cda0_2793	05cf582fd6b7a2a9b33daf5880b21e38_3359	611cdae4c205070ddfa3f1e8c6687b4d_3566	1b3f24b6653e20e68e6a3c45792b637d_3806	a157ed540551fc46452f324682411a41_173	b04d8b0fafe59e3e0bf8723406711506_225	a5128d59a21373e87e1751aa3db19548_1374	5bb522dd4ab05e8ef68016408893a4b1_3428
aidB		isovaleryl-CoA dehydrogenase and DNA-binding transcriptional repressor	19	19	1	52	3179				1625	1625	1625	8c0ffab546cffa8b8312cd6dcbe63fac_1211	e9593a73ee59e109c3a84ae764795e35_452	a278c521f3462e798f98ab3da4f0ca9c_438	f65e28defb82d628dede419184f7a1df_518	6f1aed853d7426dfd55402677aa7aca9_904	6fa0c7d3eb28fffa22129f7cb7363aa8_4347	d5fd1b4f83685157a883838f05845b96_658	6badda44e8056cb37f8ad7368ed188d2_1275	a11e51e3e9d27439ea3b5ccb13d9d066_2023	10a7b1af6a83d7de8b3ddb173791c6d9_3173	99208419edebc8d197684c252b062c82_470	44ffbb1a9aaa295e97e8afb4ab27cda0_1081	05cf582fd6b7a2a9b33daf5880b21e38_1529	611cdae4c205070ddfa3f1e8c6687b4d_687	1b3f24b6653e20e68e6a3c45792b637d_2077	a157ed540551fc46452f324682411a41_1198	b04d8b0fafe59e3e0bf8723406711506_1267	a5128d59a21373e87e1751aa3db19548_2090	5bb522dd4ab05e8ef68016408893a4b1_949
ais		protein induced by aluminum	19	19	1	52	4913				602	602	602	8c0ffab546cffa8b8312cd6dcbe63fac_316	e9593a73ee59e109c3a84ae764795e35_316	a278c521f3462e798f98ab3da4f0ca9c_123	f65e28defb82d628dede419184f7a1df_90	6f1aed853d7426dfd55402677aa7aca9_3016	6fa0c7d3eb28fffa22129f7cb7363aa8_4763	d5fd1b4f83685157a883838f05845b96_4182	6badda44e8056cb37f8ad7368ed188d2_93	a11e51e3e9d27439ea3b5ccb13d9d066_2143	10a7b1af6a83d7de8b3ddb173791c6d9_1400	99208419edebc8d197684c252b062c82_170	44ffbb1a9aaa295e97e8afb4ab27cda0_3827	05cf582fd6b7a2a9b33daf5880b21e38_3956	611cdae4c205070ddfa3f1e8c6687b4d_376	1b3f24b6653e20e68e6a3c45792b637d_345	a157ed540551fc46452f324682411a41_1544	b04d8b0fafe59e3e0bf8723406711506_1488	a5128d59a21373e87e1751aa3db19548_139	5bb522dd4ab05e8ef68016408893a4b1_238
alaA		glutamate-pyruvate aminotransferase	19	19	1	52	4873				1217	1217	1217	8c0ffab546cffa8b8312cd6dcbe63fac_281	e9593a73ee59e109c3a84ae764795e35_281	a278c521f3462e798f98ab3da4f0ca9c_87	f65e28defb82d628dede419184f7a1df_126	6f1aed853d7426dfd55402677aa7aca9_2976	6fa0c7d3eb28fffa22129f7cb7363aa8_1878	d5fd1b4f83685157a883838f05845b96_2829	6badda44e8056cb37f8ad7368ed188d2_128	a11e51e3e9d27439ea3b5ccb13d9d066_2178	10a7b1af6a83d7de8b3ddb173791c6d9_238	99208419edebc8d197684c252b062c82_210	44ffbb1a9aaa295e97e8afb4ab27cda0_548	05cf582fd6b7a2a9b33daf5880b21e38_4416	611cdae4c205070ddfa3f1e8c6687b4d_336	1b3f24b6653e20e68e6a3c45792b637d_310	a157ed540551fc46452f324682411a41_1507	b04d8b0fafe59e3e0bf8723406711506_1525	a5128d59a21373e87e1751aa3db19548_174	5bb522dd4ab05e8ef68016408893a4b1_278
alaC		glutamate-pyruvate aminotransferase	19	19	1	52	4766				1238	1238	1238	8c0ffab546cffa8b8312cd6dcbe63fac_207	e9593a73ee59e109c3a84ae764795e35_207	a278c521f3462e798f98ab3da4f0ca9c_14	f65e28defb82d628dede419184f7a1df_199	6f1aed853d7426dfd55402677aa7aca9_1053	6fa0c7d3eb28fffa22129f7cb7363aa8_129	d5fd1b4f83685157a883838f05845b96_904	6badda44e8056cb37f8ad7368ed188d2_2373	a11e51e3e9d27439ea3b5ccb13d9d066_301	10a7b1af6a83d7de8b3ddb173791c6d9_106	99208419edebc8d197684c252b062c82_284	44ffbb1a9aaa295e97e8afb4ab27cda0_419	05cf582fd6b7a2a9b33daf5880b21e38_661	611cdae4c205070ddfa3f1e8c6687b4d_202	1b3f24b6653e20e68e6a3c45792b637d_178	a157ed540551fc46452f324682411a41_1425	b04d8b0fafe59e3e0bf8723406711506_1607	a5128d59a21373e87e1751aa3db19548_438	5bb522dd4ab05e8ef68016408893a4b1_360
alaE		L-alanine exporter	19	19	1	52	6385				449	449	449	8c0ffab546cffa8b8312cd6dcbe63fac_1304	e9593a73ee59e109c3a84ae764795e35_1407	a278c521f3462e798f98ab3da4f0ca9c_2363	f65e28defb82d628dede419184f7a1df_2207	6f1aed853d7426dfd55402677aa7aca9_1688	6fa0c7d3eb28fffa22129f7cb7363aa8_1910	d5fd1b4f83685157a883838f05845b96_2123	6badda44e8056cb37f8ad7368ed188d2_1843	a11e51e3e9d27439ea3b5ccb13d9d066_1433	10a7b1af6a83d7de8b3ddb173791c6d9_2358	99208419edebc8d197684c252b062c82_1017	44ffbb1a9aaa295e97e8afb4ab27cda0_646	05cf582fd6b7a2a9b33daf5880b21e38_2991	611cdae4c205070ddfa3f1e8c6687b4d_2578	1b3f24b6653e20e68e6a3c45792b637d_2045	a157ed540551fc46452f324682411a41_1058	b04d8b0fafe59e3e0bf8723406711506_438	a5128d59a21373e87e1751aa3db19548_2179	5bb522dd4ab05e8ef68016408893a4b1_2556
alaS		alanyl-tRNA synthetase	19	19	1	52	6358				2630	2630	2630	8c0ffab546cffa8b8312cd6dcbe63fac_1331	e9593a73ee59e109c3a84ae764795e35_1434	a278c521f3462e798f98ab3da4f0ca9c_2337	f65e28defb82d628dede419184f7a1df_2233	6f1aed853d7426dfd55402677aa7aca9_1661	6fa0c7d3eb28fffa22129f7cb7363aa8_1937	d5fd1b4f83685157a883838f05845b96_2097	6badda44e8056cb37f8ad7368ed188d2_1870	a11e51e3e9d27439ea3b5ccb13d9d066_1459	10a7b1af6a83d7de8b3ddb173791c6d9_2331	99208419edebc8d197684c252b062c82_990	44ffbb1a9aaa295e97e8afb4ab27cda0_673	05cf582fd6b7a2a9b33daf5880b21e38_2964	611cdae4c205070ddfa3f1e8c6687b4d_2605	1b3f24b6653e20e68e6a3c45792b637d_2018	a157ed540551fc46452f324682411a41_1031	b04d8b0fafe59e3e0bf8723406711506_465	a5128d59a21373e87e1751aa3db19548_2206	5bb522dd4ab05e8ef68016408893a4b1_2583
aldA		aldehyde dehydrogenase A\t NAD-linked	19	19	1	52	2760				1439	1439	1439	8c0ffab546cffa8b8312cd6dcbe63fac_3156	e9593a73ee59e109c3a84ae764795e35_3158	a278c521f3462e798f98ab3da4f0ca9c_1529	f65e28defb82d628dede419184f7a1df_1429	6f1aed853d7426dfd55402677aa7aca9_3638	6fa0c7d3eb28fffa22129f7cb7363aa8_3881	d5fd1b4f83685157a883838f05845b96_2547	6badda44e8056cb37f8ad7368ed188d2_4409	a11e51e3e9d27439ea3b5ccb13d9d066_4321	10a7b1af6a83d7de8b3ddb173791c6d9_3324	99208419edebc8d197684c252b062c82_3606	44ffbb1a9aaa295e97e8afb4ab27cda0_3069	05cf582fd6b7a2a9b33daf5880b21e38_4398	611cdae4c205070ddfa3f1e8c6687b4d_2989	1b3f24b6653e20e68e6a3c45792b637d_782	a157ed540551fc46452f324682411a41_3127	b04d8b0fafe59e3e0bf8723406711506_2980	a5128d59a21373e87e1751aa3db19548_2962	5bb522dd4ab05e8ef68016408893a4b1_1875
alkA		3-methyl-adenine DNA glycosylase II\t inducible	19	19	1	52	5113				848	857	851	8c0ffab546cffa8b8312cd6dcbe63fac_1959	e9593a73ee59e109c3a84ae764795e35_2100	a278c521f3462e798f98ab3da4f0ca9c_932	f65e28defb82d628dede419184f7a1df_964	6f1aed853d7426dfd55402677aa7aca9_1713	6fa0c7d3eb28fffa22129f7cb7363aa8_2904	d5fd1b4f83685157a883838f05845b96_2143	6badda44e8056cb37f8ad7368ed188d2_1506	a11e51e3e9d27439ea3b5ccb13d9d066_1141	10a7b1af6a83d7de8b3ddb173791c6d9_1292	99208419edebc8d197684c252b062c82_3219	44ffbb1a9aaa295e97e8afb4ab27cda0_1644	05cf582fd6b7a2a9b33daf5880b21e38_1647	611cdae4c205070ddfa3f1e8c6687b4d_3656	1b3f24b6653e20e68e6a3c45792b637d_515	a157ed540551fc46452f324682411a41_2408	b04d8b0fafe59e3e0bf8723406711506_2571	a5128d59a21373e87e1751aa3db19548_1697	5bb522dd4ab05e8ef68016408893a4b1_58
alkB		AlkB repair system for alkylated DNA and RNA	19	19	1	52	4961				650	650	650	8c0ffab546cffa8b8312cd6dcbe63fac_1896	e9593a73ee59e109c3a84ae764795e35_1999	a278c521f3462e798f98ab3da4f0ca9c_164	f65e28defb82d628dede419184f7a1df_49	6f1aed853d7426dfd55402677aa7aca9_1853	6fa0c7d3eb28fffa22129f7cb7363aa8_169	d5fd1b4f83685157a883838f05845b96_3474	6badda44e8056cb37f8ad7368ed188d2_52	a11e51e3e9d27439ea3b5ccb13d9d066_3113	10a7b1af6a83d7de8b3ddb173791c6d9_1440	99208419edebc8d197684c252b062c82_130	44ffbb1a9aaa295e97e8afb4ab27cda0_1971	05cf582fd6b7a2a9b33daf5880b21e38_2021	611cdae4c205070ddfa3f1e8c6687b4d_416	1b3f24b6653e20e68e6a3c45792b637d_375	a157ed540551fc46452f324682411a41_1588	b04d8b0fafe59e3e0bf8723406711506_1444	a5128d59a21373e87e1751aa3db19548_98	5bb522dd4ab05e8ef68016408893a4b1_198
allR		AllR DNA-binding transcriptional repressor	19	19	1	52	1321				815	815	815	8c0ffab546cffa8b8312cd6dcbe63fac_4071	e9593a73ee59e109c3a84ae764795e35_4074	a278c521f3462e798f98ab3da4f0ca9c_1814	f65e28defb82d628dede419184f7a1df_1714	6f1aed853d7426dfd55402677aa7aca9_3693	6fa0c7d3eb28fffa22129f7cb7363aa8_3756	d5fd1b4f83685157a883838f05845b96_4270	6badda44e8056cb37f8ad7368ed188d2_3663	a11e51e3e9d27439ea3b5ccb13d9d066_3806	10a7b1af6a83d7de8b3ddb173791c6d9_4527	99208419edebc8d197684c252b062c82_4070	44ffbb1a9aaa295e97e8afb4ab27cda0_3472	05cf582fd6b7a2a9b33daf5880b21e38_1228	611cdae4c205070ddfa3f1e8c6687b4d_4069	1b3f24b6653e20e68e6a3c45792b637d_4006	a157ed540551fc46452f324682411a41_96	b04d8b0fafe59e3e0bf8723406711506_302	a5128d59a21373e87e1751aa3db19548_3275	5bb522dd4ab05e8ef68016408893a4b1_3681
alr		alanine racemase 1\t PLP-binding\t biosynthetic	19	19	1	52	2941				1079	1079	1079	8c0ffab546cffa8b8312cd6dcbe63fac_2720	e9593a73ee59e109c3a84ae764795e35_590	a278c521f3462e798f98ab3da4f0ca9c_3056	f65e28defb82d628dede419184f7a1df_2956	6f1aed853d7426dfd55402677aa7aca9_764	6fa0c7d3eb28fffa22129f7cb7363aa8_3157	d5fd1b4f83685157a883838f05845b96_1973	6badda44e8056cb37f8ad7368ed188d2_1786	a11e51e3e9d27439ea3b5ccb13d9d066_3350	10a7b1af6a83d7de8b3ddb173791c6d9_3593	99208419edebc8d197684c252b062c82_610	44ffbb1a9aaa295e97e8afb4ab27cda0_3548	05cf582fd6b7a2a9b33daf5880b21e38_3749	611cdae4c205070ddfa3f1e8c6687b4d_547	1b3f24b6653e20e68e6a3c45792b637d_2209	a157ed540551fc46452f324682411a41_1335	b04d8b0fafe59e3e0bf8723406711506_1130	a5128d59a21373e87e1751aa3db19548_2039	5bb522dd4ab05e8ef68016408893a4b1_2122
alx		putative membrane-bound redox modulator that is induced by high pH	19	19	1	52	242				953	965	964	8c0ffab546cffa8b8312cd6dcbe63fac_3519	e9593a73ee59e109c3a84ae764795e35_3480	a278c521f3462e798f98ab3da4f0ca9c_1259	f65e28defb82d628dede419184f7a1df_1270	6f1aed853d7426dfd55402677aa7aca9_3164	6fa0c7d3eb28fffa22129f7cb7363aa8_3479	d5fd1b4f83685157a883838f05845b96_1007	6badda44e8056cb37f8ad7368ed188d2_1600	a11e51e3e9d27439ea3b5ccb13d9d066_94	10a7b1af6a83d7de8b3ddb173791c6d9_469	99208419edebc8d197684c252b062c82_664	44ffbb1a9aaa295e97e8afb4ab27cda0_43	05cf582fd6b7a2a9b33daf5880b21e38_830	611cdae4c205070ddfa3f1e8c6687b4d_1706	1b3f24b6653e20e68e6a3c45792b637d_3731	a157ed540551fc46452f324682411a41_576	b04d8b0fafe59e3e0bf8723406711506_875	a5128d59a21373e87e1751aa3db19548_3237	5bb522dd4ab05e8ef68016408893a4b1_1440
amiA		N-acetylmuramoyl-L-alanine amidase 1	19	19	1	52	4709				869	869	869	8c0ffab546cffa8b8312cd6dcbe63fac_152	e9593a73ee59e109c3a84ae764795e35_152	a278c521f3462e798f98ab3da4f0ca9c_2854	f65e28defb82d628dede419184f7a1df_2754	6f1aed853d7426dfd55402677aa7aca9_1109	6fa0c7d3eb28fffa22129f7cb7363aa8_73	d5fd1b4f83685157a883838f05845b96_848	6badda44e8056cb37f8ad7368ed188d2_2428	a11e51e3e9d27439ea3b5ccb13d9d066_356	10a7b1af6a83d7de8b3ddb173791c6d9_50	99208419edebc8d197684c252b062c82_340	44ffbb1a9aaa295e97e8afb4ab27cda0_1784	05cf582fd6b7a2a9b33daf5880b21e38_606	611cdae4c205070ddfa3f1e8c6687b4d_147	1b3f24b6653e20e68e6a3c45792b637d_127	a157ed540551fc46452f324682411a41_2631	b04d8b0fafe59e3e0bf8723406711506_2141	a5128d59a21373e87e1751aa3db19548_382	5bb522dd4ab05e8ef68016408893a4b1_415
amiB		N-acetylmuramoyl-L-alanine amidase 2	19	19	1	52	3161				1331	1337	1336	8c0ffab546cffa8b8312cd6dcbe63fac_1229	e9593a73ee59e109c3a84ae764795e35_470	a278c521f3462e798f98ab3da4f0ca9c_420	f65e28defb82d628dede419184f7a1df_536	6f1aed853d7426dfd55402677aa7aca9_886	6fa0c7d3eb28fffa22129f7cb7363aa8_2884	d5fd1b4f83685157a883838f05845b96_676	6badda44e8056cb37f8ad7368ed188d2_1257	a11e51e3e9d27439ea3b5ccb13d9d066_2005	10a7b1af6a83d7de8b3ddb173791c6d9_3376	99208419edebc8d197684c252b062c82_488	44ffbb1a9aaa295e97e8afb4ab27cda0_1063	05cf582fd6b7a2a9b33daf5880b21e38_1511	611cdae4c205070ddfa3f1e8c6687b4d_669	1b3f24b6653e20e68e6a3c45792b637d_2095	a157ed540551fc46452f324682411a41_1216	b04d8b0fafe59e3e0bf8723406711506_1249	a5128d59a21373e87e1751aa3db19548_1802	5bb522dd4ab05e8ef68016408893a4b1_2245
amiC		N-acetylmuramyl-L-alanine amidase	19	19	1	52	6209				1253	1253	1253	8c0ffab546cffa8b8312cd6dcbe63fac_1459	e9593a73ee59e109c3a84ae764795e35_1562	a278c521f3462e798f98ab3da4f0ca9c_1972	f65e28defb82d628dede419184f7a1df_1872	6f1aed853d7426dfd55402677aa7aca9_1538	6fa0c7d3eb28fffa22129f7cb7363aa8_1643	d5fd1b4f83685157a883838f05845b96_2880	6badda44e8056cb37f8ad7368ed188d2_2859	a11e51e3e9d27439ea3b5ccb13d9d066_1792	10a7b1af6a83d7de8b3ddb173791c6d9_2542	99208419edebc8d197684c252b062c82_867	44ffbb1a9aaa295e97e8afb4ab27cda0_2294	05cf582fd6b7a2a9b33daf5880b21e38_2605	611cdae4c205070ddfa3f1e8c6687b4d_2729	1b3f24b6653e20e68e6a3c45792b637d_1890	a157ed540551fc46452f324682411a41_904	b04d8b0fafe59e3e0bf8723406711506_592	a5128d59a21373e87e1751aa3db19548_2559	5bb522dd4ab05e8ef68016408893a4b1_3094
amiD		anhydro-N-acetylmuramoyl-L-alanine amidase	19	19	1	52	1677				830	830	830	8c0ffab546cffa8b8312cd6dcbe63fac_1628	e9593a73ee59e109c3a84ae764795e35_1627	a278c521f3462e798f98ab3da4f0ca9c_755	f65e28defb82d628dede419184f7a1df_719	6f1aed853d7426dfd55402677aa7aca9_599	6fa0c7d3eb28fffa22129f7cb7363aa8_2613	d5fd1b4f83685157a883838f05845b96_1741	6badda44e8056cb37f8ad7368ed188d2_211	a11e51e3e9d27439ea3b5ccb13d9d066_3781	10a7b1af6a83d7de8b3ddb173791c6d9_860	99208419edebc8d197684c252b062c82_3366	44ffbb1a9aaa295e97e8afb4ab27cda0_1429	05cf582fd6b7a2a9b33daf5880b21e38_3435	611cdae4c205070ddfa3f1e8c6687b4d_2043	1b3f24b6653e20e68e6a3c45792b637d_3865	a157ed540551fc46452f324682411a41_3972	b04d8b0fafe59e3e0bf8723406711506_3955	a5128d59a21373e87e1751aa3db19548_668	5bb522dd4ab05e8ef68016408893a4b1_1918
ampC		beta-lactamase; penicillin resistance	19	19	1	52	3142				431	1166	1060	8c0ffab546cffa8b8312cd6dcbe63fac_1246	e9593a73ee59e109c3a84ae764795e35_487	a278c521f3462e798f98ab3da4f0ca9c_401	f65e28defb82d628dede419184f7a1df_555	6f1aed853d7426dfd55402677aa7aca9_867	6fa0c7d3eb28fffa22129f7cb7363aa8_2865	d5fd1b4f83685157a883838f05845b96_693	6badda44e8056cb37f8ad7368ed188d2_1240	a11e51e3e9d27439ea3b5ccb13d9d066_1986	10a7b1af6a83d7de8b3ddb173791c6d9_3395	99208419edebc8d197684c252b062c82_507	44ffbb1a9aaa295e97e8afb4ab27cda0_1044	05cf582fd6b7a2a9b33daf5880b21e38_1492	611cdae4c205070ddfa3f1e8c6687b4d_650	1b3f24b6653e20e68e6a3c45792b637d_2112	a157ed540551fc46452f324682411a41_1238	b04d8b0fafe59e3e0bf8723406711506_1227	a5128d59a21373e87e1751aa3db19548_1783	5bb522dd4ab05e8ef68016408893a4b1_2226
ampD		N-acetyl-anhydromuramyl-L-alanine-amidase	19	19	1	52	3429				551	551	551	8c0ffab546cffa8b8312cd6dcbe63fac_425	e9593a73ee59e109c3a84ae764795e35_724	a278c521f3462e798f98ab3da4f0ca9c_304	f65e28defb82d628dede419184f7a1df_303	6f1aed853d7426dfd55402677aa7aca9_1965	6fa0c7d3eb28fffa22129f7cb7363aa8_3282	d5fd1b4f83685157a883838f05845b96_1231	6badda44e8056cb37f8ad7368ed188d2_535	a11e51e3e9d27439ea3b5ccb13d9d066_1038	10a7b1af6a83d7de8b3ddb173791c6d9_1940	99208419edebc8d197684c252b062c82_1328	44ffbb1a9aaa295e97e8afb4ab27cda0_3236	05cf582fd6b7a2a9b33daf5880b21e38_2545	611cdae4c205070ddfa3f1e8c6687b4d_1001	1b3f24b6653e20e68e6a3c45792b637d_3092	a157ed540551fc46452f324682411a41_3915	b04d8b0fafe59e3e0bf8723406711506_3898	a5128d59a21373e87e1751aa3db19548_1014	5bb522dd4ab05e8ef68016408893a4b1_653
ampE		putative inner membrane protein	19	19	1	52	3428				854	854	854	8c0ffab546cffa8b8312cd6dcbe63fac_424	e9593a73ee59e109c3a84ae764795e35_723	a278c521f3462e798f98ab3da4f0ca9c_303	f65e28defb82d628dede419184f7a1df_304	6f1aed853d7426dfd55402677aa7aca9_1964	6fa0c7d3eb28fffa22129f7cb7363aa8_3283	d5fd1b4f83685157a883838f05845b96_1232	6badda44e8056cb37f8ad7368ed188d2_536	a11e51e3e9d27439ea3b5ccb13d9d066_1039	10a7b1af6a83d7de8b3ddb173791c6d9_1939	99208419edebc8d197684c252b062c82_1329	44ffbb1a9aaa295e97e8afb4ab27cda0_3235	05cf582fd6b7a2a9b33daf5880b21e38_2546	611cdae4c205070ddfa3f1e8c6687b4d_1002	1b3f24b6653e20e68e6a3c45792b637d_3093	a157ed540551fc46452f324682411a41_3916	b04d8b0fafe59e3e0bf8723406711506_3899	a5128d59a21373e87e1751aa3db19548_1015	5bb522dd4ab05e8ef68016408893a4b1_652
ampG		muropeptide:H+ symporter	19	19	1	52	1251				1475	1475	1475	8c0ffab546cffa8b8312cd6dcbe63fac_2488	e9593a73ee59e109c3a84ae764795e35_2591	a278c521f3462e798f98ab3da4f0ca9c_3821	f65e28defb82d628dede419184f7a1df_3801	6f1aed853d7426dfd55402677aa7aca9_2737	6fa0c7d3eb28fffa22129f7cb7363aa8_582	d5fd1b4f83685157a883838f05845b96_1507	6badda44e8056cb37f8ad7368ed188d2_623	a11e51e3e9d27439ea3b5ccb13d9d066_1342	10a7b1af6a83d7de8b3ddb173791c6d9_953	99208419edebc8d197684c252b062c82_2533	44ffbb1a9aaa295e97e8afb4ab27cda0_1572	05cf582fd6b7a2a9b33daf5880b21e38_1157	611cdae4c205070ddfa3f1e8c6687b4d_3299	1b3f24b6653e20e68e6a3c45792b637d_2943	a157ed540551fc46452f324682411a41_25	b04d8b0fafe59e3e0bf8723406711506_373	a5128d59a21373e87e1751aa3db19548_1101	5bb522dd4ab05e8ef68016408893a4b1_2461
ampH		DD-endopeptidase / DD-carboxypeptidase	19	19	1	52	1191				1157	1157	1157	8c0ffab546cffa8b8312cd6dcbe63fac_2431	e9593a73ee59e109c3a84ae764795e35_2534	a278c521f3462e798f98ab3da4f0ca9c_3200	f65e28defb82d628dede419184f7a1df_3100	6f1aed853d7426dfd55402677aa7aca9_2793	6fa0c7d3eb28fffa22129f7cb7363aa8_526	d5fd1b4f83685157a883838f05845b96_1450	6badda44e8056cb37f8ad7368ed188d2_680	a11e51e3e9d27439ea3b5ccb13d9d066_3460	10a7b1af6a83d7de8b3ddb173791c6d9_1010	99208419edebc8d197684c252b062c82_2589	44ffbb1a9aaa295e97e8afb4ab27cda0_1517	05cf582fd6b7a2a9b33daf5880b21e38_1101	611cdae4c205070ddfa3f1e8c6687b4d_3243	1b3f24b6653e20e68e6a3c45792b637d_3002	a157ed540551fc46452f324682411a41_2708	b04d8b0fafe59e3e0bf8723406711506_2782	a5128d59a21373e87e1751aa3db19548_1158	5bb522dd4ab05e8ef68016408893a4b1_2518
amtB		ammonia / ammonium transporter	19	19	1	52	1269				1286	1286	1286	8c0ffab546cffa8b8312cd6dcbe63fac_2506	e9593a73ee59e109c3a84ae764795e35_2609	a278c521f3462e798f98ab3da4f0ca9c_3803	f65e28defb82d628dede419184f7a1df_3819	6f1aed853d7426dfd55402677aa7aca9_2719	6fa0c7d3eb28fffa22129f7cb7363aa8_600	d5fd1b4f83685157a883838f05845b96_1525	6badda44e8056cb37f8ad7368ed188d2_605	a11e51e3e9d27439ea3b5ccb13d9d066_1360	10a7b1af6a83d7de8b3ddb173791c6d9_935	99208419edebc8d197684c252b062c82_2515	44ffbb1a9aaa295e97e8afb4ab27cda0_1590	05cf582fd6b7a2a9b33daf5880b21e38_1175	611cdae4c205070ddfa3f1e8c6687b4d_3317	1b3f24b6653e20e68e6a3c45792b637d_2925	a157ed540551fc46452f324682411a41_43	b04d8b0fafe59e3e0bf8723406711506_355	a5128d59a21373e87e1751aa3db19548_1083	5bb522dd4ab05e8ef68016408893a4b1_2443
amyA		alpha-amylase	19	19	1	52	360				1487	1487	1487	8c0ffab546cffa8b8312cd6dcbe63fac_2613	e9593a73ee59e109c3a84ae764795e35_2716	a278c521f3462e798f98ab3da4f0ca9c_4097	f65e28defb82d628dede419184f7a1df_4101	6f1aed853d7426dfd55402677aa7aca9_5	6fa0c7d3eb28fffa22129f7cb7363aa8_4637	d5fd1b4f83685157a883838f05845b96_2721	6badda44e8056cb37f8ad7368ed188d2_383	a11e51e3e9d27439ea3b5ccb13d9d066_1295	10a7b1af6a83d7de8b3ddb173791c6d9_3997	99208419edebc8d197684c252b062c82_3007	44ffbb1a9aaa295e97e8afb4ab27cda0_363	05cf582fd6b7a2a9b33daf5880b21e38_2751	611cdae4c205070ddfa3f1e8c6687b4d_1433	1b3f24b6653e20e68e6a3c45792b637d_637	a157ed540551fc46452f324682411a41_3447	b04d8b0fafe59e3e0bf8723406711506_3435	a5128d59a21373e87e1751aa3db19548_3426	5bb522dd4ab05e8ef68016408893a4b1_4183
anmK		anhydro-N-acetylmuramic acid kinase	19	19	1	52	2175				1109	1109	1109	8c0ffab546cffa8b8312cd6dcbe63fac_680	e9593a73ee59e109c3a84ae764795e35_1104	a278c521f3462e798f98ab3da4f0ca9c_2274	f65e28defb82d628dede419184f7a1df_2174	6f1aed853d7426dfd55402677aa7aca9_293	6fa0c7d3eb28fffa22129f7cb7363aa8_828	d5fd1b4f83685157a883838f05845b96_544	6badda44e8056cb37f8ad7368ed188d2_1209	a11e51e3e9d27439ea3b5ccb13d9d066_627	10a7b1af6a83d7de8b3ddb173791c6d9_631	99208419edebc8d197684c252b062c82_1673	44ffbb1a9aaa295e97e8afb4ab27cda0_1351	05cf582fd6b7a2a9b33daf5880b21e38_1904	611cdae4c205070ddfa3f1e8c6687b4d_1148	1b3f24b6653e20e68e6a3c45792b637d_1476	a157ed540551fc46452f324682411a41_2046	b04d8b0fafe59e3e0bf8723406711506_2006	a5128d59a21373e87e1751aa3db19548_1437	5bb522dd4ab05e8ef68016408893a4b1_1248
ansA		asparaginase I	19	19	1	52	2306				1016	1016	1016	8c0ffab546cffa8b8312cd6dcbe63fac_810	e9593a73ee59e109c3a84ae764795e35_973	a278c521f3462e798f98ab3da4f0ca9c_3344	f65e28defb82d628dede419184f7a1df_3265	6f1aed853d7426dfd55402677aa7aca9_164	6fa0c7d3eb28fffa22129f7cb7363aa8_2241	d5fd1b4f83685157a883838f05845b96_415	6badda44e8056cb37f8ad7368ed188d2_3117	a11e51e3e9d27439ea3b5ccb13d9d066_4335	10a7b1af6a83d7de8b3ddb173791c6d9_503	99208419edebc8d197684c252b062c82_1865	44ffbb1a9aaa295e97e8afb4ab27cda0_2342	05cf582fd6b7a2a9b33daf5880b21e38_3908	611cdae4c205070ddfa3f1e8c6687b4d_1276	1b3f24b6653e20e68e6a3c45792b637d_1604	a157ed540551fc46452f324682411a41_3353	b04d8b0fafe59e3e0bf8723406711506_3335	a5128d59a21373e87e1751aa3db19548_4344	5bb522dd4ab05e8ef68016408893a4b1_1119
ansB		asparaginase II	19	19	1	52	6056				1046	1046	1046	8c0ffab546cffa8b8312cd6dcbe63fac_2864	e9593a73ee59e109c3a84ae764795e35_2866	a278c521f3462e798f98ab3da4f0ca9c_1010	f65e28defb82d628dede419184f7a1df_1090	6f1aed853d7426dfd55402677aa7aca9_2139	6fa0c7d3eb28fffa22129f7cb7363aa8_1083	d5fd1b4f83685157a883838f05845b96_1339	6badda44e8056cb37f8ad7368ed188d2_3338	a11e51e3e9d27439ea3b5ccb13d9d066_3282	10a7b1af6a83d7de8b3ddb173791c6d9_334	99208419edebc8d197684c252b062c82_2790	44ffbb1a9aaa295e97e8afb4ab27cda0_3100	05cf582fd6b7a2a9b33daf5880b21e38_941	611cdae4c205070ddfa3f1e8c6687b4d_1564	1b3f24b6653e20e68e6a3c45792b637d_2476	a157ed540551fc46452f324682411a41_781	b04d8b0fafe59e3e0bf8723406711506_715	a5128d59a21373e87e1751aa3db19548_3198	5bb522dd4ab05e8ef68016408893a4b1_1560
ansP		L-asparagine transporter	19	19	1	52	2721				1499	1499	1499	8c0ffab546cffa8b8312cd6dcbe63fac_4045	e9593a73ee59e109c3a84ae764795e35_4019	a278c521f3462e798f98ab3da4f0ca9c_3978	f65e28defb82d628dede419184f7a1df_3943	6f1aed853d7426dfd55402677aa7aca9_3600	6fa0c7d3eb28fffa22129f7cb7363aa8_4211	d5fd1b4f83685157a883838f05845b96_2587	6badda44e8056cb37f8ad7368ed188d2_4248	a11e51e3e9d27439ea3b5ccb13d9d066_4149	10a7b1af6a83d7de8b3ddb173791c6d9_4212	99208419edebc8d197684c252b062c82_3937	44ffbb1a9aaa295e97e8afb4ab27cda0_3031	05cf582fd6b7a2a9b33daf5880b21e38_4063	611cdae4c205070ddfa3f1e8c6687b4d_2950	1b3f24b6653e20e68e6a3c45792b637d_4862	a157ed540551fc46452f324682411a41_4333	b04d8b0fafe59e3e0bf8723406711506_4415	a5128d59a21373e87e1751aa3db19548_3745	5bb522dd4ab05e8ef68016408893a4b1_4155
apaG		hypothetical protein	19	19	1	52	3488				377	377	377	8c0ffab546cffa8b8312cd6dcbe63fac_480	e9593a73ee59e109c3a84ae764795e35_779	a278c521f3462e798f98ab3da4f0ca9c_360	f65e28defb82d628dede419184f7a1df_247	6f1aed853d7426dfd55402677aa7aca9_2021	6fa0c7d3eb28fffa22129f7cb7363aa8_2480	d5fd1b4f83685157a883838f05845b96_3205	6badda44e8056cb37f8ad7368ed188d2_479	a11e51e3e9d27439ea3b5ccb13d9d066_982	10a7b1af6a83d7de8b3ddb173791c6d9_1996	99208419edebc8d197684c252b062c82_1272	44ffbb1a9aaa295e97e8afb4ab27cda0_2731	05cf582fd6b7a2a9b33daf5880b21e38_2490	611cdae4c205070ddfa3f1e8c6687b4d_945	1b3f24b6653e20e68e6a3c45792b637d_3037	a157ed540551fc46452f324682411a41_2989	b04d8b0fafe59e3e0bf8723406711506_2970	a5128d59a21373e87e1751aa3db19548_958	5bb522dd4ab05e8ef68016408893a4b1_709
apaH		diadenosine tetraphosphatase	19	19	1	52	3489				842	848	842	8c0ffab546cffa8b8312cd6dcbe63fac_481	e9593a73ee59e109c3a84ae764795e35_780	a278c521f3462e798f98ab3da4f0ca9c_361	f65e28defb82d628dede419184f7a1df_246	6f1aed853d7426dfd55402677aa7aca9_2022	6fa0c7d3eb28fffa22129f7cb7363aa8_2481	d5fd1b4f83685157a883838f05845b96_3204	6badda44e8056cb37f8ad7368ed188d2_478	a11e51e3e9d27439ea3b5ccb13d9d066_981	10a7b1af6a83d7de8b3ddb173791c6d9_1997	99208419edebc8d197684c252b062c82_1271	44ffbb1a9aaa295e97e8afb4ab27cda0_2730	05cf582fd6b7a2a9b33daf5880b21e38_2489	611cdae4c205070ddfa3f1e8c6687b4d_944	1b3f24b6653e20e68e6a3c45792b637d_3036	a157ed540551fc46452f324682411a41_2988	b04d8b0fafe59e3e0bf8723406711506_2969	a5128d59a21373e87e1751aa3db19548_957	5bb522dd4ab05e8ef68016408893a4b1_710
apbE		putative thiamine biosynthesis lipoprotein	19	19	1	52	4959				1055	1055	1055	8c0ffab546cffa8b8312cd6dcbe63fac_1898	e9593a73ee59e109c3a84ae764795e35_2001	a278c521f3462e798f98ab3da4f0ca9c_162	f65e28defb82d628dede419184f7a1df_51	6f1aed853d7426dfd55402677aa7aca9_1855	6fa0c7d3eb28fffa22129f7cb7363aa8_167	d5fd1b4f83685157a883838f05845b96_3472	6badda44e8056cb37f8ad7368ed188d2_54	a11e51e3e9d27439ea3b5ccb13d9d066_3111	10a7b1af6a83d7de8b3ddb173791c6d9_1438	99208419edebc8d197684c252b062c82_132	44ffbb1a9aaa295e97e8afb4ab27cda0_1973	05cf582fd6b7a2a9b33daf5880b21e38_2019	611cdae4c205070ddfa3f1e8c6687b4d_414	1b3f24b6653e20e68e6a3c45792b637d_373	a157ed540551fc46452f324682411a41_1586	b04d8b0fafe59e3e0bf8723406711506_1446	a5128d59a21373e87e1751aa3db19548_100	5bb522dd4ab05e8ef68016408893a4b1_200
appA		acid phosphatase	19	19	1	52	1560				1298	1310	1299	8c0ffab546cffa8b8312cd6dcbe63fac_1513	e9593a73ee59e109c3a84ae764795e35_1742	a278c521f3462e798f98ab3da4f0ca9c_3261	f65e28defb82d628dede419184f7a1df_3196	6f1aed853d7426dfd55402677aa7aca9_485	6fa0c7d3eb28fffa22129f7cb7363aa8_1529	d5fd1b4f83685157a883838f05845b96_2391	6badda44e8056cb37f8ad7368ed188d2_878	a11e51e3e9d27439ea3b5ccb13d9d066_927	10a7b1af6a83d7de8b3ddb173791c6d9_3266	99208419edebc8d197684c252b062c82_2257	44ffbb1a9aaa295e97e8afb4ab27cda0_2526	05cf582fd6b7a2a9b33daf5880b21e38_2736	611cdae4c205070ddfa3f1e8c6687b4d_1929	1b3f24b6653e20e68e6a3c45792b637d_1249	a157ed540551fc46452f324682411a41_1821	b04d8b0fafe59e3e0bf8723406711506_1733	a5128d59a21373e87e1751aa3db19548_782	5bb522dd4ab05e8ef68016408893a4b1_2032
appB		cytochrome bd-II terminal oxidase subunit II	19	19	1	52	1562				1136	1136	1136	8c0ffab546cffa8b8312cd6dcbe63fac_1515	e9593a73ee59e109c3a84ae764795e35_1740	a278c521f3462e798f98ab3da4f0ca9c_3263	f65e28defb82d628dede419184f7a1df_3194	6f1aed853d7426dfd55402677aa7aca9_487	6fa0c7d3eb28fffa22129f7cb7363aa8_1531	d5fd1b4f83685157a883838f05845b96_2389	6badda44e8056cb37f8ad7368ed188d2_876	a11e51e3e9d27439ea3b5ccb13d9d066_925	10a7b1af6a83d7de8b3ddb173791c6d9_3264	99208419edebc8d197684c252b062c82_2259	44ffbb1a9aaa295e97e8afb4ab27cda0_2524	05cf582fd6b7a2a9b33daf5880b21e38_2734	611cdae4c205070ddfa3f1e8c6687b4d_1931	1b3f24b6653e20e68e6a3c45792b637d_1251	a157ed540551fc46452f324682411a41_1823	b04d8b0fafe59e3e0bf8723406711506_1731	a5128d59a21373e87e1751aa3db19548_780	5bb522dd4ab05e8ef68016408893a4b1_2030
appC		cytochrome bd-II terminal oxidase subunit I	19	19	1	52	1563				1544	1544	1544	8c0ffab546cffa8b8312cd6dcbe63fac_1516	e9593a73ee59e109c3a84ae764795e35_1739	a278c521f3462e798f98ab3da4f0ca9c_3264	f65e28defb82d628dede419184f7a1df_3193	6f1aed853d7426dfd55402677aa7aca9_488	6fa0c7d3eb28fffa22129f7cb7363aa8_1532	d5fd1b4f83685157a883838f05845b96_2388	6badda44e8056cb37f8ad7368ed188d2_875	a11e51e3e9d27439ea3b5ccb13d9d066_924	10a7b1af6a83d7de8b3ddb173791c6d9_3263	99208419edebc8d197684c252b062c82_2260	44ffbb1a9aaa295e97e8afb4ab27cda0_2523	05cf582fd6b7a2a9b33daf5880b21e38_2733	611cdae4c205070ddfa3f1e8c6687b4d_1932	1b3f24b6653e20e68e6a3c45792b637d_1252	a157ed540551fc46452f324682411a41_1824	b04d8b0fafe59e3e0bf8723406711506_1730	a5128d59a21373e87e1751aa3db19548_779	5bb522dd4ab05e8ef68016408893a4b1_2029
apt		adenine phosphoribosyltransferase	19	19	1	52	1287				551	551	551	8c0ffab546cffa8b8312cd6dcbe63fac_2523	e9593a73ee59e109c3a84ae764795e35_2626	a278c521f3462e798f98ab3da4f0ca9c_1783	f65e28defb82d628dede419184f7a1df_1683	6f1aed853d7426dfd55402677aa7aca9_2702	6fa0c7d3eb28fffa22129f7cb7363aa8_617	d5fd1b4f83685157a883838f05845b96_1542	6badda44e8056cb37f8ad7368ed188d2_588	a11e51e3e9d27439ea3b5ccb13d9d066_1377	10a7b1af6a83d7de8b3ddb173791c6d9_918	99208419edebc8d197684c252b062c82_2498	44ffbb1a9aaa295e97e8afb4ab27cda0_1607	05cf582fd6b7a2a9b33daf5880b21e38_1192	611cdae4c205070ddfa3f1e8c6687b4d_3334	1b3f24b6653e20e68e6a3c45792b637d_2908	a157ed540551fc46452f324682411a41_60	b04d8b0fafe59e3e0bf8723406711506_338	a5128d59a21373e87e1751aa3db19548_1066	5bb522dd4ab05e8ef68016408893a4b1_2426
aqpZ		water channel AqpZ	19	19	1	52	1669				695	695	695	8c0ffab546cffa8b8312cd6dcbe63fac_1620	e9593a73ee59e109c3a84ae764795e35_1635	a278c521f3462e798f98ab3da4f0ca9c_747	f65e28defb82d628dede419184f7a1df_727	6f1aed853d7426dfd55402677aa7aca9_591	6fa0c7d3eb28fffa22129f7cb7363aa8_2621	d5fd1b4f83685157a883838f05845b96_1733	6badda44e8056cb37f8ad7368ed188d2_203	a11e51e3e9d27439ea3b5ccb13d9d066_3789	10a7b1af6a83d7de8b3ddb173791c6d9_868	99208419edebc8d197684c252b062c82_3358	44ffbb1a9aaa295e97e8afb4ab27cda0_1437	05cf582fd6b7a2a9b33daf5880b21e38_3427	611cdae4c205070ddfa3f1e8c6687b4d_2035	1b3f24b6653e20e68e6a3c45792b637d_3873	a157ed540551fc46452f324682411a41_1927	b04d8b0fafe59e3e0bf8723406711506_1627	a5128d59a21373e87e1751aa3db19548_676	5bb522dd4ab05e8ef68016408893a4b1_1926
araA		L-arabinose isomerase monomer	19	19	1	52	3478				1502	1502	1502	8c0ffab546cffa8b8312cd6dcbe63fac_470	e9593a73ee59e109c3a84ae764795e35_769	a278c521f3462e798f98ab3da4f0ca9c_350	f65e28defb82d628dede419184f7a1df_257	6f1aed853d7426dfd55402677aa7aca9_2010	6fa0c7d3eb28fffa22129f7cb7363aa8_2470	d5fd1b4f83685157a883838f05845b96_3215	6badda44e8056cb37f8ad7368ed188d2_490	a11e51e3e9d27439ea3b5ccb13d9d066_993	10a7b1af6a83d7de8b3ddb173791c6d9_1985	99208419edebc8d197684c252b062c82_1283	44ffbb1a9aaa295e97e8afb4ab27cda0_2742	05cf582fd6b7a2a9b33daf5880b21e38_2500	611cdae4c205070ddfa3f1e8c6687b4d_956	1b3f24b6653e20e68e6a3c45792b637d_3047	a157ed540551fc46452f324682411a41_3868	b04d8b0fafe59e3e0bf8723406711506_3851	a5128d59a21373e87e1751aa3db19548_969	5bb522dd4ab05e8ef68016408893a4b1_698
araB		L-ribulokinase monomer	19	19	1	52	3477				1700	1700	1700	8c0ffab546cffa8b8312cd6dcbe63fac_469	e9593a73ee59e109c3a84ae764795e35_768	a278c521f3462e798f98ab3da4f0ca9c_349	f65e28defb82d628dede419184f7a1df_258	6f1aed853d7426dfd55402677aa7aca9_2009	6fa0c7d3eb28fffa22129f7cb7363aa8_2469	d5fd1b4f83685157a883838f05845b96_3216	6badda44e8056cb37f8ad7368ed188d2_491	a11e51e3e9d27439ea3b5ccb13d9d066_994	10a7b1af6a83d7de8b3ddb173791c6d9_1984	99208419edebc8d197684c252b062c82_1284	44ffbb1a9aaa295e97e8afb4ab27cda0_2743	05cf582fd6b7a2a9b33daf5880b21e38_2501	611cdae4c205070ddfa3f1e8c6687b4d_957	1b3f24b6653e20e68e6a3c45792b637d_3048	a157ed540551fc46452f324682411a41_3869	b04d8b0fafe59e3e0bf8723406711506_3852	a5128d59a21373e87e1751aa3db19548_970	5bb522dd4ab05e8ef68016408893a4b1_697
araC		AraC-Arabinose DNA-binding transcriptional activator	19	19	1	52	3476				845	887	873	8c0ffab546cffa8b8312cd6dcbe63fac_468	e9593a73ee59e109c3a84ae764795e35_767	a278c521f3462e798f98ab3da4f0ca9c_348	f65e28defb82d628dede419184f7a1df_259	6f1aed853d7426dfd55402677aa7aca9_2008	6fa0c7d3eb28fffa22129f7cb7363aa8_2468	d5fd1b4f83685157a883838f05845b96_3217	6badda44e8056cb37f8ad7368ed188d2_492	a11e51e3e9d27439ea3b5ccb13d9d066_995	10a7b1af6a83d7de8b3ddb173791c6d9_1983	99208419edebc8d197684c252b062c82_1285	44ffbb1a9aaa295e97e8afb4ab27cda0_2744	05cf582fd6b7a2a9b33daf5880b21e38_2502	611cdae4c205070ddfa3f1e8c6687b4d_958	1b3f24b6653e20e68e6a3c45792b637d_3049	a157ed540551fc46452f324682411a41_3870	b04d8b0fafe59e3e0bf8723406711506_3853	a5128d59a21373e87e1751aa3db19548_971	5bb522dd4ab05e8ef68016408893a4b1_696
araD		L-ribulose 5-phosphate 4-epimerase monomer	19	19	1	52	3479				695	695	695	8c0ffab546cffa8b8312cd6dcbe63fac_471	e9593a73ee59e109c3a84ae764795e35_770	a278c521f3462e798f98ab3da4f0ca9c_351	f65e28defb82d628dede419184f7a1df_256	6f1aed853d7426dfd55402677aa7aca9_2011	6fa0c7d3eb28fffa22129f7cb7363aa8_2471	d5fd1b4f83685157a883838f05845b96_3214	6badda44e8056cb37f8ad7368ed188d2_489	a11e51e3e9d27439ea3b5ccb13d9d066_992	10a7b1af6a83d7de8b3ddb173791c6d9_1986	99208419edebc8d197684c252b062c82_1282	44ffbb1a9aaa295e97e8afb4ab27cda0_2741	05cf582fd6b7a2a9b33daf5880b21e38_2499	611cdae4c205070ddfa3f1e8c6687b4d_955	1b3f24b6653e20e68e6a3c45792b637d_3046	a157ed540551fc46452f324682411a41_3867	b04d8b0fafe59e3e0bf8723406711506_3850	a5128d59a21373e87e1751aa3db19548_968	5bb522dd4ab05e8ef68016408893a4b1_699
araE		arabinose:H+ symporter	19	19	1	52	6184				1418	1418	1418	8c0ffab546cffa8b8312cd6dcbe63fac_1484	e9593a73ee59e109c3a84ae764795e35_1587	a278c521f3462e798f98ab3da4f0ca9c_1997	f65e28defb82d628dede419184f7a1df_1897	6f1aed853d7426dfd55402677aa7aca9_1513	6fa0c7d3eb28fffa22129f7cb7363aa8_1618	d5fd1b4f83685157a883838f05845b96_2855	6badda44e8056cb37f8ad7368ed188d2_2834	a11e51e3e9d27439ea3b5ccb13d9d066_1767	10a7b1af6a83d7de8b3ddb173791c6d9_2517	99208419edebc8d197684c252b062c82_842	44ffbb1a9aaa295e97e8afb4ab27cda0_2269	05cf582fd6b7a2a9b33daf5880b21e38_2580	611cdae4c205070ddfa3f1e8c6687b4d_2754	1b3f24b6653e20e68e6a3c45792b637d_1865	a157ed540551fc46452f324682411a41_879	b04d8b0fafe59e3e0bf8723406711506_617	a5128d59a21373e87e1751aa3db19548_2584	5bb522dd4ab05e8ef68016408893a4b1_3119
araG		arabinose ABC transporter - ATP binding subunit	19	19	1	52	2441				1514	1514	1514	8c0ffab546cffa8b8312cd6dcbe63fac_2575	e9593a73ee59e109c3a84ae764795e35_2754	a278c521f3462e798f98ab3da4f0ca9c_1922	f65e28defb82d628dede419184f7a1df_1757	6f1aed853d7426dfd55402677aa7aca9_32	6fa0c7d3eb28fffa22129f7cb7363aa8_1997	d5fd1b4f83685157a883838f05845b96_2673	6badda44e8056cb37f8ad7368ed188d2_356	a11e51e3e9d27439ea3b5ccb13d9d066_1268	10a7b1af6a83d7de8b3ddb173791c6d9_1900	99208419edebc8d197684c252b062c82_2980	44ffbb1a9aaa295e97e8afb4ab27cda0_336	05cf582fd6b7a2a9b33daf5880b21e38_2779	611cdae4c205070ddfa3f1e8c6687b4d_1406	1b3f24b6653e20e68e6a3c45792b637d_664	a157ed540551fc46452f324682411a41_3420	b04d8b0fafe59e3e0bf8723406711506_3462	a5128d59a21373e87e1751aa3db19548_3044	5bb522dd4ab05e8ef68016408893a4b1_989
araH		arabinose ABC transporter - membrane subunit	19	19	1	52	2439				986	986	986	8c0ffab546cffa8b8312cd6dcbe63fac_2574	e9593a73ee59e109c3a84ae764795e35_2755	a278c521f3462e798f98ab3da4f0ca9c_1921	f65e28defb82d628dede419184f7a1df_1758	6f1aed853d7426dfd55402677aa7aca9_33	6fa0c7d3eb28fffa22129f7cb7363aa8_1998	d5fd1b4f83685157a883838f05845b96_2672	6badda44e8056cb37f8ad7368ed188d2_355	a11e51e3e9d27439ea3b5ccb13d9d066_1267	10a7b1af6a83d7de8b3ddb173791c6d9_1899	99208419edebc8d197684c252b062c82_2979	44ffbb1a9aaa295e97e8afb4ab27cda0_335	05cf582fd6b7a2a9b33daf5880b21e38_2780	611cdae4c205070ddfa3f1e8c6687b4d_1405	1b3f24b6653e20e68e6a3c45792b637d_665	a157ed540551fc46452f324682411a41_3419	b04d8b0fafe59e3e0bf8723406711506_3463	a5128d59a21373e87e1751aa3db19548_3043	5bb522dd4ab05e8ef68016408893a4b1_990
araJ		putative arabinose efflux transporter	19	19	1	52	1214				1268	1268	1268	8c0ffab546cffa8b8312cd6dcbe63fac_2451	e9593a73ee59e109c3a84ae764795e35_2554	a278c521f3462e798f98ab3da4f0ca9c_3180	f65e28defb82d628dede419184f7a1df_3080	6f1aed853d7426dfd55402677aa7aca9_2774	6fa0c7d3eb28fffa22129f7cb7363aa8_545	d5fd1b4f83685157a883838f05845b96_1470	6badda44e8056cb37f8ad7368ed188d2_660	a11e51e3e9d27439ea3b5ccb13d9d066_1305	10a7b1af6a83d7de8b3ddb173791c6d9_990	99208419edebc8d197684c252b062c82_2570	44ffbb1a9aaa295e97e8afb4ab27cda0_1535	05cf582fd6b7a2a9b33daf5880b21e38_1120	611cdae4c205070ddfa3f1e8c6687b4d_3262	1b3f24b6653e20e68e6a3c45792b637d_2983	a157ed540551fc46452f324682411a41_2686	b04d8b0fafe59e3e0bf8723406711506_2803	a5128d59a21373e87e1751aa3db19548_1138	5bb522dd4ab05e8ef68016408893a4b1_2498
arfA		ribosome rescue factor	19	19	1	50	25				218	218	218	8c0ffab546cffa8b8312cd6dcbe63fac_3900	e9593a73ee59e109c3a84ae764795e35_3903	a278c521f3462e798f98ab3da4f0ca9c_3478	f65e28defb82d628dede419184f7a1df_3474	6f1aed853d7426dfd55402677aa7aca9_4100	6fa0c7d3eb28fffa22129f7cb7363aa8_3941	d5fd1b4f83685157a883838f05845b96_3729	6badda44e8056cb37f8ad7368ed188d2_3719	a11e51e3e9d27439ea3b5ccb13d9d066_3977	10a7b1af6a83d7de8b3ddb173791c6d9_4162	99208419edebc8d197684c252b062c82_4231	44ffbb1a9aaa295e97e8afb4ab27cda0_3755	05cf582fd6b7a2a9b33daf5880b21e38_4245	611cdae4c205070ddfa3f1e8c6687b4d_4164	1b3f24b6653e20e68e6a3c45792b637d_4793	a157ed540551fc46452f324682411a41_4352	b04d8b0fafe59e3e0bf8723406711506_4455	a5128d59a21373e87e1751aa3db19548_4023	5bb522dd4ab05e8ef68016408893a4b1_3997
argA		N-acetylglutamate synthase	19	19	1	52	6208				1331	1331	1331	8c0ffab546cffa8b8312cd6dcbe63fac_1460	e9593a73ee59e109c3a84ae764795e35_1563	a278c521f3462e798f98ab3da4f0ca9c_1973	f65e28defb82d628dede419184f7a1df_1873	6f1aed853d7426dfd55402677aa7aca9_1537	6fa0c7d3eb28fffa22129f7cb7363aa8_1642	d5fd1b4f83685157a883838f05845b96_2879	6badda44e8056cb37f8ad7368ed188d2_2858	a11e51e3e9d27439ea3b5ccb13d9d066_1791	10a7b1af6a83d7de8b3ddb173791c6d9_2541	99208419edebc8d197684c252b062c82_866	44ffbb1a9aaa295e97e8afb4ab27cda0_2293	05cf582fd6b7a2a9b33daf5880b21e38_2604	611cdae4c205070ddfa3f1e8c6687b4d_2730	1b3f24b6653e20e68e6a3c45792b637d_1889	a157ed540551fc46452f324682411a41_903	b04d8b0fafe59e3e0bf8723406711506_593	a5128d59a21373e87e1751aa3db19548_2560	5bb522dd4ab05e8ef68016408893a4b1_3095
argB		acetylglutamate kinase monomer	19	19	1	52	4412				776	776	776	8c0ffab546cffa8b8312cd6dcbe63fac_4244	e9593a73ee59e109c3a84ae764795e35_4290	a278c521f3462e798f98ab3da4f0ca9c_1694	f65e28defb82d628dede419184f7a1df_1594	6f1aed853d7426dfd55402677aa7aca9_2809	6fa0c7d3eb28fffa22129f7cb7363aa8_754	d5fd1b4f83685157a883838f05845b96_2418	6badda44e8056cb37f8ad7368ed188d2_2155	a11e51e3e9d27439ea3b5ccb13d9d066_2685	10a7b1af6a83d7de8b3ddb173791c6d9_2031	99208419edebc8d197684c252b062c82_2809	44ffbb1a9aaa295e97e8afb4ab27cda0_1835	05cf582fd6b7a2a9b33daf5880b21e38_3018	611cdae4c205070ddfa3f1e8c6687b4d_3467	1b3f24b6653e20e68e6a3c45792b637d_4138	a157ed540551fc46452f324682411a41_3810	b04d8b0fafe59e3e0bf8723406711506_3836	a5128d59a21373e87e1751aa3db19548_1900	5bb522dd4ab05e8ef68016408893a4b1_2967
argC		N-acetylglutamylphosphate reductase	19	19	1	52	4414				1004	1004	1004	8c0ffab546cffa8b8312cd6dcbe63fac_4243	e9593a73ee59e109c3a84ae764795e35_4289	a278c521f3462e798f98ab3da4f0ca9c_1695	f65e28defb82d628dede419184f7a1df_1595	6f1aed853d7426dfd55402677aa7aca9_2810	6fa0c7d3eb28fffa22129f7cb7363aa8_753	d5fd1b4f83685157a883838f05845b96_2419	6badda44e8056cb37f8ad7368ed188d2_2154	a11e51e3e9d27439ea3b5ccb13d9d066_2686	10a7b1af6a83d7de8b3ddb173791c6d9_2032	99208419edebc8d197684c252b062c82_2810	44ffbb1a9aaa295e97e8afb4ab27cda0_1836	05cf582fd6b7a2a9b33daf5880b21e38_3019	611cdae4c205070ddfa3f1e8c6687b4d_3466	1b3f24b6653e20e68e6a3c45792b637d_4139	a157ed540551fc46452f324682411a41_3811	b04d8b0fafe59e3e0bf8723406711506_3835	a5128d59a21373e87e1751aa3db19548_1899	5bb522dd4ab05e8ef68016408893a4b1_2966
argD		N-succinyldiaminopimelate-aminotransferase / acetylornithine transaminase	19	19	1	52	513				1220	1220	1220	8c0ffab546cffa8b8312cd6dcbe63fac_1778	e9593a73ee59e109c3a84ae764795e35_1781	a278c521f3462e798f98ab3da4f0ca9c_4002	f65e28defb82d628dede419184f7a1df_3956	6f1aed853d7426dfd55402677aa7aca9_2521	6fa0c7d3eb28fffa22129f7cb7363aa8_388	d5fd1b4f83685157a883838f05845b96_1179	6badda44e8056cb37f8ad7368ed188d2_1109	a11e51e3e9d27439ea3b5ccb13d9d066_3999	10a7b1af6a83d7de8b3ddb173791c6d9_1534	99208419edebc8d197684c252b062c82_2192	44ffbb1a9aaa295e97e8afb4ab27cda0_990	05cf582fd6b7a2a9b33daf5880b21e38_2129	611cdae4c205070ddfa3f1e8c6687b4d_3220	1b3f24b6653e20e68e6a3c45792b637d_1811	a157ed540551fc46452f324682411a41_2310	b04d8b0fafe59e3e0bf8723406711506_2311	a5128d59a21373e87e1751aa3db19548_3965	5bb522dd4ab05e8ef68016408893a4b1_2376
argE		acetylornithine deacetylase	19	19	1	52	4416				1151	1151	1151	8c0ffab546cffa8b8312cd6dcbe63fac_4162	e9593a73ee59e109c3a84ae764795e35_4165	a278c521f3462e798f98ab3da4f0ca9c_1696	f65e28defb82d628dede419184f7a1df_1596	6f1aed853d7426dfd55402677aa7aca9_2811	6fa0c7d3eb28fffa22129f7cb7363aa8_752	d5fd1b4f83685157a883838f05845b96_2420	6badda44e8056cb37f8ad7368ed188d2_2153	a11e51e3e9d27439ea3b5ccb13d9d066_2687	10a7b1af6a83d7de8b3ddb173791c6d9_2033	99208419edebc8d197684c252b062c82_2811	44ffbb1a9aaa295e97e8afb4ab27cda0_1837	05cf582fd6b7a2a9b33daf5880b21e38_3020	611cdae4c205070ddfa3f1e8c6687b4d_3465	1b3f24b6653e20e68e6a3c45792b637d_4140	a157ed540551fc46452f324682411a41_3812	b04d8b0fafe59e3e0bf8723406711506_3834	a5128d59a21373e87e1751aa3db19548_1898	5bb522dd4ab05e8ef68016408893a4b1_2965
argG		argininosuccinate synthase	19	19	1	52	160				1343	1343	1343	8c0ffab546cffa8b8312cd6dcbe63fac_2329	e9593a73ee59e109c3a84ae764795e35_2432	a278c521f3462e798f98ab3da4f0ca9c_3633	f65e28defb82d628dede419184f7a1df_3595	6f1aed853d7426dfd55402677aa7aca9_2575	6fa0c7d3eb28fffa22129f7cb7363aa8_2304	d5fd1b4f83685157a883838f05845b96_2950	6badda44e8056cb37f8ad7368ed188d2_710	a11e51e3e9d27439ea3b5ccb13d9d066_176	10a7b1af6a83d7de8b3ddb173791c6d9_2411	99208419edebc8d197684c252b062c82_743	44ffbb1a9aaa295e97e8afb4ab27cda0_124	05cf582fd6b7a2a9b33daf5880b21e38_2338	611cdae4c205070ddfa3f1e8c6687b4d_1787	1b3f24b6653e20e68e6a3c45792b637d_2830	a157ed540551fc46452f324682411a41_657	b04d8b0fafe59e3e0bf8723406711506_956	a5128d59a21373e87e1751aa3db19548_3162	5bb522dd4ab05e8ef68016408893a4b1_1359
argH		argininosuccinate lyase	19	19	1	52	4411				1373	1373	1373	8c0ffab546cffa8b8312cd6dcbe63fac_4245	e9593a73ee59e109c3a84ae764795e35_4291	a278c521f3462e798f98ab3da4f0ca9c_1693	f65e28defb82d628dede419184f7a1df_1593	6f1aed853d7426dfd55402677aa7aca9_2808	6fa0c7d3eb28fffa22129f7cb7363aa8_755	d5fd1b4f83685157a883838f05845b96_2417	6badda44e8056cb37f8ad7368ed188d2_2156	a11e51e3e9d27439ea3b5ccb13d9d066_2684	10a7b1af6a83d7de8b3ddb173791c6d9_2030	99208419edebc8d197684c252b062c82_2808	44ffbb1a9aaa295e97e8afb4ab27cda0_1834	05cf582fd6b7a2a9b33daf5880b21e38_3017	611cdae4c205070ddfa3f1e8c6687b4d_3468	1b3f24b6653e20e68e6a3c45792b637d_4137	a157ed540551fc46452f324682411a41_3809	b04d8b0fafe59e3e0bf8723406711506_3837	a5128d59a21373e87e1751aa3db19548_1901	5bb522dd4ab05e8ef68016408893a4b1_2968
argI		ornithine carbamoyltransferase chain I	19	19	1	52	3251				1004	1013	1004	8c0ffab546cffa8b8312cd6dcbe63fac_1146	e9593a73ee59e109c3a84ae764795e35_387	a278c521f3462e798f98ab3da4f0ca9c_505	f65e28defb82d628dede419184f7a1df_451	6f1aed853d7426dfd55402677aa7aca9_971	6fa0c7d3eb28fffa22129f7cb7363aa8_2658	d5fd1b4f83685157a883838f05845b96_592	6badda44e8056cb37f8ad7368ed188d2_1340	a11e51e3e9d27439ea3b5ccb13d9d066_2821	10a7b1af6a83d7de8b3ddb173791c6d9_3239	99208419edebc8d197684c252b062c82_404	44ffbb1a9aaa295e97e8afb4ab27cda0_4275	05cf582fd6b7a2a9b33daf5880b21e38_3115	611cdae4c205070ddfa3f1e8c6687b4d_753	1b3f24b6653e20e68e6a3c45792b637d_3536	a157ed540551fc46452f324682411a41_1127	b04d8b0fafe59e3e0bf8723406711506_1338	a5128d59a21373e87e1751aa3db19548_2154	5bb522dd4ab05e8ef68016408893a4b1_885
argO		arginine export protein	19	19	1	52	6091				635	635	635	8c0ffab546cffa8b8312cd6dcbe63fac_2833	e9593a73ee59e109c3a84ae764795e35_2835	a278c521f3462e798f98ab3da4f0ca9c_1041	f65e28defb82d628dede419184f7a1df_1059	6f1aed853d7426dfd55402677aa7aca9_2108	6fa0c7d3eb28fffa22129f7cb7363aa8_1048	d5fd1b4f83685157a883838f05845b96_1371	6badda44e8056cb37f8ad7368ed188d2_3213	a11e51e3e9d27439ea3b5ccb13d9d066_3313	10a7b1af6a83d7de8b3ddb173791c6d9_303	99208419edebc8d197684c252b062c82_2759	44ffbb1a9aaa295e97e8afb4ab27cda0_4322	05cf582fd6b7a2a9b33daf5880b21e38_972	611cdae4c205070ddfa3f1e8c6687b4d_1533	1b3f24b6653e20e68e6a3c45792b637d_2516	a157ed540551fc46452f324682411a41_816	b04d8b0fafe59e3e0bf8723406711506_680	a5128d59a21373e87e1751aa3db19548_3167	5bb522dd4ab05e8ef68016408893a4b1_1591
argP		ArgP transcriptional activator	19	19	1	52	6098				893	893	893	8c0ffab546cffa8b8312cd6dcbe63fac_2827	e9593a73ee59e109c3a84ae764795e35_2829	a278c521f3462e798f98ab3da4f0ca9c_1048	f65e28defb82d628dede419184f7a1df_1052	6f1aed853d7426dfd55402677aa7aca9_2101	6fa0c7d3eb28fffa22129f7cb7363aa8_1041	d5fd1b4f83685157a883838f05845b96_1378	6badda44e8056cb37f8ad7368ed188d2_3220	a11e51e3e9d27439ea3b5ccb13d9d066_2465	10a7b1af6a83d7de8b3ddb173791c6d9_296	99208419edebc8d197684c252b062c82_2752	44ffbb1a9aaa295e97e8afb4ab27cda0_3662	05cf582fd6b7a2a9b33daf5880b21e38_979	611cdae4c205070ddfa3f1e8c6687b4d_1525	1b3f24b6653e20e68e6a3c45792b637d_2523	a157ed540551fc46452f324682411a41_823	b04d8b0fafe59e3e0bf8723406711506_673	a5128d59a21373e87e1751aa3db19548_3785	5bb522dd4ab05e8ef68016408893a4b1_1598
argR		ArgR-arg	19	19	1	52	95				470	470	470	8c0ffab546cffa8b8312cd6dcbe63fac_2393	e9593a73ee59e109c3a84ae764795e35_2496	a278c521f3462e798f98ab3da4f0ca9c_1159	f65e28defb82d628dede419184f7a1df_1159	6f1aed853d7426dfd55402677aa7aca9_2639	6fa0c7d3eb28fffa22129f7cb7363aa8_3076	d5fd1b4f83685157a883838f05845b96_3382	6badda44e8056cb37f8ad7368ed188d2_774	a11e51e3e9d27439ea3b5ccb13d9d066_240	10a7b1af6a83d7de8b3ddb173791c6d9_3771	99208419edebc8d197684c252b062c82_807	44ffbb1a9aaa295e97e8afb4ab27cda0_188	05cf582fd6b7a2a9b33daf5880b21e38_2274	611cdae4c205070ddfa3f1e8c6687b4d_1851	1b3f24b6653e20e68e6a3c45792b637d_2770	a157ed540551fc46452f324682411a41_717	b04d8b0fafe59e3e0bf8723406711506_1016	a5128d59a21373e87e1751aa3db19548_3075	5bb522dd4ab05e8ef68016408893a4b1_3807
argS		arginyl-tRNA synthetase	19	19	1	52	2419				1733	1733	1733	8c0ffab546cffa8b8312cd6dcbe63fac_2553	e9593a73ee59e109c3a84ae764795e35_2776	a278c521f3462e798f98ab3da4f0ca9c_1901	f65e28defb82d628dede419184f7a1df_1778	6f1aed853d7426dfd55402677aa7aca9_53	6fa0c7d3eb28fffa22129f7cb7363aa8_2018	d5fd1b4f83685157a883838f05845b96_3960	6badda44e8056cb37f8ad7368ed188d2_335	a11e51e3e9d27439ea3b5ccb13d9d066_1247	10a7b1af6a83d7de8b3ddb173791c6d9_1879	99208419edebc8d197684c252b062c82_1755	44ffbb1a9aaa295e97e8afb4ab27cda0_315	05cf582fd6b7a2a9b33daf5880b21e38_2800	611cdae4c205070ddfa3f1e8c6687b4d_1385	1b3f24b6653e20e68e6a3c45792b637d_685	a157ed540551fc46452f324682411a41_3400	b04d8b0fafe59e3e0bf8723406711506_3482	a5128d59a21373e87e1751aa3db19548_3023	5bb522dd4ab05e8ef68016408893a4b1_1010
argT		lysine / arginine / ornithine ABC transporter - periplasmic binding protein	19	19	1	52	4853				782	782	782	8c0ffab546cffa8b8312cd6dcbe63fac_261	e9593a73ee59e109c3a84ae764795e35_261	a278c521f3462e798f98ab3da4f0ca9c_67	f65e28defb82d628dede419184f7a1df_146	6f1aed853d7426dfd55402677aa7aca9_2956	6fa0c7d3eb28fffa22129f7cb7363aa8_1858	d5fd1b4f83685157a883838f05845b96_2809	6badda44e8056cb37f8ad7368ed188d2_148	a11e51e3e9d27439ea3b5ccb13d9d066_2198	10a7b1af6a83d7de8b3ddb173791c6d9_218	99208419edebc8d197684c252b062c82_230	44ffbb1a9aaa295e97e8afb4ab27cda0_528	05cf582fd6b7a2a9b33daf5880b21e38_775	611cdae4c205070ddfa3f1e8c6687b4d_316	1b3f24b6653e20e68e6a3c45792b637d_290	a157ed540551fc46452f324682411a41_1485	b04d8b0fafe59e3e0bf8723406711506_1547	a5128d59a21373e87e1751aa3db19548_194	5bb522dd4ab05e8ef68016408893a4b1_298
arnA		fused UDP-L-Ara4N formyltransferase and UDP-GlcA C-4''-decarboxylase	19	19	1	52	4910				815	1982	1920	8c0ffab546cffa8b8312cd6dcbe63fac_313	e9593a73ee59e109c3a84ae764795e35_313	a278c521f3462e798f98ab3da4f0ca9c_120	f65e28defb82d628dede419184f7a1df_93	6f1aed853d7426dfd55402677aa7aca9_3013	6fa0c7d3eb28fffa22129f7cb7363aa8_4461	d5fd1b4f83685157a883838f05845b96_4179	6badda44e8056cb37f8ad7368ed188d2_96	a11e51e3e9d27439ea3b5ccb13d9d066_2146	10a7b1af6a83d7de8b3ddb173791c6d9_1397	99208419edebc8d197684c252b062c82_173	44ffbb1a9aaa295e97e8afb4ab27cda0_3830	05cf582fd6b7a2a9b33daf5880b21e38_3959	611cdae4c205070ddfa3f1e8c6687b4d_373	1b3f24b6653e20e68e6a3c45792b637d_342	a157ed540551fc46452f324682411a41_1541	b04d8b0fafe59e3e0bf8723406711506_1491	a5128d59a21373e87e1751aa3db19548_142	5bb522dd4ab05e8ef68016408893a4b1_241
arnB		UDP-L-Ara4O C-4 transaminase	19	19	1	52	4912				1106	1157	1151	8c0ffab546cffa8b8312cd6dcbe63fac_315	e9593a73ee59e109c3a84ae764795e35_315	a278c521f3462e798f98ab3da4f0ca9c_122	f65e28defb82d628dede419184f7a1df_91	6f1aed853d7426dfd55402677aa7aca9_3015	6fa0c7d3eb28fffa22129f7cb7363aa8_4854	d5fd1b4f83685157a883838f05845b96_4181	6badda44e8056cb37f8ad7368ed188d2_94	a11e51e3e9d27439ea3b5ccb13d9d066_2144	10a7b1af6a83d7de8b3ddb173791c6d9_1399	99208419edebc8d197684c252b062c82_171	44ffbb1a9aaa295e97e8afb4ab27cda0_3828	05cf582fd6b7a2a9b33daf5880b21e38_3957	611cdae4c205070ddfa3f1e8c6687b4d_375	1b3f24b6653e20e68e6a3c45792b637d_344	a157ed540551fc46452f324682411a41_1543	b04d8b0fafe59e3e0bf8723406711506_1489	a5128d59a21373e87e1751aa3db19548_140	5bb522dd4ab05e8ef68016408893a4b1_239
arnC		undecaprenyl phosphate-L-Ara4FN transferase	19	19	1	52	4911				968	968	968	8c0ffab546cffa8b8312cd6dcbe63fac_314	e9593a73ee59e109c3a84ae764795e35_314	a278c521f3462e798f98ab3da4f0ca9c_121	f65e28defb82d628dede419184f7a1df_92	6f1aed853d7426dfd55402677aa7aca9_3014	6fa0c7d3eb28fffa22129f7cb7363aa8_4853	d5fd1b4f83685157a883838f05845b96_4180	6badda44e8056cb37f8ad7368ed188d2_95	a11e51e3e9d27439ea3b5ccb13d9d066_2145	10a7b1af6a83d7de8b3ddb173791c6d9_1398	99208419edebc8d197684c252b062c82_172	44ffbb1a9aaa295e97e8afb4ab27cda0_3829	05cf582fd6b7a2a9b33daf5880b21e38_3958	611cdae4c205070ddfa3f1e8c6687b4d_374	1b3f24b6653e20e68e6a3c45792b637d_343	a157ed540551fc46452f324682411a41_1542	b04d8b0fafe59e3e0bf8723406711506_1490	a5128d59a21373e87e1751aa3db19548_141	5bb522dd4ab05e8ef68016408893a4b1_240
arnE		undecaprenyl-phosphate-alpha-L-Ara4N flippase - ArnE subunit	19	19	1	52	4907				335	335	335	8c0ffab546cffa8b8312cd6dcbe63fac_310	e9593a73ee59e109c3a84ae764795e35_310	a278c521f3462e798f98ab3da4f0ca9c_117	f65e28defb82d628dede419184f7a1df_96	6f1aed853d7426dfd55402677aa7aca9_3010	6fa0c7d3eb28fffa22129f7cb7363aa8_4458	d5fd1b4f83685157a883838f05845b96_4176	6badda44e8056cb37f8ad7368ed188d2_99	a11e51e3e9d27439ea3b5ccb13d9d066_2149	10a7b1af6a83d7de8b3ddb173791c6d9_1394	99208419edebc8d197684c252b062c82_176	44ffbb1a9aaa295e97e8afb4ab27cda0_3833	05cf582fd6b7a2a9b33daf5880b21e38_3962	611cdae4c205070ddfa3f1e8c6687b4d_370	1b3f24b6653e20e68e6a3c45792b637d_339	a157ed540551fc46452f324682411a41_1538	b04d8b0fafe59e3e0bf8723406711506_1494	a5128d59a21373e87e1751aa3db19548_145	5bb522dd4ab05e8ef68016408893a4b1_244
arnF		undecaprenyl-phosphate-alpha-L-Ara4N flippase - ArnF subunit	19	19	1	52	4906				386	386	386	8c0ffab546cffa8b8312cd6dcbe63fac_309	e9593a73ee59e109c3a84ae764795e35_309	a278c521f3462e798f98ab3da4f0ca9c_116	f65e28defb82d628dede419184f7a1df_97	6f1aed853d7426dfd55402677aa7aca9_3009	6fa0c7d3eb28fffa22129f7cb7363aa8_4457	d5fd1b4f83685157a883838f05845b96_4175	6badda44e8056cb37f8ad7368ed188d2_100	a11e51e3e9d27439ea3b5ccb13d9d066_2150	10a7b1af6a83d7de8b3ddb173791c6d9_1393	99208419edebc8d197684c252b062c82_177	44ffbb1a9aaa295e97e8afb4ab27cda0_3834	05cf582fd6b7a2a9b33daf5880b21e38_3963	611cdae4c205070ddfa3f1e8c6687b4d_369	1b3f24b6653e20e68e6a3c45792b637d_338	a157ed540551fc46452f324682411a41_1537	b04d8b0fafe59e3e0bf8723406711506_1495	a5128d59a21373e87e1751aa3db19548_146	5bb522dd4ab05e8ef68016408893a4b1_245
arnT		4-amino-4-deoxy-L-arabinose (L-Ara4N) transferase	19	19	1	52	4908				1652	1652	1652	8c0ffab546cffa8b8312cd6dcbe63fac_311	e9593a73ee59e109c3a84ae764795e35_311	a278c521f3462e798f98ab3da4f0ca9c_118	f65e28defb82d628dede419184f7a1df_95	6f1aed853d7426dfd55402677aa7aca9_3011	6fa0c7d3eb28fffa22129f7cb7363aa8_4459	d5fd1b4f83685157a883838f05845b96_4177	6badda44e8056cb37f8ad7368ed188d2_98	a11e51e3e9d27439ea3b5ccb13d9d066_2148	10a7b1af6a83d7de8b3ddb173791c6d9_1395	99208419edebc8d197684c252b062c82_175	44ffbb1a9aaa295e97e8afb4ab27cda0_3832	05cf582fd6b7a2a9b33daf5880b21e38_3961	611cdae4c205070ddfa3f1e8c6687b4d_371	1b3f24b6653e20e68e6a3c45792b637d_340	a157ed540551fc46452f324682411a41_1539	b04d8b0fafe59e3e0bf8723406711506_1493	a5128d59a21373e87e1751aa3db19548_144	5bb522dd4ab05e8ef68016408893a4b1_243
aroA		3-phosphoshikimate-1-carboxyvinyltransferase	19	19	1	52	1636				1283	1283	1283	8c0ffab546cffa8b8312cd6dcbe63fac_1586	e9593a73ee59e109c3a84ae764795e35_1669	a278c521f3462e798f98ab3da4f0ca9c_714	f65e28defb82d628dede419184f7a1df_760	6f1aed853d7426dfd55402677aa7aca9_558	6fa0c7d3eb28fffa22129f7cb7363aa8_1603	d5fd1b4f83685157a883838f05845b96_1699	6badda44e8056cb37f8ad7368ed188d2_4064	a11e51e3e9d27439ea3b5ccb13d9d066_854	10a7b1af6a83d7de8b3ddb173791c6d9_2632	99208419edebc8d197684c252b062c82_2331	44ffbb1a9aaa295e97e8afb4ab27cda0_1470	05cf582fd6b7a2a9b33daf5880b21e38_2663	611cdae4c205070ddfa3f1e8c6687b4d_2002	1b3f24b6653e20e68e6a3c45792b637d_1322	a157ed540551fc46452f324682411a41_1894	b04d8b0fafe59e3e0bf8723406711506_1660	a5128d59a21373e87e1751aa3db19548_709	5bb522dd4ab05e8ef68016408893a4b1_1959
aroB		3-dehydroquinate synthase	19	19	1	52	542				1088	1088	1088	8c0ffab546cffa8b8312cd6dcbe63fac_1749	e9593a73ee59e109c3a84ae764795e35_1810	a278c521f3462e798f98ab3da4f0ca9c_805	f65e28defb82d628dede419184f7a1df_805	6f1aed853d7426dfd55402677aa7aca9_2492	6fa0c7d3eb28fffa22129f7cb7363aa8_359	d5fd1b4f83685157a883838f05845b96_1150	6badda44e8056cb37f8ad7368ed188d2_1080	a11e51e3e9d27439ea3b5ccb13d9d066_3536	10a7b1af6a83d7de8b3ddb173791c6d9_1563	99208419edebc8d197684c252b062c82_2163	44ffbb1a9aaa295e97e8afb4ab27cda0_961	05cf582fd6b7a2a9b33daf5880b21e38_2158	611cdae4c205070ddfa3f1e8c6687b4d_3191	1b3f24b6653e20e68e6a3c45792b637d_1782	a157ed540551fc46452f324682411a41_2286	b04d8b0fafe59e3e0bf8723406711506_2335	a5128d59a21373e87e1751aa3db19548_2640	5bb522dd4ab05e8ef68016408893a4b1_2347
aroC		chorismate synthase	19	19	1	52	4833				1085	1085	1085	8c0ffab546cffa8b8312cd6dcbe63fac_242	e9593a73ee59e109c3a84ae764795e35_242	a278c521f3462e798f98ab3da4f0ca9c_48	f65e28defb82d628dede419184f7a1df_165	6f1aed853d7426dfd55402677aa7aca9_2937	6fa0c7d3eb28fffa22129f7cb7363aa8_1839	d5fd1b4f83685157a883838f05845b96_2790	6badda44e8056cb37f8ad7368ed188d2_167	a11e51e3e9d27439ea3b5ccb13d9d066_2217	10a7b1af6a83d7de8b3ddb173791c6d9_199	99208419edebc8d197684c252b062c82_249	44ffbb1a9aaa295e97e8afb4ab27cda0_509	05cf582fd6b7a2a9b33daf5880b21e38_756	611cdae4c205070ddfa3f1e8c6687b4d_297	1b3f24b6653e20e68e6a3c45792b637d_271	a157ed540551fc46452f324682411a41_1466	b04d8b0fafe59e3e0bf8723406711506_1566	a5128d59a21373e87e1751aa3db19548_213	5bb522dd4ab05e8ef68016408893a4b1_317
aroD		3-dehydroquinate dehydratase	19	19	1	52	2227				758	758	758	8c0ffab546cffa8b8312cd6dcbe63fac_735	e9593a73ee59e109c3a84ae764795e35_1049	a278c521f3462e798f98ab3da4f0ca9c_2445	f65e28defb82d628dede419184f7a1df_2345	6f1aed853d7426dfd55402677aa7aca9_239	6fa0c7d3eb28fffa22129f7cb7363aa8_2167	d5fd1b4f83685157a883838f05845b96_490	6badda44e8056cb37f8ad7368ed188d2_1155	a11e51e3e9d27439ea3b5ccb13d9d066_573	10a7b1af6a83d7de8b3ddb173791c6d9_577	99208419edebc8d197684c252b062c82_1727	44ffbb1a9aaa295e97e8afb4ab27cda0_1297	05cf582fd6b7a2a9b33daf5880b21e38_1958	611cdae4c205070ddfa3f1e8c6687b4d_1202	1b3f24b6653e20e68e6a3c45792b637d_1530	a157ed540551fc46452f324682411a41_2100	b04d8b0fafe59e3e0bf8723406711506_2060	a5128d59a21373e87e1751aa3db19548_2365	5bb522dd4ab05e8ef68016408893a4b1_1194
aroE		shikimate dehydrogenase	19	19	1	50	15				818	818	818	8c0ffab546cffa8b8312cd6dcbe63fac_3890	e9593a73ee59e109c3a84ae764795e35_3893	a278c521f3462e798f98ab3da4f0ca9c_3468	f65e28defb82d628dede419184f7a1df_3464	6f1aed853d7426dfd55402677aa7aca9_4090	6fa0c7d3eb28fffa22129f7cb7363aa8_3931	d5fd1b4f83685157a883838f05845b96_3719	6badda44e8056cb37f8ad7368ed188d2_3729	a11e51e3e9d27439ea3b5ccb13d9d066_3987	10a7b1af6a83d7de8b3ddb173791c6d9_4172	99208419edebc8d197684c252b062c82_4241	44ffbb1a9aaa295e97e8afb4ab27cda0_3765	05cf582fd6b7a2a9b33daf5880b21e38_4255	611cdae4c205070ddfa3f1e8c6687b4d_4174	1b3f24b6653e20e68e6a3c45792b637d_4783	a157ed540551fc46452f324682411a41_4342	b04d8b0fafe59e3e0bf8723406711506_4465	a5128d59a21373e87e1751aa3db19548_4033	5bb522dd4ab05e8ef68016408893a4b1_4007
aroF		2-dehydro-3-deoxyphosphoheptonate aldolase	19	19	1	52	1477				1070	1070	1070	8c0ffab546cffa8b8312cd6dcbe63fac_4130	e9593a73ee59e109c3a84ae764795e35_4133	a278c521f3462e798f98ab3da4f0ca9c_3247	f65e28defb82d628dede419184f7a1df_3109	6f1aed853d7426dfd55402677aa7aca9_4242	6fa0c7d3eb28fffa22129f7cb7363aa8_3604	d5fd1b4f83685157a883838f05845b96_4097	6badda44e8056cb37f8ad7368ed188d2_3651	a11e51e3e9d27439ea3b5ccb13d9d066_3016	10a7b1af6a83d7de8b3ddb173791c6d9_4065	99208419edebc8d197684c252b062c82_4191	44ffbb1a9aaa295e97e8afb4ab27cda0_607	05cf582fd6b7a2a9b33daf5880b21e38_3606	611cdae4c205070ddfa3f1e8c6687b4d_2539	1b3f24b6653e20e68e6a3c45792b637d_4576	a157ed540551fc46452f324682411a41_1095	b04d8b0fafe59e3e0bf8723406711506_401	a5128d59a21373e87e1751aa3db19548_4145	5bb522dd4ab05e8ef68016408893a4b1_4100
aroG		2-dehydro-3-deoxyphosphoheptonate aldolase	19	19	1	52	1802				1052	1052	1052	8c0ffab546cffa8b8312cd6dcbe63fac_3422	e9593a73ee59e109c3a84ae764795e35_3424	a278c521f3462e798f98ab3da4f0ca9c_2674	f65e28defb82d628dede419184f7a1df_2577	6f1aed853d7426dfd55402677aa7aca9_3328	6fa0c7d3eb28fffa22129f7cb7363aa8_1259	d5fd1b4f83685157a883838f05845b96_1619	6badda44e8056cb37f8ad7368ed188d2_2523	a11e51e3e9d27439ea3b5ccb13d9d066_2497	10a7b1af6a83d7de8b3ddb173791c6d9_747	99208419edebc8d197684c252b062c82_2416	44ffbb1a9aaa295e97e8afb4ab27cda0_2834	05cf582fd6b7a2a9b33daf5880b21e38_1790	611cdae4c205070ddfa3f1e8c6687b4d_2198	1b3f24b6653e20e68e6a3c45792b637d_2684	a157ed540551fc46452f324682411a41_330	b04d8b0fafe59e3e0bf8723406711506_68	a5128d59a21373e87e1751aa3db19548_2941	5bb522dd4ab05e8ef68016408893a4b1_3274
aroH		2-dehydro-3-deoxyphosphoheptonate aldolase	19	19	1	52	2241				1046	1046	1046	8c0ffab546cffa8b8312cd6dcbe63fac_746	e9593a73ee59e109c3a84ae764795e35_1037	a278c521f3462e798f98ab3da4f0ca9c_2433	f65e28defb82d628dede419184f7a1df_2333	6f1aed853d7426dfd55402677aa7aca9_227	6fa0c7d3eb28fffa22129f7cb7363aa8_2178	d5fd1b4f83685157a883838f05845b96_478	6badda44e8056cb37f8ad7368ed188d2_1144	a11e51e3e9d27439ea3b5ccb13d9d066_561	10a7b1af6a83d7de8b3ddb173791c6d9_565	99208419edebc8d197684c252b062c82_1738	44ffbb1a9aaa295e97e8afb4ab27cda0_2405	05cf582fd6b7a2a9b33daf5880b21e38_1969	611cdae4c205070ddfa3f1e8c6687b4d_1213	1b3f24b6653e20e68e6a3c45792b637d_1541	a157ed540551fc46452f324682411a41_2116	b04d8b0fafe59e3e0bf8723406711506_2075	a5128d59a21373e87e1751aa3db19548_2376	5bb522dd4ab05e8ef68016408893a4b1_1182
aroK		shikimate kinase I	19	19	1	52	543				521	521	521	8c0ffab546cffa8b8312cd6dcbe63fac_1748	e9593a73ee59e109c3a84ae764795e35_1811	a278c521f3462e798f98ab3da4f0ca9c_806	f65e28defb82d628dede419184f7a1df_806	6f1aed853d7426dfd55402677aa7aca9_2491	6fa0c7d3eb28fffa22129f7cb7363aa8_358	d5fd1b4f83685157a883838f05845b96_1149	6badda44e8056cb37f8ad7368ed188d2_1079	a11e51e3e9d27439ea3b5ccb13d9d066_3537	10a7b1af6a83d7de8b3ddb173791c6d9_1564	99208419edebc8d197684c252b062c82_2162	44ffbb1a9aaa295e97e8afb4ab27cda0_960	05cf582fd6b7a2a9b33daf5880b21e38_2159	611cdae4c205070ddfa3f1e8c6687b4d_3190	1b3f24b6653e20e68e6a3c45792b637d_1781	a157ed540551fc46452f324682411a41_2285	b04d8b0fafe59e3e0bf8723406711506_2336	a5128d59a21373e87e1751aa3db19548_2639	5bb522dd4ab05e8ef68016408893a4b1_2346
aroL		shikimate kinase II	19	19	1	52	1205				524	524	524	8c0ffab546cffa8b8312cd6dcbe63fac_2444	e9593a73ee59e109c3a84ae764795e35_2547	a278c521f3462e798f98ab3da4f0ca9c_3187	f65e28defb82d628dede419184f7a1df_3087	6f1aed853d7426dfd55402677aa7aca9_2780	6fa0c7d3eb28fffa22129f7cb7363aa8_538	d5fd1b4f83685157a883838f05845b96_1463	6badda44e8056cb37f8ad7368ed188d2_667	a11e51e3e9d27439ea3b5ccb13d9d066_3473	10a7b1af6a83d7de8b3ddb173791c6d9_997	99208419edebc8d197684c252b062c82_2576	44ffbb1a9aaa295e97e8afb4ab27cda0_1529	05cf582fd6b7a2a9b33daf5880b21e38_1114	611cdae4c205070ddfa3f1e8c6687b4d_3255	1b3f24b6653e20e68e6a3c45792b637d_2989	a157ed540551fc46452f324682411a41_2694	b04d8b0fafe59e3e0bf8723406711506_2795	a5128d59a21373e87e1751aa3db19548_1145	5bb522dd4ab05e8ef68016408893a4b1_2505
aroP		aromatic amino acid:H+ symporter AroP	19	19	1	52	3427				1370	1370	1370	8c0ffab546cffa8b8312cd6dcbe63fac_423	e9593a73ee59e109c3a84ae764795e35_722	a278c521f3462e798f98ab3da4f0ca9c_302	f65e28defb82d628dede419184f7a1df_305	6f1aed853d7426dfd55402677aa7aca9_1963	6fa0c7d3eb28fffa22129f7cb7363aa8_3284	d5fd1b4f83685157a883838f05845b96_1233	6badda44e8056cb37f8ad7368ed188d2_537	a11e51e3e9d27439ea3b5ccb13d9d066_1040	10a7b1af6a83d7de8b3ddb173791c6d9_1938	99208419edebc8d197684c252b062c82_1330	44ffbb1a9aaa295e97e8afb4ab27cda0_3234	05cf582fd6b7a2a9b33daf5880b21e38_2547	611cdae4c205070ddfa3f1e8c6687b4d_1003	1b3f24b6653e20e68e6a3c45792b637d_3094	a157ed540551fc46452f324682411a41_3917	b04d8b0fafe59e3e0bf8723406711506_3900	a5128d59a21373e87e1751aa3db19548_1018	5bb522dd4ab05e8ef68016408893a4b1_651
arsB		arsenite:H+ antiporter	19	19	1	52	837				1289	1289	1289	8c0ffab546cffa8b8312cd6dcbe63fac_3299	e9593a73ee59e109c3a84ae764795e35_3301	a278c521f3462e798f98ab3da4f0ca9c_4013	f65e28defb82d628dede419184f7a1df_3978	6f1aed853d7426dfd55402677aa7aca9_4162	6fa0c7d3eb28fffa22129f7cb7363aa8_3730	d5fd1b4f83685157a883838f05845b96_3793	6badda44e8056cb37f8ad7368ed188d2_3612	a11e51e3e9d27439ea3b5ccb13d9d066_2884	10a7b1af6a83d7de8b3ddb173791c6d9_3629	99208419edebc8d197684c252b062c82_3888	44ffbb1a9aaa295e97e8afb4ab27cda0_2614	05cf582fd6b7a2a9b33daf5880b21e38_3674	611cdae4c205070ddfa3f1e8c6687b4d_4195	1b3f24b6653e20e68e6a3c45792b637d_1641	a157ed540551fc46452f324682411a41_2172	b04d8b0fafe59e3e0bf8723406711506_2449	a5128d59a21373e87e1751aa3db19548_3826	5bb522dd4ab05e8ef68016408893a4b1_4024
arsC		arsenate reductase	19	19	1	52	836				425	425	425	8c0ffab546cffa8b8312cd6dcbe63fac_3298	e9593a73ee59e109c3a84ae764795e35_3300	a278c521f3462e798f98ab3da4f0ca9c_4012	f65e28defb82d628dede419184f7a1df_3977	6f1aed853d7426dfd55402677aa7aca9_4161	6fa0c7d3eb28fffa22129f7cb7363aa8_3729	d5fd1b4f83685157a883838f05845b96_3792	6badda44e8056cb37f8ad7368ed188d2_3613	a11e51e3e9d27439ea3b5ccb13d9d066_2885	10a7b1af6a83d7de8b3ddb173791c6d9_3628	99208419edebc8d197684c252b062c82_3889	44ffbb1a9aaa295e97e8afb4ab27cda0_2615	05cf582fd6b7a2a9b33daf5880b21e38_3675	611cdae4c205070ddfa3f1e8c6687b4d_4196	1b3f24b6653e20e68e6a3c45792b637d_1640	a157ed540551fc46452f324682411a41_2171	b04d8b0fafe59e3e0bf8723406711506_2450	a5128d59a21373e87e1751aa3db19548_3827	5bb522dd4ab05e8ef68016408893a4b1_4023
arsR		ArsR-antimonite	19	19	1	52	838				353	353	353	8c0ffab546cffa8b8312cd6dcbe63fac_3300	e9593a73ee59e109c3a84ae764795e35_3302	a278c521f3462e798f98ab3da4f0ca9c_4014	f65e28defb82d628dede419184f7a1df_3979	6f1aed853d7426dfd55402677aa7aca9_4163	6fa0c7d3eb28fffa22129f7cb7363aa8_3731	d5fd1b4f83685157a883838f05845b96_3794	6badda44e8056cb37f8ad7368ed188d2_3611	a11e51e3e9d27439ea3b5ccb13d9d066_2883	10a7b1af6a83d7de8b3ddb173791c6d9_3630	99208419edebc8d197684c252b062c82_3887	44ffbb1a9aaa295e97e8afb4ab27cda0_2613	05cf582fd6b7a2a9b33daf5880b21e38_3673	611cdae4c205070ddfa3f1e8c6687b4d_4194	1b3f24b6653e20e68e6a3c45792b637d_1642	a157ed540551fc46452f324682411a41_2173	b04d8b0fafe59e3e0bf8723406711506_2448	a5128d59a21373e87e1751aa3db19548_3825	5bb522dd4ab05e8ef68016408893a4b1_4025
artI		arginine ABC transporter - uncharacterised subunit	19	19	1	52	1681				731	731	731	8c0ffab546cffa8b8312cd6dcbe63fac_1632	e9593a73ee59e109c3a84ae764795e35_1623	a278c521f3462e798f98ab3da4f0ca9c_759	f65e28defb82d628dede419184f7a1df_715	6f1aed853d7426dfd55402677aa7aca9_603	6fa0c7d3eb28fffa22129f7cb7363aa8_2609	d5fd1b4f83685157a883838f05845b96_1745	6badda44e8056cb37f8ad7368ed188d2_215	a11e51e3e9d27439ea3b5ccb13d9d066_3777	10a7b1af6a83d7de8b3ddb173791c6d9_856	99208419edebc8d197684c252b062c82_3370	44ffbb1a9aaa295e97e8afb4ab27cda0_1425	05cf582fd6b7a2a9b33daf5880b21e38_3439	611cdae4c205070ddfa3f1e8c6687b4d_2047	1b3f24b6653e20e68e6a3c45792b637d_3861	a157ed540551fc46452f324682411a41_3967	b04d8b0fafe59e3e0bf8723406711506_3950	a5128d59a21373e87e1751aa3db19548_664	5bb522dd4ab05e8ef68016408893a4b1_1914
artJ		arginine ABC transporter - periplasmic binding protein	19	19	1	52	1684				731	731	731	8c0ffab546cffa8b8312cd6dcbe63fac_1635	e9593a73ee59e109c3a84ae764795e35_1620	a278c521f3462e798f98ab3da4f0ca9c_762	f65e28defb82d628dede419184f7a1df_712	6f1aed853d7426dfd55402677aa7aca9_606	6fa0c7d3eb28fffa22129f7cb7363aa8_2606	d5fd1b4f83685157a883838f05845b96_1748	6badda44e8056cb37f8ad7368ed188d2_218	a11e51e3e9d27439ea3b5ccb13d9d066_3774	10a7b1af6a83d7de8b3ddb173791c6d9_853	99208419edebc8d197684c252b062c82_3373	44ffbb1a9aaa295e97e8afb4ab27cda0_1422	05cf582fd6b7a2a9b33daf5880b21e38_3442	611cdae4c205070ddfa3f1e8c6687b4d_2050	1b3f24b6653e20e68e6a3c45792b637d_3858	a157ed540551fc46452f324682411a41_3964	b04d8b0fafe59e3e0bf8723406711506_3947	a5128d59a21373e87e1751aa3db19548_661	5bb522dd4ab05e8ef68016408893a4b1_1911
artM		arginine ABC transporter - membrane subunit	19	19	1	52	1683				668	668	668	8c0ffab546cffa8b8312cd6dcbe63fac_1634	e9593a73ee59e109c3a84ae764795e35_1621	a278c521f3462e798f98ab3da4f0ca9c_761	f65e28defb82d628dede419184f7a1df_713	6f1aed853d7426dfd55402677aa7aca9_605	6fa0c7d3eb28fffa22129f7cb7363aa8_2607	d5fd1b4f83685157a883838f05845b96_1747	6badda44e8056cb37f8ad7368ed188d2_217	a11e51e3e9d27439ea3b5ccb13d9d066_3775	10a7b1af6a83d7de8b3ddb173791c6d9_854	99208419edebc8d197684c252b062c82_3372	44ffbb1a9aaa295e97e8afb4ab27cda0_1423	05cf582fd6b7a2a9b33daf5880b21e38_3441	611cdae4c205070ddfa3f1e8c6687b4d_2049	1b3f24b6653e20e68e6a3c45792b637d_3859	a157ed540551fc46452f324682411a41_3965	b04d8b0fafe59e3e0bf8723406711506_3948	a5128d59a21373e87e1751aa3db19548_662	5bb522dd4ab05e8ef68016408893a4b1_1912
artP		arginine ABC transporter - ATP binding subunit	19	19	1	52	1680				728	728	728	8c0ffab546cffa8b8312cd6dcbe63fac_1631	e9593a73ee59e109c3a84ae764795e35_1624	a278c521f3462e798f98ab3da4f0ca9c_758	f65e28defb82d628dede419184f7a1df_716	6f1aed853d7426dfd55402677aa7aca9_602	6fa0c7d3eb28fffa22129f7cb7363aa8_2610	d5fd1b4f83685157a883838f05845b96_1744	6badda44e8056cb37f8ad7368ed188d2_214	a11e51e3e9d27439ea3b5ccb13d9d066_3778	10a7b1af6a83d7de8b3ddb173791c6d9_857	99208419edebc8d197684c252b062c82_3369	44ffbb1a9aaa295e97e8afb4ab27cda0_1426	05cf582fd6b7a2a9b33daf5880b21e38_3438	611cdae4c205070ddfa3f1e8c6687b4d_2046	1b3f24b6653e20e68e6a3c45792b637d_3862	a157ed540551fc46452f324682411a41_3968	b04d8b0fafe59e3e0bf8723406711506_3951	a5128d59a21373e87e1751aa3db19548_665	5bb522dd4ab05e8ef68016408893a4b1_1915
artQ		arginine ABC transporter - membrane subunit	19	19	1	52	1682				716	716	716	8c0ffab546cffa8b8312cd6dcbe63fac_1633	e9593a73ee59e109c3a84ae764795e35_1622	a278c521f3462e798f98ab3da4f0ca9c_760	f65e28defb82d628dede419184f7a1df_714	6f1aed853d7426dfd55402677aa7aca9_604	6fa0c7d3eb28fffa22129f7cb7363aa8_2608	d5fd1b4f83685157a883838f05845b96_1746	6badda44e8056cb37f8ad7368ed188d2_216	a11e51e3e9d27439ea3b5ccb13d9d066_3776	10a7b1af6a83d7de8b3ddb173791c6d9_855	99208419edebc8d197684c252b062c82_3371	44ffbb1a9aaa295e97e8afb4ab27cda0_1424	05cf582fd6b7a2a9b33daf5880b21e38_3440	611cdae4c205070ddfa3f1e8c6687b4d_2048	1b3f24b6653e20e68e6a3c45792b637d_3860	a157ed540551fc46452f324682411a41_3966	b04d8b0fafe59e3e0bf8723406711506_3949	a5128d59a21373e87e1751aa3db19548_663	5bb522dd4ab05e8ef68016408893a4b1_1913
ascB		6-phospho-beta-glucosidase; cryptic	19	19	1	52	6339				1424	1424	1424	8c0ffab546cffa8b8312cd6dcbe63fac_1350	e9593a73ee59e109c3a84ae764795e35_1453	a278c521f3462e798f98ab3da4f0ca9c_2318	f65e28defb82d628dede419184f7a1df_2252	6f1aed853d7426dfd55402677aa7aca9_1642	6fa0c7d3eb28fffa22129f7cb7363aa8_1956	d5fd1b4f83685157a883838f05845b96_2078	6badda44e8056cb37f8ad7368ed188d2_1889	a11e51e3e9d27439ea3b5ccb13d9d066_1478	10a7b1af6a83d7de8b3ddb173791c6d9_2312	99208419edebc8d197684c252b062c82_971	44ffbb1a9aaa295e97e8afb4ab27cda0_692	05cf582fd6b7a2a9b33daf5880b21e38_2945	611cdae4c205070ddfa3f1e8c6687b4d_2624	1b3f24b6653e20e68e6a3c45792b637d_1999	a157ed540551fc46452f324682411a41_1012	b04d8b0fafe59e3e0bf8723406711506_484	a5128d59a21373e87e1751aa3db19548_2225	5bb522dd4ab05e8ef68016408893a4b1_2602
ascF		beta-glucoside PTS permease AscF - cryptic	19	19	1	52	6340				1457	1457	1457	8c0ffab546cffa8b8312cd6dcbe63fac_1349	e9593a73ee59e109c3a84ae764795e35_1452	a278c521f3462e798f98ab3da4f0ca9c_2319	f65e28defb82d628dede419184f7a1df_2251	6f1aed853d7426dfd55402677aa7aca9_1643	6fa0c7d3eb28fffa22129f7cb7363aa8_1955	d5fd1b4f83685157a883838f05845b96_2079	6badda44e8056cb37f8ad7368ed188d2_1888	a11e51e3e9d27439ea3b5ccb13d9d066_1477	10a7b1af6a83d7de8b3ddb173791c6d9_2313	99208419edebc8d197684c252b062c82_972	44ffbb1a9aaa295e97e8afb4ab27cda0_691	05cf582fd6b7a2a9b33daf5880b21e38_2946	611cdae4c205070ddfa3f1e8c6687b4d_2623	1b3f24b6653e20e68e6a3c45792b637d_2000	a157ed540551fc46452f324682411a41_1013	b04d8b0fafe59e3e0bf8723406711506_483	a5128d59a21373e87e1751aa3db19548_2224	5bb522dd4ab05e8ef68016408893a4b1_2601
ascG		AscG DNA-binding transcriptional repressor	19	19	1	52	6341				1013	1013	1013	8c0ffab546cffa8b8312cd6dcbe63fac_1348	e9593a73ee59e109c3a84ae764795e35_1451	a278c521f3462e798f98ab3da4f0ca9c_2320	f65e28defb82d628dede419184f7a1df_2250	6f1aed853d7426dfd55402677aa7aca9_1644	6fa0c7d3eb28fffa22129f7cb7363aa8_1954	d5fd1b4f83685157a883838f05845b96_2080	6badda44e8056cb37f8ad7368ed188d2_1887	a11e51e3e9d27439ea3b5ccb13d9d066_1476	10a7b1af6a83d7de8b3ddb173791c6d9_2314	99208419edebc8d197684c252b062c82_973	44ffbb1a9aaa295e97e8afb4ab27cda0_690	05cf582fd6b7a2a9b33daf5880b21e38_2947	611cdae4c205070ddfa3f1e8c6687b4d_2622	1b3f24b6653e20e68e6a3c45792b637d_2001	a157ed540551fc46452f324682411a41_1014	b04d8b0fafe59e3e0bf8723406711506_482	a5128d59a21373e87e1751aa3db19548_2223	5bb522dd4ab05e8ef68016408893a4b1_2600
asd		aspartate semialdehyde dehydrogenase	19	19	1	52	587				1103	1103	1103	8c0ffab546cffa8b8312cd6dcbe63fac_1704	e9593a73ee59e109c3a84ae764795e35_1855	a278c521f3462e798f98ab3da4f0ca9c_850	f65e28defb82d628dede419184f7a1df_850	6f1aed853d7426dfd55402677aa7aca9_2449	6fa0c7d3eb28fffa22129f7cb7363aa8_316	d5fd1b4f83685157a883838f05845b96_1107	6badda44e8056cb37f8ad7368ed188d2_1037	a11e51e3e9d27439ea3b5ccb13d9d066_3425	10a7b1af6a83d7de8b3ddb173791c6d9_1606	99208419edebc8d197684c252b062c82_2120	44ffbb1a9aaa295e97e8afb4ab27cda0_918	05cf582fd6b7a2a9b33daf5880b21e38_2201	611cdae4c205070ddfa3f1e8c6687b4d_3148	1b3f24b6653e20e68e6a3c45792b637d_1733	a157ed540551fc46452f324682411a41_2239	b04d8b0fafe59e3e0bf8723406711506_2382	a5128d59a21373e87e1751aa3db19548_2597	5bb522dd4ab05e8ef68016408893a4b1_2304
aslA		arylsulfatase	19	19	1	51	77				161	1655	1415	8c0ffab546cffa8b8312cd6dcbe63fac_3014	e9593a73ee59e109c3a84ae764795e35_3025	a278c521f3462e798f98ab3da4f0ca9c_3038	f65e28defb82d628dede419184f7a1df_2938	6f1aed853d7426dfd55402677aa7aca9_3719	6fa0c7d3eb28fffa22129f7cb7363aa8_3650	d5fd1b4f83685157a883838f05845b96_3439	6badda44e8056cb37f8ad7368ed188d2_2956	a11e51e3e9d27439ea3b5ccb13d9d066_3630	10a7b1af6a83d7de8b3ddb173791c6d9_3738	99208419edebc8d197684c252b062c82_2937	44ffbb1a9aaa295e97e8afb4ab27cda0_2139	05cf582fd6b7a2a9b33daf5880b21e38_2888	611cdae4c205070ddfa3f1e8c6687b4d_3885	1b3f24b6653e20e68e6a3c45792b637d_3455	a157ed540551fc46452f324682411a41_3650	b04d8b0fafe59e3e0bf8723406711506_3659	a5128d59a21373e87e1751aa3db19548_2706	5bb522dd4ab05e8ef68016408893a4b1_3186
aslB		putative anaerobic sulfatase maturation enzyme	19	19	1	51	76				1235	1235	1235	8c0ffab546cffa8b8312cd6dcbe63fac_3013	e9593a73ee59e109c3a84ae764795e35_3026	a278c521f3462e798f98ab3da4f0ca9c_3037	f65e28defb82d628dede419184f7a1df_2937	6f1aed853d7426dfd55402677aa7aca9_3720	6fa0c7d3eb28fffa22129f7cb7363aa8_3649	d5fd1b4f83685157a883838f05845b96_3438	6badda44e8056cb37f8ad7368ed188d2_2955	a11e51e3e9d27439ea3b5ccb13d9d066_3629	10a7b1af6a83d7de8b3ddb173791c6d9_3737	99208419edebc8d197684c252b062c82_2938	44ffbb1a9aaa295e97e8afb4ab27cda0_2138	05cf582fd6b7a2a9b33daf5880b21e38_2889	611cdae4c205070ddfa3f1e8c6687b4d_3884	1b3f24b6653e20e68e6a3c45792b637d_3456	a157ed540551fc46452f324682411a41_3649	b04d8b0fafe59e3e0bf8723406711506_3660	a5128d59a21373e87e1751aa3db19548_2707	5bb522dd4ab05e8ef68016408893a4b1_3187
asmA		putative assembly protein AsmA	19	19	1	52	5119				1841	1853	1852	8c0ffab546cffa8b8312cd6dcbe63fac_1963	e9593a73ee59e109c3a84ae764795e35_2096	a278c521f3462e798f98ab3da4f0ca9c_936	f65e28defb82d628dede419184f7a1df_960	6f1aed853d7426dfd55402677aa7aca9_1708	6fa0c7d3eb28fffa22129f7cb7363aa8_2900	d5fd1b4f83685157a883838f05845b96_2147	6badda44e8056cb37f8ad7368ed188d2_1510	a11e51e3e9d27439ea3b5ccb13d9d066_1137	10a7b1af6a83d7de8b3ddb173791c6d9_1296	99208419edebc8d197684c252b062c82_3215	44ffbb1a9aaa295e97e8afb4ab27cda0_1648	05cf582fd6b7a2a9b33daf5880b21e38_1643	611cdae4c205070ddfa3f1e8c6687b4d_3652	1b3f24b6653e20e68e6a3c45792b637d_519	a157ed540551fc46452f324682411a41_2412	b04d8b0fafe59e3e0bf8723406711506_2567	a5128d59a21373e87e1751aa3db19548_1693	5bb522dd4ab05e8ef68016408893a4b1_54
asnA		asparagine synthetase A	19	19	1	52	5601				992	992	992	8c0ffab546cffa8b8312cd6dcbe63fac_3968	e9593a73ee59e109c3a84ae764795e35_3962	a278c521f3462e798f98ab3da4f0ca9c_3577	f65e28defb82d628dede419184f7a1df_3573	6f1aed853d7426dfd55402677aa7aca9_4018	6fa0c7d3eb28fffa22129f7cb7363aa8_1324	d5fd1b4f83685157a883838f05845b96_3911	6badda44e8056cb37f8ad7368ed188d2_3488	a11e51e3e9d27439ea3b5ccb13d9d066_3720	10a7b1af6a83d7de8b3ddb173791c6d9_3018	99208419edebc8d197684c252b062c82_1431	44ffbb1a9aaa295e97e8afb4ab27cda0_860	05cf582fd6b7a2a9b33daf5880b21e38_1241	611cdae4c205070ddfa3f1e8c6687b4d_2935	1b3f24b6653e20e68e6a3c45792b637d_2270	a157ed540551fc46452f324682411a41_3527	b04d8b0fafe59e3e0bf8723406711506_3583	a5128d59a21373e87e1751aa3db19548_622	5bb522dd4ab05e8ef68016408893a4b1_2671
asnB		asparagine synthetase B	19	19	1	52	1898				1664	1664	1664	8c0ffab546cffa8b8312cd6dcbe63fac_2141	e9593a73ee59e109c3a84ae764795e35_2166	a278c521f3462e798f98ab3da4f0ca9c_3546	f65e28defb82d628dede419184f7a1df_3542	6f1aed853d7426dfd55402677aa7aca9_3836	6fa0c7d3eb28fffa22129f7cb7363aa8_904	d5fd1b4f83685157a883838f05845b96_3093	6badda44e8056cb37f8ad7368ed188d2_2602	a11e51e3e9d27439ea3b5ccb13d9d066_1730	10a7b1af6a83d7de8b3ddb173791c6d9_2163	99208419edebc8d197684c252b062c82_4138	44ffbb1a9aaa295e97e8afb4ab27cda0_3582	05cf582fd6b7a2a9b33daf5880b21e38_3818	611cdae4c205070ddfa3f1e8c6687b4d_3503	1b3f24b6653e20e68e6a3c45792b637d_3589	a157ed540551fc46452f324682411a41_236	b04d8b0fafe59e3e0bf8723406711506_162	a5128d59a21373e87e1751aa3db19548_1312	5bb522dd4ab05e8ef68016408893a4b1_3762
asnC		AsnC-L-asparagine	19	19	1	52	5602				458	458	458	8c0ffab546cffa8b8312cd6dcbe63fac_3967	e9593a73ee59e109c3a84ae764795e35_3963	a278c521f3462e798f98ab3da4f0ca9c_3578	f65e28defb82d628dede419184f7a1df_3574	6f1aed853d7426dfd55402677aa7aca9_4019	6fa0c7d3eb28fffa22129f7cb7363aa8_1325	d5fd1b4f83685157a883838f05845b96_3912	6badda44e8056cb37f8ad7368ed188d2_3487	a11e51e3e9d27439ea3b5ccb13d9d066_3719	10a7b1af6a83d7de8b3ddb173791c6d9_3017	99208419edebc8d197684c252b062c82_1432	44ffbb1a9aaa295e97e8afb4ab27cda0_859	05cf582fd6b7a2a9b33daf5880b21e38_1242	611cdae4c205070ddfa3f1e8c6687b4d_2934	1b3f24b6653e20e68e6a3c45792b637d_2271	a157ed540551fc46452f324682411a41_3528	b04d8b0fafe59e3e0bf8723406711506_3582	a5128d59a21373e87e1751aa3db19548_621	5bb522dd4ab05e8ef68016408893a4b1_2672
asnS		asparaginyl-tRNA synthetase	19	19	1	52	1612				1400	1400	1400	8c0ffab546cffa8b8312cd6dcbe63fac_1564	e9593a73ee59e109c3a84ae764795e35_1691	a278c521f3462e798f98ab3da4f0ca9c_692	f65e28defb82d628dede419184f7a1df_782	6f1aed853d7426dfd55402677aa7aca9_536	6fa0c7d3eb28fffa22129f7cb7363aa8_1580	d5fd1b4f83685157a883838f05845b96_2340	6badda44e8056cb37f8ad7368ed188d2_827	a11e51e3e9d27439ea3b5ccb13d9d066_876	10a7b1af6a83d7de8b3ddb173791c6d9_2610	99208419edebc8d197684c252b062c82_2309	44ffbb1a9aaa295e97e8afb4ab27cda0_1492	05cf582fd6b7a2a9b33daf5880b21e38_2685	611cdae4c205070ddfa3f1e8c6687b4d_1980	1b3f24b6653e20e68e6a3c45792b637d_1300	a157ed540551fc46452f324682411a41_1872	b04d8b0fafe59e3e0bf8723406711506_1682	a5128d59a21373e87e1751aa3db19548_731	5bb522dd4ab05e8ef68016408893a4b1_1981
aspA		aspartate ammonia-lyase	19	19	1	52	3129				1436	1436	1436	8c0ffab546cffa8b8312cd6dcbe63fac_1259	e9593a73ee59e109c3a84ae764795e35_500	a278c521f3462e798f98ab3da4f0ca9c_1420	f65e28defb82d628dede419184f7a1df_3390	6f1aed853d7426dfd55402677aa7aca9_854	6fa0c7d3eb28fffa22129f7cb7363aa8_2852	d5fd1b4f83685157a883838f05845b96_706	6badda44e8056cb37f8ad7368ed188d2_2774	a11e51e3e9d27439ea3b5ccb13d9d066_1973	10a7b1af6a83d7de8b3ddb173791c6d9_3408	99208419edebc8d197684c252b062c82_520	44ffbb1a9aaa295e97e8afb4ab27cda0_1031	05cf582fd6b7a2a9b33daf5880b21e38_1479	611cdae4c205070ddfa3f1e8c6687b4d_637	1b3f24b6653e20e68e6a3c45792b637d_2125	a157ed540551fc46452f324682411a41_1252	b04d8b0fafe59e3e0bf8723406711506_1213	a5128d59a21373e87e1751aa3db19548_1770	5bb522dd4ab05e8ef68016408893a4b1_2213
aspC		aspartate aminotransferase\t PLP-dependent	19	19	1	52	1615				1190	1190	1190	8c0ffab546cffa8b8312cd6dcbe63fac_1566	e9593a73ee59e109c3a84ae764795e35_1689	a278c521f3462e798f98ab3da4f0ca9c_694	f65e28defb82d628dede419184f7a1df_780	6f1aed853d7426dfd55402677aa7aca9_538	6fa0c7d3eb28fffa22129f7cb7363aa8_1582	d5fd1b4f83685157a883838f05845b96_2338	6badda44e8056cb37f8ad7368ed188d2_825	a11e51e3e9d27439ea3b5ccb13d9d066_874	10a7b1af6a83d7de8b3ddb173791c6d9_2612	99208419edebc8d197684c252b062c82_2311	44ffbb1a9aaa295e97e8afb4ab27cda0_1490	05cf582fd6b7a2a9b33daf5880b21e38_2683	611cdae4c205070ddfa3f1e8c6687b4d_1982	1b3f24b6653e20e68e6a3c45792b637d_1302	a157ed540551fc46452f324682411a41_1874	b04d8b0fafe59e3e0bf8723406711506_1680	a5128d59a21373e87e1751aa3db19548_729	5bb522dd4ab05e8ef68016408893a4b1_1979
aspS		aspartyl-tRNA synthetase	19	19	1	52	2408				1772	1772	1772	8c0ffab546cffa8b8312cd6dcbe63fac_3795	e9593a73ee59e109c3a84ae764795e35_3798	a278c521f3462e798f98ab3da4f0ca9c_1891	f65e28defb82d628dede419184f7a1df_1788	6f1aed853d7426dfd55402677aa7aca9_63	6fa0c7d3eb28fffa22129f7cb7363aa8_2028	d5fd1b4f83685157a883838f05845b96_3950	6badda44e8056cb37f8ad7368ed188d2_312	a11e51e3e9d27439ea3b5ccb13d9d066_1236	10a7b1af6a83d7de8b3ddb173791c6d9_1855	99208419edebc8d197684c252b062c82_1765	44ffbb1a9aaa295e97e8afb4ab27cda0_305	05cf582fd6b7a2a9b33daf5880b21e38_2811	611cdae4c205070ddfa3f1e8c6687b4d_1375	1b3f24b6653e20e68e6a3c45792b637d_695	a157ed540551fc46452f324682411a41_3390	b04d8b0fafe59e3e0bf8723406711506_3492	a5128d59a21373e87e1751aa3db19548_1911	5bb522dd4ab05e8ef68016408893a4b1_1020
asr		acid shock protein	19	19	1	52	2130				308	308	308	8c0ffab546cffa8b8312cd6dcbe63fac_635	e9593a73ee59e109c3a84ae764795e35_1149	a278c521f3462e798f98ab3da4f0ca9c_3372	f65e28defb82d628dede419184f7a1df_3323	6f1aed853d7426dfd55402677aa7aca9_338	6fa0c7d3eb28fffa22129f7cb7363aa8_783	d5fd1b4f83685157a883838f05845b96_1844	6badda44e8056cb37f8ad7368ed188d2_2072	a11e51e3e9d27439ea3b5ccb13d9d066_672	10a7b1af6a83d7de8b3ddb173791c6d9_676	99208419edebc8d197684c252b062c82_1628	44ffbb1a9aaa295e97e8afb4ab27cda0_1396	05cf582fd6b7a2a9b33daf5880b21e38_1859	611cdae4c205070ddfa3f1e8c6687b4d_1103	1b3f24b6653e20e68e6a3c45792b637d_1432	a157ed540551fc46452f324682411a41_2002	b04d8b0fafe59e3e0bf8723406711506_1962	a5128d59a21373e87e1751aa3db19548_1481	5bb522dd4ab05e8ef68016408893a4b1_1294
astA		arginine succinyltransferase	19	19	1	52	2285				1034	1034	1034	8c0ffab546cffa8b8312cd6dcbe63fac_789	e9593a73ee59e109c3a84ae764795e35_994	a278c521f3462e798f98ab3da4f0ca9c_2390	f65e28defb82d628dede419184f7a1df_2290	6f1aed853d7426dfd55402677aa7aca9_184	6fa0c7d3eb28fffa22129f7cb7363aa8_2221	d5fd1b4f83685157a883838f05845b96_435	6badda44e8056cb37f8ad7368ed188d2_3137	a11e51e3e9d27439ea3b5ccb13d9d066_518	10a7b1af6a83d7de8b3ddb173791c6d9_523	99208419edebc8d197684c252b062c82_1885	44ffbb1a9aaa295e97e8afb4ab27cda0_2362	05cf582fd6b7a2a9b33daf5880b21e38_3928	611cdae4c205070ddfa3f1e8c6687b4d_1256	1b3f24b6653e20e68e6a3c45792b637d_1583	a157ed540551fc46452f324682411a41_3372	b04d8b0fafe59e3e0bf8723406711506_3354	a5128d59a21373e87e1751aa3db19548_2419	5bb522dd4ab05e8ef68016408893a4b1_1139
astB		succinylarginine dihydrolase	19	19	1	52	2283				1343	1343	1343	8c0ffab546cffa8b8312cd6dcbe63fac_787	e9593a73ee59e109c3a84ae764795e35_996	a278c521f3462e798f98ab3da4f0ca9c_2392	f65e28defb82d628dede419184f7a1df_2292	6f1aed853d7426dfd55402677aa7aca9_186	6fa0c7d3eb28fffa22129f7cb7363aa8_2219	d5fd1b4f83685157a883838f05845b96_437	6badda44e8056cb37f8ad7368ed188d2_3139	a11e51e3e9d27439ea3b5ccb13d9d066_520	10a7b1af6a83d7de8b3ddb173791c6d9_525	99208419edebc8d197684c252b062c82_1887	44ffbb1a9aaa295e97e8afb4ab27cda0_2364	05cf582fd6b7a2a9b33daf5880b21e38_3930	611cdae4c205070ddfa3f1e8c6687b4d_1254	1b3f24b6653e20e68e6a3c45792b637d_1581	a157ed540551fc46452f324682411a41_3374	b04d8b0fafe59e3e0bf8723406711506_3356	a5128d59a21373e87e1751aa3db19548_2417	5bb522dd4ab05e8ef68016408893a4b1_1141
astC		succinylornithine transaminase	19	19	1	52	2286				1220	1220	1220	8c0ffab546cffa8b8312cd6dcbe63fac_790	e9593a73ee59e109c3a84ae764795e35_993	a278c521f3462e798f98ab3da4f0ca9c_2389	f65e28defb82d628dede419184f7a1df_2289	6f1aed853d7426dfd55402677aa7aca9_183	6fa0c7d3eb28fffa22129f7cb7363aa8_2222	d5fd1b4f83685157a883838f05845b96_434	6badda44e8056cb37f8ad7368ed188d2_3136	a11e51e3e9d27439ea3b5ccb13d9d066_517	10a7b1af6a83d7de8b3ddb173791c6d9_522	99208419edebc8d197684c252b062c82_1884	44ffbb1a9aaa295e97e8afb4ab27cda0_2361	05cf582fd6b7a2a9b33daf5880b21e38_3927	611cdae4c205070ddfa3f1e8c6687b4d_1257	1b3f24b6653e20e68e6a3c45792b637d_1584	a157ed540551fc46452f324682411a41_3371	b04d8b0fafe59e3e0bf8723406711506_3353	a5128d59a21373e87e1751aa3db19548_2420	5bb522dd4ab05e8ef68016408893a4b1_1138
astD		aldehyde dehydrogenase	19	19	1	52	2284				1478	1478	1478	8c0ffab546cffa8b8312cd6dcbe63fac_788	e9593a73ee59e109c3a84ae764795e35_995	a278c521f3462e798f98ab3da4f0ca9c_2391	f65e28defb82d628dede419184f7a1df_2291	6f1aed853d7426dfd55402677aa7aca9_185	6fa0c7d3eb28fffa22129f7cb7363aa8_2220	d5fd1b4f83685157a883838f05845b96_436	6badda44e8056cb37f8ad7368ed188d2_3138	a11e51e3e9d27439ea3b5ccb13d9d066_519	10a7b1af6a83d7de8b3ddb173791c6d9_524	99208419edebc8d197684c252b062c82_1886	44ffbb1a9aaa295e97e8afb4ab27cda0_2363	05cf582fd6b7a2a9b33daf5880b21e38_3929	611cdae4c205070ddfa3f1e8c6687b4d_1255	1b3f24b6653e20e68e6a3c45792b637d_1582	a157ed540551fc46452f324682411a41_3373	b04d8b0fafe59e3e0bf8723406711506_3355	a5128d59a21373e87e1751aa3db19548_2418	5bb522dd4ab05e8ef68016408893a4b1_1140
astE		succinylglutamate desuccinylase	19	19	1	52	2282				968	968	968	8c0ffab546cffa8b8312cd6dcbe63fac_786	e9593a73ee59e109c3a84ae764795e35_997	a278c521f3462e798f98ab3da4f0ca9c_2393	f65e28defb82d628dede419184f7a1df_2293	6f1aed853d7426dfd55402677aa7aca9_187	6fa0c7d3eb28fffa22129f7cb7363aa8_2218	d5fd1b4f83685157a883838f05845b96_438	6badda44e8056cb37f8ad7368ed188d2_3140	a11e51e3e9d27439ea3b5ccb13d9d066_521	10a7b1af6a83d7de8b3ddb173791c6d9_526	99208419edebc8d197684c252b062c82_1888	44ffbb1a9aaa295e97e8afb4ab27cda0_2365	05cf582fd6b7a2a9b33daf5880b21e38_3931	611cdae4c205070ddfa3f1e8c6687b4d_1253	1b3f24b6653e20e68e6a3c45792b637d_1580	a157ed540551fc46452f324682411a41_3375	b04d8b0fafe59e3e0bf8723406711506_3357	a5128d59a21373e87e1751aa3db19548_2416	5bb522dd4ab05e8ef68016408893a4b1_1142
atl		DNA base-flipping protein	19	19	1	52	1272				311	311	311	8c0ffab546cffa8b8312cd6dcbe63fac_2509	e9593a73ee59e109c3a84ae764795e35_2612	a278c521f3462e798f98ab3da4f0ca9c_3800	f65e28defb82d628dede419184f7a1df_3822	6f1aed853d7426dfd55402677aa7aca9_2716	6fa0c7d3eb28fffa22129f7cb7363aa8_603	d5fd1b4f83685157a883838f05845b96_1528	6badda44e8056cb37f8ad7368ed188d2_602	a11e51e3e9d27439ea3b5ccb13d9d066_1363	10a7b1af6a83d7de8b3ddb173791c6d9_932	99208419edebc8d197684c252b062c82_2512	44ffbb1a9aaa295e97e8afb4ab27cda0_1593	05cf582fd6b7a2a9b33daf5880b21e38_1178	611cdae4c205070ddfa3f1e8c6687b4d_3320	1b3f24b6653e20e68e6a3c45792b637d_2922	a157ed540551fc46452f324682411a41_46	b04d8b0fafe59e3e0bf8723406711506_352	a5128d59a21373e87e1751aa3db19548_1080	5bb522dd4ab05e8ef68016408893a4b1_2440
atpA		ATP synthase F1 complex - alpha subunit	19	19	1	52	5611				1541	1541	1541	8c0ffab546cffa8b8312cd6dcbe63fac_3958	e9593a73ee59e109c3a84ae764795e35_3972	a278c521f3462e798f98ab3da4f0ca9c_3587	f65e28defb82d628dede419184f7a1df_3583	6f1aed853d7426dfd55402677aa7aca9_4028	6fa0c7d3eb28fffa22129f7cb7363aa8_1334	d5fd1b4f83685157a883838f05845b96_3921	6badda44e8056cb37f8ad7368ed188d2_3478	a11e51e3e9d27439ea3b5ccb13d9d066_3710	10a7b1af6a83d7de8b3ddb173791c6d9_3008	99208419edebc8d197684c252b062c82_1441	44ffbb1a9aaa295e97e8afb4ab27cda0_850	05cf582fd6b7a2a9b33daf5880b21e38_1251	611cdae4c205070ddfa3f1e8c6687b4d_2925	1b3f24b6653e20e68e6a3c45792b637d_2280	a157ed540551fc46452f324682411a41_3537	b04d8b0fafe59e3e0bf8723406711506_3573	a5128d59a21373e87e1751aa3db19548_612	5bb522dd4ab05e8ef68016408893a4b1_2681
atpB		ATP synthase F0 complex - a subunit	19	19	1	52	5607				815	815	815	8c0ffab546cffa8b8312cd6dcbe63fac_3962	e9593a73ee59e109c3a84ae764795e35_3968	a278c521f3462e798f98ab3da4f0ca9c_3583	f65e28defb82d628dede419184f7a1df_3579	6f1aed853d7426dfd55402677aa7aca9_4024	6fa0c7d3eb28fffa22129f7cb7363aa8_1330	d5fd1b4f83685157a883838f05845b96_3917	6badda44e8056cb37f8ad7368ed188d2_3482	a11e51e3e9d27439ea3b5ccb13d9d066_3714	10a7b1af6a83d7de8b3ddb173791c6d9_3012	99208419edebc8d197684c252b062c82_1437	44ffbb1a9aaa295e97e8afb4ab27cda0_854	05cf582fd6b7a2a9b33daf5880b21e38_1247	611cdae4c205070ddfa3f1e8c6687b4d_2929	1b3f24b6653e20e68e6a3c45792b637d_2276	a157ed540551fc46452f324682411a41_3533	b04d8b0fafe59e3e0bf8723406711506_3577	a5128d59a21373e87e1751aa3db19548_616	5bb522dd4ab05e8ef68016408893a4b1_2677
atpC		ATP synthase F1 complex - epsilon subunit	19	19	1	52	5614				419	419	419	8c0ffab546cffa8b8312cd6dcbe63fac_3955	e9593a73ee59e109c3a84ae764795e35_3975	a278c521f3462e798f98ab3da4f0ca9c_3590	f65e28defb82d628dede419184f7a1df_3586	6f1aed853d7426dfd55402677aa7aca9_4031	6fa0c7d3eb28fffa22129f7cb7363aa8_1337	d5fd1b4f83685157a883838f05845b96_3924	6badda44e8056cb37f8ad7368ed188d2_3475	a11e51e3e9d27439ea3b5ccb13d9d066_3707	10a7b1af6a83d7de8b3ddb173791c6d9_3005	99208419edebc8d197684c252b062c82_1444	44ffbb1a9aaa295e97e8afb4ab27cda0_847	05cf582fd6b7a2a9b33daf5880b21e38_1254	611cdae4c205070ddfa3f1e8c6687b4d_2922	1b3f24b6653e20e68e6a3c45792b637d_2283	a157ed540551fc46452f324682411a41_3540	b04d8b0fafe59e3e0bf8723406711506_3570	a5128d59a21373e87e1751aa3db19548_609	5bb522dd4ab05e8ef68016408893a4b1_2684
atpD		ATP synthase F1 complex - beta subunit	19	19	1	52	5613				1382	1382	1382	8c0ffab546cffa8b8312cd6dcbe63fac_3956	e9593a73ee59e109c3a84ae764795e35_3974	a278c521f3462e798f98ab3da4f0ca9c_3589	f65e28defb82d628dede419184f7a1df_3585	6f1aed853d7426dfd55402677aa7aca9_4030	6fa0c7d3eb28fffa22129f7cb7363aa8_1336	d5fd1b4f83685157a883838f05845b96_3923	6badda44e8056cb37f8ad7368ed188d2_3476	a11e51e3e9d27439ea3b5ccb13d9d066_3708	10a7b1af6a83d7de8b3ddb173791c6d9_3006	99208419edebc8d197684c252b062c82_1443	44ffbb1a9aaa295e97e8afb4ab27cda0_848	05cf582fd6b7a2a9b33daf5880b21e38_1253	611cdae4c205070ddfa3f1e8c6687b4d_2923	1b3f24b6653e20e68e6a3c45792b637d_2282	a157ed540551fc46452f324682411a41_3539	b04d8b0fafe59e3e0bf8723406711506_3571	a5128d59a21373e87e1751aa3db19548_610	5bb522dd4ab05e8ef68016408893a4b1_2683
atpE		ATP synthase	19	19	1	52	5608				239	239	239	8c0ffab546cffa8b8312cd6dcbe63fac_3961	e9593a73ee59e109c3a84ae764795e35_3969	a278c521f3462e798f98ab3da4f0ca9c_3584	f65e28defb82d628dede419184f7a1df_3580	6f1aed853d7426dfd55402677aa7aca9_4025	6fa0c7d3eb28fffa22129f7cb7363aa8_1331	d5fd1b4f83685157a883838f05845b96_3918	6badda44e8056cb37f8ad7368ed188d2_3481	a11e51e3e9d27439ea3b5ccb13d9d066_3713	10a7b1af6a83d7de8b3ddb173791c6d9_3011	99208419edebc8d197684c252b062c82_1438	44ffbb1a9aaa295e97e8afb4ab27cda0_853	05cf582fd6b7a2a9b33daf5880b21e38_1248	611cdae4c205070ddfa3f1e8c6687b4d_2928	1b3f24b6653e20e68e6a3c45792b637d_2277	a157ed540551fc46452f324682411a41_3534	b04d8b0fafe59e3e0bf8723406711506_3576	a5128d59a21373e87e1751aa3db19548_615	5bb522dd4ab05e8ef68016408893a4b1_2678
atpF		ATP synthase F0 complex - b subunit	19	19	1	52	5609				470	470	470	8c0ffab546cffa8b8312cd6dcbe63fac_3960	e9593a73ee59e109c3a84ae764795e35_3970	a278c521f3462e798f98ab3da4f0ca9c_3585	f65e28defb82d628dede419184f7a1df_3581	6f1aed853d7426dfd55402677aa7aca9_4026	6fa0c7d3eb28fffa22129f7cb7363aa8_1332	d5fd1b4f83685157a883838f05845b96_3919	6badda44e8056cb37f8ad7368ed188d2_3480	a11e51e3e9d27439ea3b5ccb13d9d066_3712	10a7b1af6a83d7de8b3ddb173791c6d9_3010	99208419edebc8d197684c252b062c82_1439	44ffbb1a9aaa295e97e8afb4ab27cda0_852	05cf582fd6b7a2a9b33daf5880b21e38_1249	611cdae4c205070ddfa3f1e8c6687b4d_2927	1b3f24b6653e20e68e6a3c45792b637d_2278	a157ed540551fc46452f324682411a41_3535	b04d8b0fafe59e3e0bf8723406711506_3575	a5128d59a21373e87e1751aa3db19548_614	5bb522dd4ab05e8ef68016408893a4b1_2679
atpG		ATP synthase F1 complex - gamma subunit	19	19	1	52	5612				863	863	863	8c0ffab546cffa8b8312cd6dcbe63fac_3957	e9593a73ee59e109c3a84ae764795e35_3973	a278c521f3462e798f98ab3da4f0ca9c_3588	f65e28defb82d628dede419184f7a1df_3584	6f1aed853d7426dfd55402677aa7aca9_4029	6fa0c7d3eb28fffa22129f7cb7363aa8_1335	d5fd1b4f83685157a883838f05845b96_3922	6badda44e8056cb37f8ad7368ed188d2_3477	a11e51e3e9d27439ea3b5ccb13d9d066_3709	10a7b1af6a83d7de8b3ddb173791c6d9_3007	99208419edebc8d197684c252b062c82_1442	44ffbb1a9aaa295e97e8afb4ab27cda0_849	05cf582fd6b7a2a9b33daf5880b21e38_1252	611cdae4c205070ddfa3f1e8c6687b4d_2924	1b3f24b6653e20e68e6a3c45792b637d_2281	a157ed540551fc46452f324682411a41_3538	b04d8b0fafe59e3e0bf8723406711506_3572	a5128d59a21373e87e1751aa3db19548_611	5bb522dd4ab05e8ef68016408893a4b1_2682
atpH		ATP synthase F1 complex - delta subunit	19	19	1	52	5610				533	533	533	8c0ffab546cffa8b8312cd6dcbe63fac_3959	e9593a73ee59e109c3a84ae764795e35_3971	a278c521f3462e798f98ab3da4f0ca9c_3586	f65e28defb82d628dede419184f7a1df_3582	6f1aed853d7426dfd55402677aa7aca9_4027	6fa0c7d3eb28fffa22129f7cb7363aa8_1333	d5fd1b4f83685157a883838f05845b96_3920	6badda44e8056cb37f8ad7368ed188d2_3479	a11e51e3e9d27439ea3b5ccb13d9d066_3711	10a7b1af6a83d7de8b3ddb173791c6d9_3009	99208419edebc8d197684c252b062c82_1440	44ffbb1a9aaa295e97e8afb4ab27cda0_851	05cf582fd6b7a2a9b33daf5880b21e38_1250	611cdae4c205070ddfa3f1e8c6687b4d_2926	1b3f24b6653e20e68e6a3c45792b637d_2279	a157ed540551fc46452f324682411a41_3536	b04d8b0fafe59e3e0bf8723406711506_3574	a5128d59a21373e87e1751aa3db19548_613	5bb522dd4ab05e8ef68016408893a4b1_2680
atpI		AtpI	19	19	1	52	5606				380	380	380	8c0ffab546cffa8b8312cd6dcbe63fac_3963	e9593a73ee59e109c3a84ae764795e35_3967	a278c521f3462e798f98ab3da4f0ca9c_3582	f65e28defb82d628dede419184f7a1df_3578	6f1aed853d7426dfd55402677aa7aca9_4023	6fa0c7d3eb28fffa22129f7cb7363aa8_1329	d5fd1b4f83685157a883838f05845b96_3916	6badda44e8056cb37f8ad7368ed188d2_3483	a11e51e3e9d27439ea3b5ccb13d9d066_3715	10a7b1af6a83d7de8b3ddb173791c6d9_3013	99208419edebc8d197684c252b062c82_1436	44ffbb1a9aaa295e97e8afb4ab27cda0_855	05cf582fd6b7a2a9b33daf5880b21e38_1246	611cdae4c205070ddfa3f1e8c6687b4d_2930	1b3f24b6653e20e68e6a3c45792b637d_2275	a157ed540551fc46452f324682411a41_3532	b04d8b0fafe59e3e0bf8723406711506_3578	a5128d59a21373e87e1751aa3db19548_617	5bb522dd4ab05e8ef68016408893a4b1_2676
avtA		valine-pyruvate aminotransferase	19	19	1	52	5459				1253	1253	1253	8c0ffab546cffa8b8312cd6dcbe63fac_3261	e9593a73ee59e109c3a84ae764795e35_3263	a278c521f3462e798f98ab3da4f0ca9c_3925	f65e28defb82d628dede419184f7a1df_3890	6f1aed853d7426dfd55402677aa7aca9_3058	6fa0c7d3eb28fffa22129f7cb7363aa8_3824	d5fd1b4f83685157a883838f05845b96_2647	6badda44e8056cb37f8ad7368ed188d2_3865	a11e51e3e9d27439ea3b5ccb13d9d066_3576	10a7b1af6a83d7de8b3ddb173791c6d9_3510	99208419edebc8d197684c252b062c82_3855	44ffbb1a9aaa295e97e8afb4ab27cda0_3705	05cf582fd6b7a2a9b33daf5880b21e38_4010	611cdae4c205070ddfa3f1e8c6687b4d_3743	1b3f24b6653e20e68e6a3c45792b637d_3247	a157ed540551fc46452f324682411a41_3245	b04d8b0fafe59e3e0bf8723406711506_3227	a5128d59a21373e87e1751aa3db19548_3541	5bb522dd4ab05e8ef68016408893a4b1_2997
azoR		NADH:quinone oxidoreductase\t FMN-dependent	19	19	1	52	2763				605	605	605	8c0ffab546cffa8b8312cd6dcbe63fac_3159	e9593a73ee59e109c3a84ae764795e35_3161	a278c521f3462e798f98ab3da4f0ca9c_1532	f65e28defb82d628dede419184f7a1df_1432	6f1aed853d7426dfd55402677aa7aca9_3641	6fa0c7d3eb28fffa22129f7cb7363aa8_3878	d5fd1b4f83685157a883838f05845b96_2544	6badda44e8056cb37f8ad7368ed188d2_3320	a11e51e3e9d27439ea3b5ccb13d9d066_4324	10a7b1af6a83d7de8b3ddb173791c6d9_3327	99208419edebc8d197684c252b062c82_3609	44ffbb1a9aaa295e97e8afb4ab27cda0_3072	05cf582fd6b7a2a9b33daf5880b21e38_4401	611cdae4c205070ddfa3f1e8c6687b4d_2992	1b3f24b6653e20e68e6a3c45792b637d_785	a157ed540551fc46452f324682411a41_3124	b04d8b0fafe59e3e0bf8723406711506_2983	a5128d59a21373e87e1751aa3db19548_2965	5bb522dd4ab05e8ef68016408893a4b1_1872
bacA		undecaprenyl pyrophosphate phosphatase	19	19	1	52	275				821	821	821	8c0ffab546cffa8b8312cd6dcbe63fac_2938	e9593a73ee59e109c3a84ae764795e35_2940	a278c521f3462e798f98ab3da4f0ca9c_1228	f65e28defb82d628dede419184f7a1df_1301	6f1aed853d7426dfd55402677aa7aca9_3196	6fa0c7d3eb28fffa22129f7cb7363aa8_4196	d5fd1b4f83685157a883838f05845b96_976	6badda44e8056cb37f8ad7368ed188d2_1569	a11e51e3e9d27439ea3b5ccb13d9d066_63	10a7b1af6a83d7de8b3ddb173791c6d9_438	99208419edebc8d197684c252b062c82_633	44ffbb1a9aaa295e97e8afb4ab27cda0_12	05cf582fd6b7a2a9b33daf5880b21e38_861	611cdae4c205070ddfa3f1e8c6687b4d_1675	1b3f24b6653e20e68e6a3c45792b637d_4098	a157ed540551fc46452f324682411a41_547	b04d8b0fafe59e3e0bf8723406711506_846	a5128d59a21373e87e1751aa3db19548_1581	5bb522dd4ab05e8ef68016408893a4b1_1471
bamA		Outer Membrane Protein Assembly Complex - BamA subunit	19	19	1	52	3347				2432	2432	2432	8c0ffab546cffa8b8312cd6dcbe63fac_359	e9593a73ee59e109c3a84ae764795e35_658	a278c521f3462e798f98ab3da4f0ca9c_237	f65e28defb82d628dede419184f7a1df_370	6f1aed853d7426dfd55402677aa7aca9_1898	6fa0c7d3eb28fffa22129f7cb7363aa8_2112	d5fd1b4f83685157a883838f05845b96_1298	6badda44e8056cb37f8ad7368ed188d2_2470	a11e51e3e9d27439ea3b5ccb13d9d066_2639	10a7b1af6a83d7de8b3ddb173791c6d9_3464	99208419edebc8d197684c252b062c82_1395	44ffbb1a9aaa295e97e8afb4ab27cda0_2210	05cf582fd6b7a2a9b33daf5880b21e38_3296	611cdae4c205070ddfa3f1e8c6687b4d_3789	1b3f24b6653e20e68e6a3c45792b637d_3664	a157ed540551fc46452f324682411a41_3775	b04d8b0fafe59e3e0bf8723406711506_3721	a5128d59a21373e87e1751aa3db19548_2775	5bb522dd4ab05e8ef68016408893a4b1_586
bamB		Outer Membrane Protein Assembly Complex - BamB subunit	19	19	1	52	4624				1178	1178	1178	8c0ffab546cffa8b8312cd6dcbe63fac_76	e9593a73ee59e109c3a84ae764795e35_76	a278c521f3462e798f98ab3da4f0ca9c_607	f65e28defb82d628dede419184f7a1df_637	6f1aed853d7426dfd55402677aa7aca9_1180	6fa0c7d3eb28fffa22129f7cb7363aa8_472	d5fd1b4f83685157a883838f05845b96_776	6badda44e8056cb37f8ad7368ed188d2_2295	a11e51e3e9d27439ea3b5ccb13d9d066_428	10a7b1af6a83d7de8b3ddb173791c6d9_1697	99208419edebc8d197684c252b062c82_2623	44ffbb1a9aaa295e97e8afb4ab27cda0_3971	05cf582fd6b7a2a9b33daf5880b21e38_535	611cdae4c205070ddfa3f1e8c6687b4d_76	1b3f24b6653e20e68e6a3c45792b637d_53	a157ed540551fc46452f324682411a41_2557	b04d8b0fafe59e3e0bf8723406711506_2215	a5128d59a21373e87e1751aa3db19548_309	5bb522dd4ab05e8ef68016408893a4b1_486
bamC		Outer Membrane Protein Assembly Complex - BamC subunit	19	19	1	52	4671				1034	1034	1034	8c0ffab546cffa8b8312cd6dcbe63fac_115	e9593a73ee59e109c3a84ae764795e35_115	a278c521f3462e798f98ab3da4f0ca9c_570	f65e28defb82d628dede419184f7a1df_674	6f1aed853d7426dfd55402677aa7aca9_1144	6fa0c7d3eb28fffa22129f7cb7363aa8_38	d5fd1b4f83685157a883838f05845b96_813	6badda44e8056cb37f8ad7368ed188d2_2258	a11e51e3e9d27439ea3b5ccb13d9d066_391	10a7b1af6a83d7de8b3ddb173791c6d9_15	99208419edebc8d197684c252b062c82_375	44ffbb1a9aaa295e97e8afb4ab27cda0_1749	05cf582fd6b7a2a9b33daf5880b21e38_571	611cdae4c205070ddfa3f1e8c6687b4d_112	1b3f24b6653e20e68e6a3c45792b637d_90	a157ed540551fc46452f324682411a41_2596	b04d8b0fafe59e3e0bf8723406711506_2176	a5128d59a21373e87e1751aa3db19548_346	5bb522dd4ab05e8ef68016408893a4b1_450
bamD		Outer Membrane Protein Assembly Complex - BamD subunit	19	19	1	52	1473				737	737	737	8c0ffab546cffa8b8312cd6dcbe63fac_4134	e9593a73ee59e109c3a84ae764795e35_4137	a278c521f3462e798f98ab3da4f0ca9c_3251	f65e28defb82d628dede419184f7a1df_3105	6f1aed853d7426dfd55402677aa7aca9_4246	6fa0c7d3eb28fffa22129f7cb7363aa8_3608	d5fd1b4f83685157a883838f05845b96_4093	6badda44e8056cb37f8ad7368ed188d2_3655	a11e51e3e9d27439ea3b5ccb13d9d066_3020	10a7b1af6a83d7de8b3ddb173791c6d9_4069	99208419edebc8d197684c252b062c82_4195	44ffbb1a9aaa295e97e8afb4ab27cda0_571	05cf582fd6b7a2a9b33daf5880b21e38_3570	611cdae4c205070ddfa3f1e8c6687b4d_2535	1b3f24b6653e20e68e6a3c45792b637d_4580	a157ed540551fc46452f324682411a41_4512	b04d8b0fafe59e3e0bf8723406711506_4592	a5128d59a21373e87e1751aa3db19548_4195	5bb522dd4ab05e8ef68016408893a4b1_4104
bamE		Outer Membrane Protein Assembly Complex - BamE subunit	19	19	1	52	1492				341	341	341	8c0ffab546cffa8b8312cd6dcbe63fac_4115	e9593a73ee59e109c3a84ae764795e35_4118	a278c521f3462e798f98ab3da4f0ca9c_3232	f65e28defb82d628dede419184f7a1df_3124	6f1aed853d7426dfd55402677aa7aca9_4227	6fa0c7d3eb28fffa22129f7cb7363aa8_3589	d5fd1b4f83685157a883838f05845b96_4112	6badda44e8056cb37f8ad7368ed188d2_3636	a11e51e3e9d27439ea3b5ccb13d9d066_3001	10a7b1af6a83d7de8b3ddb173791c6d9_4050	99208419edebc8d197684c252b062c82_4176	44ffbb1a9aaa295e97e8afb4ab27cda0_622	05cf582fd6b7a2a9b33daf5880b21e38_3621	611cdae4c205070ddfa3f1e8c6687b4d_2554	1b3f24b6653e20e68e6a3c45792b637d_4561	a157ed540551fc46452f324682411a41_1080	b04d8b0fafe59e3e0bf8723406711506_416	a5128d59a21373e87e1751aa3db19548_4161	5bb522dd4ab05e8ef68016408893a4b1_4085
bcp		thiol peroxidase	19	19	1	52	4667				470	470	470	8c0ffab546cffa8b8312cd6dcbe63fac_112	e9593a73ee59e109c3a84ae764795e35_112	a278c521f3462e798f98ab3da4f0ca9c_573	f65e28defb82d628dede419184f7a1df_671	6f1aed853d7426dfd55402677aa7aca9_1147	6fa0c7d3eb28fffa22129f7cb7363aa8_35	d5fd1b4f83685157a883838f05845b96_810	6badda44e8056cb37f8ad7368ed188d2_2261	a11e51e3e9d27439ea3b5ccb13d9d066_394	10a7b1af6a83d7de8b3ddb173791c6d9_12	99208419edebc8d197684c252b062c82_378	44ffbb1a9aaa295e97e8afb4ab27cda0_1746	05cf582fd6b7a2a9b33daf5880b21e38_568	611cdae4c205070ddfa3f1e8c6687b4d_109	1b3f24b6653e20e68e6a3c45792b637d_87	a157ed540551fc46452f324682411a41_2593	b04d8b0fafe59e3e0bf8723406711506_2179	a5128d59a21373e87e1751aa3db19548_343	5bb522dd4ab05e8ef68016408893a4b1_453
bcr_1		multidrug efflux transporter Bcr	19	19	1	52	4990				1190	1190	1190	8c0ffab546cffa8b8312cd6dcbe63fac_1867	e9593a73ee59e109c3a84ae764795e35_1970	a278c521f3462e798f98ab3da4f0ca9c_193	f65e28defb82d628dede419184f7a1df_20	6f1aed853d7426dfd55402677aa7aca9_1824	6fa0c7d3eb28fffa22129f7cb7363aa8_198	d5fd1b4f83685157a883838f05845b96_2315	6badda44e8056cb37f8ad7368ed188d2_23	a11e51e3e9d27439ea3b5ccb13d9d066_3188	10a7b1af6a83d7de8b3ddb173791c6d9_1470	99208419edebc8d197684c252b062c82_101	44ffbb1a9aaa295e97e8afb4ab27cda0_1942	05cf582fd6b7a2a9b33daf5880b21e38_2050	611cdae4c205070ddfa3f1e8c6687b4d_446	1b3f24b6653e20e68e6a3c45792b637d_404	a157ed540551fc46452f324682411a41_1618	b04d8b0fafe59e3e0bf8723406711506_1414	a5128d59a21373e87e1751aa3db19548_69	5bb522dd4ab05e8ef68016408893a4b1_169
bcsG		putative inner membrane protein	19	19	1	52	5421				1238	1679	1632	8c0ffab546cffa8b8312cd6dcbe63fac_3224	e9593a73ee59e109c3a84ae764795e35_3226	a278c521f3462e798f98ab3da4f0ca9c_3634	f65e28defb82d628dede419184f7a1df_3662	6f1aed853d7426dfd55402677aa7aca9_3095	6fa0c7d3eb28fffa22129f7cb7363aa8_3230	d5fd1b4f83685157a883838f05845b96_2610	6badda44e8056cb37f8ad7368ed188d2_2990	a11e51e3e9d27439ea3b5ccb13d9d066_3884	10a7b1af6a83d7de8b3ddb173791c6d9_3547	99208419edebc8d197684c252b062c82_3665	44ffbb1a9aaa295e97e8afb4ab27cda0_3203	05cf582fd6b7a2a9b33daf5880b21e38_3771	611cdae4c205070ddfa3f1e8c6687b4d_3706	1b3f24b6653e20e68e6a3c45792b637d_3290	a157ed540551fc46452f324682411a41_4056	b04d8b0fafe59e3e0bf8723406711506_4042	a5128d59a21373e87e1751aa3db19548_3342	5bb522dd4ab05e8ef68016408893a4b1_3034
bdcA		c-di-GMP binding protein involved in biofilm dispersal	19	19	1	52	3245				713	713	713	8c0ffab546cffa8b8312cd6dcbe63fac_1150	e9593a73ee59e109c3a84ae764795e35_391	a278c521f3462e798f98ab3da4f0ca9c_501	f65e28defb82d628dede419184f7a1df_455	6f1aed853d7426dfd55402677aa7aca9_967	6fa0c7d3eb28fffa22129f7cb7363aa8_2662	d5fd1b4f83685157a883838f05845b96_597	6badda44e8056cb37f8ad7368ed188d2_1336	a11e51e3e9d27439ea3b5ccb13d9d066_2826	10a7b1af6a83d7de8b3ddb173791c6d9_3235	99208419edebc8d197684c252b062c82_408	44ffbb1a9aaa295e97e8afb4ab27cda0_1136	05cf582fd6b7a2a9b33daf5880b21e38_3111	611cdae4c205070ddfa3f1e8c6687b4d_749	1b3f24b6653e20e68e6a3c45792b637d_3531	a157ed540551fc46452f324682411a41_1131	b04d8b0fafe59e3e0bf8723406711506_1334	a5128d59a21373e87e1751aa3db19548_2150	5bb522dd4ab05e8ef68016408893a4b1_890
bdcR		putative transcriptional regulator	19	19	1	52	3246				593	593	593	8c0ffab546cffa8b8312cd6dcbe63fac_1149	e9593a73ee59e109c3a84ae764795e35_390	a278c521f3462e798f98ab3da4f0ca9c_502	f65e28defb82d628dede419184f7a1df_454	6f1aed853d7426dfd55402677aa7aca9_968	6fa0c7d3eb28fffa22129f7cb7363aa8_2661	d5fd1b4f83685157a883838f05845b96_596	6badda44e8056cb37f8ad7368ed188d2_1337	a11e51e3e9d27439ea3b5ccb13d9d066_2825	10a7b1af6a83d7de8b3ddb173791c6d9_3236	99208419edebc8d197684c252b062c82_407	44ffbb1a9aaa295e97e8afb4ab27cda0_1137	05cf582fd6b7a2a9b33daf5880b21e38_3112	611cdae4c205070ddfa3f1e8c6687b4d_750	1b3f24b6653e20e68e6a3c45792b637d_3532	a157ed540551fc46452f324682411a41_1130	b04d8b0fafe59e3e0bf8723406711506_1335	a5128d59a21373e87e1751aa3db19548_2151	5bb522dd4ab05e8ef68016408893a4b1_889
bdm		biofilm-dependent modulation protein	19	19	1	52	2689				215	215	215	8c0ffab546cffa8b8312cd6dcbe63fac_4002	e9593a73ee59e109c3a84ae764795e35_4005	a278c521f3462e798f98ab3da4f0ca9c_3452	f65e28defb82d628dede419184f7a1df_3437	6f1aed853d7426dfd55402677aa7aca9_4191	6fa0c7d3eb28fffa22129f7cb7363aa8_3703	d5fd1b4f83685157a883838f05845b96_4129	6badda44e8056cb37f8ad7368ed188d2_3744	a11e51e3e9d27439ea3b5ccb13d9d066_4085	10a7b1af6a83d7de8b3ddb173791c6d9_3160	99208419edebc8d197684c252b062c82_3990	44ffbb1a9aaa295e97e8afb4ab27cda0_3993	05cf582fd6b7a2a9b33daf5880b21e38_4080	611cdae4c205070ddfa3f1e8c6687b4d_4261	1b3f24b6653e20e68e6a3c45792b637d_4414	a157ed540551fc46452f324682411a41_4195	b04d8b0fafe59e3e0bf8723406711506_4226	a5128d59a21373e87e1751aa3db19548_3701	5bb522dd4ab05e8ef68016408893a4b1_4063
betB		betaine aldehyde dehydrogenase	19	19	1	52	1133				1472	1472	1472	8c0ffab546cffa8b8312cd6dcbe63fac_3347	e9593a73ee59e109c3a84ae764795e35_3396	a278c521f3462e798f98ab3da4f0ca9c_2826	f65e28defb82d628dede419184f7a1df_2675	6f1aed853d7426dfd55402677aa7aca9_2279	6fa0c7d3eb28fffa22129f7cb7363aa8_4841	d5fd1b4f83685157a883838f05845b96_2997	6badda44e8056cb37f8ad7368ed188d2_4161	a11e51e3e9d27439ea3b5ccb13d9d066_4208	10a7b1af6a83d7de8b3ddb173791c6d9_3935	99208419edebc8d197684c252b062c82_4407	44ffbb1a9aaa295e97e8afb4ab27cda0_3947	05cf582fd6b7a2a9b33daf5880b21e38_1045	611cdae4c205070ddfa3f1e8c6687b4d_4054	1b3f24b6653e20e68e6a3c45792b637d_4512	a157ed540551fc46452f324682411a41_2762	b04d8b0fafe59e3e0bf8723406711506_2728	a5128d59a21373e87e1751aa3db19548_4304	5bb522dd4ab05e8ef68016408893a4b1_3616
betI		BetI DNA-binding transcriptional repressor	19	19	1	52	1134				587	587	587	8c0ffab546cffa8b8312cd6dcbe63fac_3348	e9593a73ee59e109c3a84ae764795e35_3395	a278c521f3462e798f98ab3da4f0ca9c_2825	f65e28defb82d628dede419184f7a1df_2676	6f1aed853d7426dfd55402677aa7aca9_2278	6fa0c7d3eb28fffa22129f7cb7363aa8_4840	d5fd1b4f83685157a883838f05845b96_2998	6badda44e8056cb37f8ad7368ed188d2_4162	a11e51e3e9d27439ea3b5ccb13d9d066_4209	10a7b1af6a83d7de8b3ddb173791c6d9_3934	99208419edebc8d197684c252b062c82_4408	44ffbb1a9aaa295e97e8afb4ab27cda0_3948	05cf582fd6b7a2a9b33daf5880b21e38_1046	611cdae4c205070ddfa3f1e8c6687b4d_4053	1b3f24b6653e20e68e6a3c45792b637d_4513	a157ed540551fc46452f324682411a41_2761	b04d8b0fafe59e3e0bf8723406711506_2729	a5128d59a21373e87e1751aa3db19548_4305	5bb522dd4ab05e8ef68016408893a4b1_3617
bglA		6-phospho-beta-glucosidase A	19	19	1	52	6112				1433	1433	1433	8c0ffab546cffa8b8312cd6dcbe63fac_2814	e9593a73ee59e109c3a84ae764795e35_2816	a278c521f3462e798f98ab3da4f0ca9c_1062	f65e28defb82d628dede419184f7a1df_1038	6f1aed853d7426dfd55402677aa7aca9_2087	6fa0c7d3eb28fffa22129f7cb7363aa8_1029	d5fd1b4f83685157a883838f05845b96_1392	6badda44e8056cb37f8ad7368ed188d2_3234	a11e51e3e9d27439ea3b5ccb13d9d066_2451	10a7b1af6a83d7de8b3ddb173791c6d9_282	99208419edebc8d197684c252b062c82_2738	44ffbb1a9aaa295e97e8afb4ab27cda0_3676	05cf582fd6b7a2a9b33daf5880b21e38_993	611cdae4c205070ddfa3f1e8c6687b4d_1511	1b3f24b6653e20e68e6a3c45792b637d_2537	a157ed540551fc46452f324682411a41_836	b04d8b0fafe59e3e0bf8723406711506_660	a5128d59a21373e87e1751aa3db19548_3798	5bb522dd4ab05e8ef68016408893a4b1_1612
bglJ		BglJ DNA-binding transcriptional regulator	19	19	1	52	3588				677	677	677	8c0ffab546cffa8b8312cd6dcbe63fac_566	e9593a73ee59e109c3a84ae764795e35_865	a278c521f3462e798f98ab3da4f0ca9c_2128	f65e28defb82d628dede419184f7a1df_2028	6f1aed853d7426dfd55402677aa7aca9_3418	6fa0c7d3eb28fffa22129f7cb7363aa8_2405	d5fd1b4f83685157a883838f05845b96_3239	6badda44e8056cb37f8ad7368ed188d2_2215	a11e51e3e9d27439ea3b5ccb13d9d066_2598	10a7b1af6a83d7de8b3ddb173791c6d9_3809	99208419edebc8d197684c252b062c82_3451	44ffbb1a9aaa295e97e8afb4ab27cda0_2922	05cf582fd6b7a2a9b33daf5880b21e38_3188	611cdae4c205070ddfa3f1e8c6687b4d_858	1b3f24b6653e20e68e6a3c45792b637d_3169	a157ed540551fc46452f324682411a41_2899	b04d8b0fafe59e3e0bf8723406711506_2880	a5128d59a21373e87e1751aa3db19548_2486	5bb522dd4ab05e8ef68016408893a4b1_796
bglX		beta-D-glucoside glucohydrolase\t periplasmic	19	19	1	52	5043				2267	2267	2267	8c0ffab546cffa8b8312cd6dcbe63fac_1817	e9593a73ee59e109c3a84ae764795e35_1920	a278c521f3462e798f98ab3da4f0ca9c_2618	f65e28defb82d628dede419184f7a1df_2518	6f1aed853d7426dfd55402677aa7aca9_1774	6fa0c7d3eb28fffa22129f7cb7363aa8_249	d5fd1b4f83685157a883838f05845b96_2264	6badda44e8056cb37f8ad7368ed188d2_2893	a11e51e3e9d27439ea3b5ccb13d9d066_3391	10a7b1af6a83d7de8b3ddb173791c6d9_1232	99208419edebc8d197684c252b062c82_51	44ffbb1a9aaa295e97e8afb4ab27cda0_3510	05cf582fd6b7a2a9b33daf5880b21e38_2100	611cdae4c205070ddfa3f1e8c6687b4d_502	1b3f24b6653e20e68e6a3c45792b637d_454	a157ed540551fc46452f324682411a41_2337	b04d8b0fafe59e3e0bf8723406711506_2642	a5128d59a21373e87e1751aa3db19548_19	5bb522dd4ab05e8ef68016408893a4b1_119
bhsA		outer membrane protein involved in copper permeability\t stress resistance and biofilm formation	19	19	1	52	3981				257	257	257	8c0ffab546cffa8b8312cd6dcbe63fac_994	e9593a73ee59e109c3a84ae764795e35_1269	a278c521f3462e798f98ab3da4f0ca9c_1391	f65e28defb82d628dede419184f7a1df_1334	6f1aed853d7426dfd55402677aa7aca9_1401	6fa0c7d3eb28fffa22129f7cb7363aa8_1439	d5fd1b4f83685157a883838f05845b96_54	6badda44e8056cb37f8ad7368ed188d2_1720	a11e51e3e9d27439ea3b5ccb13d9d066_2315	10a7b1af6a83d7de8b3ddb173791c6d9_2707	99208419edebc8d197684c252b062c82_1952	44ffbb1a9aaa295e97e8afb4ab27cda0_2030	05cf582fd6b7a2a9b33daf5880b21e38_120	611cdae4c205070ddfa3f1e8c6687b4d_2453	1b3f24b6653e20e68e6a3c45792b637d_1124	a157ed540551fc46452f324682411a41_1702	b04d8b0fafe59e3e0bf8723406711506_1852	a5128d59a21373e87e1751aa3db19548_819	5bb522dd4ab05e8ef68016408893a4b1_2849
bioA		adenosylmethionine-8-amino-7-oxononanoate aminotransferase monomer	19	19	1	52	1781				1289	1289	1289	8c0ffab546cffa8b8312cd6dcbe63fac_2194	e9593a73ee59e109c3a84ae764795e35_2375	a278c521f3462e798f98ab3da4f0ca9c_2654	f65e28defb82d628dede419184f7a1df_2597	6f1aed853d7426dfd55402677aa7aca9_715	6fa0c7d3eb28fffa22129f7cb7363aa8_1239	d5fd1b4f83685157a883838f05845b96_1640	6badda44e8056cb37f8ad7368ed188d2_304	a11e51e3e9d27439ea3b5ccb13d9d066_2303	10a7b1af6a83d7de8b3ddb173791c6d9_767	99208419edebc8d197684c252b062c82_2396	44ffbb1a9aaa295e97e8afb4ab27cda0_4217	05cf582fd6b7a2a9b33daf5880b21e38_1770	611cdae4c205070ddfa3f1e8c6687b4d_2178	1b3f24b6653e20e68e6a3c45792b637d_2664	a157ed540551fc46452f324682411a41_350	b04d8b0fafe59e3e0bf8723406711506_48	a5128d59a21373e87e1751aa3db19548_4170	5bb522dd4ab05e8ef68016408893a4b1_3399
bioB		biotin synthase monomer	19	19	1	52	1780				1040	1040	1040	8c0ffab546cffa8b8312cd6dcbe63fac_2195	e9593a73ee59e109c3a84ae764795e35_2374	a278c521f3462e798f98ab3da4f0ca9c_2653	f65e28defb82d628dede419184f7a1df_2598	6f1aed853d7426dfd55402677aa7aca9_714	6fa0c7d3eb28fffa22129f7cb7363aa8_1238	d5fd1b4f83685157a883838f05845b96_1641	6badda44e8056cb37f8ad7368ed188d2_303	a11e51e3e9d27439ea3b5ccb13d9d066_2302	10a7b1af6a83d7de8b3ddb173791c6d9_768	99208419edebc8d197684c252b062c82_2395	44ffbb1a9aaa295e97e8afb4ab27cda0_4216	05cf582fd6b7a2a9b33daf5880b21e38_1769	611cdae4c205070ddfa3f1e8c6687b4d_2177	1b3f24b6653e20e68e6a3c45792b637d_2663	a157ed540551fc46452f324682411a41_351	b04d8b0fafe59e3e0bf8723406711506_47	a5128d59a21373e87e1751aa3db19548_4171	5bb522dd4ab05e8ef68016408893a4b1_3398
bioC		malonyl-CoA methyltransferase	19	19	1	52	1778				755	755	755	8c0ffab546cffa8b8312cd6dcbe63fac_2197	e9593a73ee59e109c3a84ae764795e35_2372	a278c521f3462e798f98ab3da4f0ca9c_2651	f65e28defb82d628dede419184f7a1df_2600	6f1aed853d7426dfd55402677aa7aca9_712	6fa0c7d3eb28fffa22129f7cb7363aa8_1236	d5fd1b4f83685157a883838f05845b96_1643	6badda44e8056cb37f8ad7368ed188d2_301	a11e51e3e9d27439ea3b5ccb13d9d066_2300	10a7b1af6a83d7de8b3ddb173791c6d9_770	99208419edebc8d197684c252b062c82_2393	44ffbb1a9aaa295e97e8afb4ab27cda0_4214	05cf582fd6b7a2a9b33daf5880b21e38_1767	611cdae4c205070ddfa3f1e8c6687b4d_2175	1b3f24b6653e20e68e6a3c45792b637d_2661	a157ed540551fc46452f324682411a41_353	b04d8b0fafe59e3e0bf8723406711506_45	a5128d59a21373e87e1751aa3db19548_4173	5bb522dd4ab05e8ef68016408893a4b1_3396
bioD		dethiobiotin synthetase monomer	19	19	1	52	1777				677	677	677	8c0ffab546cffa8b8312cd6dcbe63fac_2198	e9593a73ee59e109c3a84ae764795e35_2371	a278c521f3462e798f98ab3da4f0ca9c_2650	f65e28defb82d628dede419184f7a1df_2601	6f1aed853d7426dfd55402677aa7aca9_711	6fa0c7d3eb28fffa22129f7cb7363aa8_1235	d5fd1b4f83685157a883838f05845b96_1644	6badda44e8056cb37f8ad7368ed188d2_300	a11e51e3e9d27439ea3b5ccb13d9d066_2299	10a7b1af6a83d7de8b3ddb173791c6d9_771	99208419edebc8d197684c252b062c82_2392	44ffbb1a9aaa295e97e8afb4ab27cda0_4213	05cf582fd6b7a2a9b33daf5880b21e38_1766	611cdae4c205070ddfa3f1e8c6687b4d_2174	1b3f24b6653e20e68e6a3c45792b637d_2660	a157ed540551fc46452f324682411a41_354	b04d8b0fafe59e3e0bf8723406711506_44	a5128d59a21373e87e1751aa3db19548_4174	5bb522dd4ab05e8ef68016408893a4b1_3395
bioF		8-amino-7-oxononanoate synthase monomer	19	19	1	52	1779				1154	1154	1154	8c0ffab546cffa8b8312cd6dcbe63fac_2196	e9593a73ee59e109c3a84ae764795e35_2373	a278c521f3462e798f98ab3da4f0ca9c_2652	f65e28defb82d628dede419184f7a1df_2599	6f1aed853d7426dfd55402677aa7aca9_713	6fa0c7d3eb28fffa22129f7cb7363aa8_1237	d5fd1b4f83685157a883838f05845b96_1642	6badda44e8056cb37f8ad7368ed188d2_302	a11e51e3e9d27439ea3b5ccb13d9d066_2301	10a7b1af6a83d7de8b3ddb173791c6d9_769	99208419edebc8d197684c252b062c82_2394	44ffbb1a9aaa295e97e8afb4ab27cda0_4215	05cf582fd6b7a2a9b33daf5880b21e38_1768	611cdae4c205070ddfa3f1e8c6687b4d_2176	1b3f24b6653e20e68e6a3c45792b637d_2662	a157ed540551fc46452f324682411a41_352	b04d8b0fafe59e3e0bf8723406711506_46	a5128d59a21373e87e1751aa3db19548_4172	5bb522dd4ab05e8ef68016408893a4b1_3397
bioH		pimeloyl-[acp] methyl ester esterase	19	19	1	52	565				770	770	770	8c0ffab546cffa8b8312cd6dcbe63fac_1724	e9593a73ee59e109c3a84ae764795e35_1835	a278c521f3462e798f98ab3da4f0ca9c_828	f65e28defb82d628dede419184f7a1df_828	6f1aed853d7426dfd55402677aa7aca9_2469	6fa0c7d3eb28fffa22129f7cb7363aa8_336	d5fd1b4f83685157a883838f05845b96_1127	6badda44e8056cb37f8ad7368ed188d2_1057	a11e51e3e9d27439ea3b5ccb13d9d066_3405	10a7b1af6a83d7de8b3ddb173791c6d9_1586	99208419edebc8d197684c252b062c82_2140	44ffbb1a9aaa295e97e8afb4ab27cda0_938	05cf582fd6b7a2a9b33daf5880b21e38_2181	611cdae4c205070ddfa3f1e8c6687b4d_3168	1b3f24b6653e20e68e6a3c45792b637d_1756	a157ed540551fc46452f324682411a41_2261	b04d8b0fafe59e3e0bf8723406711506_2360	a5128d59a21373e87e1751aa3db19548_2617	5bb522dd4ab05e8ef68016408893a4b1_2324
birA		bifunctional biotin-[acetyl-CoA-carboxylase] ligase and transcriptional repressor	19	19	1	48	5				965	965	965	8c0ffab546cffa8b8312cd6dcbe63fac_4358	e9593a73ee59e109c3a84ae764795e35_4384	a278c521f3462e798f98ab3da4f0ca9c_4358	f65e28defb82d628dede419184f7a1df_4353	6f1aed853d7426dfd55402677aa7aca9_4497	6fa0c7d3eb28fffa22129f7cb7363aa8_4818	d5fd1b4f83685157a883838f05845b96_4490	6badda44e8056cb37f8ad7368ed188d2_4455	a11e51e3e9d27439ea3b5ccb13d9d066_4538	10a7b1af6a83d7de8b3ddb173791c6d9_4588	99208419edebc8d197684c252b062c82_4556	44ffbb1a9aaa295e97e8afb4ab27cda0_4503	05cf582fd6b7a2a9b33daf5880b21e38_4555	611cdae4c205070ddfa3f1e8c6687b4d_4458	1b3f24b6653e20e68e6a3c45792b637d_5129	a157ed540551fc46452f324682411a41_4531	b04d8b0fafe59e3e0bf8723406711506_4614	a5128d59a21373e87e1751aa3db19548_4432	5bb522dd4ab05e8ef68016408893a4b1_4296
bisC		biotin sulfoxide reductase	19	19	1	52	5435				2333	2333	2333	8c0ffab546cffa8b8312cd6dcbe63fac_3238	e9593a73ee59e109c3a84ae764795e35_3240	a278c521f3462e798f98ab3da4f0ca9c_3650	f65e28defb82d628dede419184f7a1df_3646	6f1aed853d7426dfd55402677aa7aca9_3081	6fa0c7d3eb28fffa22129f7cb7363aa8_3244	d5fd1b4f83685157a883838f05845b96_2624	6badda44e8056cb37f8ad7368ed188d2_3004	a11e51e3e9d27439ea3b5ccb13d9d066_3869	10a7b1af6a83d7de8b3ddb173791c6d9_3533	99208419edebc8d197684c252b062c82_3679	44ffbb1a9aaa295e97e8afb4ab27cda0_3217	05cf582fd6b7a2a9b33daf5880b21e38_3785	611cdae4c205070ddfa3f1e8c6687b4d_3720	1b3f24b6653e20e68e6a3c45792b637d_3268	a157ed540551fc46452f324682411a41_4072	b04d8b0fafe59e3e0bf8723406711506_4026	a5128d59a21373e87e1751aa3db19548_3356	5bb522dd4ab05e8ef68016408893a4b1_3020
blc		Blc outer membrane lipoprotein (lipocalin)	19	19	1	52	3141				533	536	533	8c0ffab546cffa8b8312cd6dcbe63fac_1247	e9593a73ee59e109c3a84ae764795e35_488	a278c521f3462e798f98ab3da4f0ca9c_400	f65e28defb82d628dede419184f7a1df_556	6f1aed853d7426dfd55402677aa7aca9_866	6fa0c7d3eb28fffa22129f7cb7363aa8_2864	d5fd1b4f83685157a883838f05845b96_694	6badda44e8056cb37f8ad7368ed188d2_1239	a11e51e3e9d27439ea3b5ccb13d9d066_1985	10a7b1af6a83d7de8b3ddb173791c6d9_3396	99208419edebc8d197684c252b062c82_508	44ffbb1a9aaa295e97e8afb4ab27cda0_1043	05cf582fd6b7a2a9b33daf5880b21e38_1491	611cdae4c205070ddfa3f1e8c6687b4d_649	1b3f24b6653e20e68e6a3c45792b637d_2113	a157ed540551fc46452f324682411a41_1240	b04d8b0fafe59e3e0bf8723406711506_1225	a5128d59a21373e87e1751aa3db19548_1782	5bb522dd4ab05e8ef68016408893a4b1_2225
bolA		BolA DNA-binding transcriptional dual regulator	19	19	1	52	1253				314	314	314	8c0ffab546cffa8b8312cd6dcbe63fac_2490	e9593a73ee59e109c3a84ae764795e35_2593	a278c521f3462e798f98ab3da4f0ca9c_3819	f65e28defb82d628dede419184f7a1df_3803	6f1aed853d7426dfd55402677aa7aca9_2735	6fa0c7d3eb28fffa22129f7cb7363aa8_584	d5fd1b4f83685157a883838f05845b96_1509	6badda44e8056cb37f8ad7368ed188d2_621	a11e51e3e9d27439ea3b5ccb13d9d066_1344	10a7b1af6a83d7de8b3ddb173791c6d9_951	99208419edebc8d197684c252b062c82_2531	44ffbb1a9aaa295e97e8afb4ab27cda0_1574	05cf582fd6b7a2a9b33daf5880b21e38_1159	611cdae4c205070ddfa3f1e8c6687b4d_3301	1b3f24b6653e20e68e6a3c45792b637d_2941	a157ed540551fc46452f324682411a41_27	b04d8b0fafe59e3e0bf8723406711506_371	a5128d59a21373e87e1751aa3db19548_1099	5bb522dd4ab05e8ef68016408893a4b1_2459
brnQ		branched chain amino acid transporter BrnQ	19	19	1	52	1219				1319	1319	1319	8c0ffab546cffa8b8312cd6dcbe63fac_2456	e9593a73ee59e109c3a84ae764795e35_2559	a278c521f3462e798f98ab3da4f0ca9c_3175	f65e28defb82d628dede419184f7a1df_3075	6f1aed853d7426dfd55402677aa7aca9_2769	6fa0c7d3eb28fffa22129f7cb7363aa8_550	d5fd1b4f83685157a883838f05845b96_1475	6badda44e8056cb37f8ad7368ed188d2_655	a11e51e3e9d27439ea3b5ccb13d9d066_1310	10a7b1af6a83d7de8b3ddb173791c6d9_985	99208419edebc8d197684c252b062c82_2565	44ffbb1a9aaa295e97e8afb4ab27cda0_1540	05cf582fd6b7a2a9b33daf5880b21e38_1125	611cdae4c205070ddfa3f1e8c6687b4d_3267	1b3f24b6653e20e68e6a3c45792b637d_2978	a157ed540551fc46452f324682411a41_2681	b04d8b0fafe59e3e0bf8723406711506_2808	a5128d59a21373e87e1751aa3db19548_1133	5bb522dd4ab05e8ef68016408893a4b1_2493
bssR		regulator of biofilm formation	19	19	1	52	1711				383	383	383	8c0ffab546cffa8b8312cd6dcbe63fac_2257	e9593a73ee59e109c3a84ae764795e35_2312	a278c521f3462e798f98ab3da4f0ca9c_786	f65e28defb82d628dede419184f7a1df_688	6f1aed853d7426dfd55402677aa7aca9_653	6fa0c7d3eb28fffa22129f7cb7363aa8_2542	d5fd1b4f83685157a883838f05845b96_1817	6badda44e8056cb37f8ad7368ed188d2_242	a11e51e3e9d27439ea3b5ccb13d9d066_2240	10a7b1af6a83d7de8b3ddb173791c6d9_829	99208419edebc8d197684c252b062c82_3397	44ffbb1a9aaa295e97e8afb4ab27cda0_4515	05cf582fd6b7a2a9b33daf5880b21e38_3847	611cdae4c205070ddfa3f1e8c6687b4d_2116	1b3f24b6653e20e68e6a3c45792b637d_3834	a157ed540551fc46452f324682411a41_3940	b04d8b0fafe59e3e0bf8723406711506_3923	a5128d59a21373e87e1751aa3db19548_637	5bb522dd4ab05e8ef68016408893a4b1_3336
bssS		regulator of biofilm formation	19	19	1	52	4033				254	257	254	8c0ffab546cffa8b8312cd6dcbe63fac_1045	e9593a73ee59e109c3a84ae764795e35_1218	a278c521f3462e798f98ab3da4f0ca9c_1340	f65e28defb82d628dede419184f7a1df_1385	6f1aed853d7426dfd55402677aa7aca9_1452	6fa0c7d3eb28fffa22129f7cb7363aa8_1490	d5fd1b4f83685157a883838f05845b96_3	6badda44e8056cb37f8ad7368ed188d2_1669	a11e51e3e9d27439ea3b5ccb13d9d066_2366	10a7b1af6a83d7de8b3ddb173791c6d9_2758	99208419edebc8d197684c252b062c82_2003	44ffbb1a9aaa295e97e8afb4ab27cda0_2082	05cf582fd6b7a2a9b33daf5880b21e38_69	611cdae4c205070ddfa3f1e8c6687b4d_2504	1b3f24b6653e20e68e6a3c45792b637d_1175	a157ed540551fc46452f324682411a41_1755	b04d8b0fafe59e3e0bf8723406711506_1799	a5128d59a21373e87e1751aa3db19548_870	5bb522dd4ab05e8ef68016408893a4b1_2798
btuC		vitamin B12 ABC transporter - membrane subunit	19	19	1	52	2248				980	980	980	8c0ffab546cffa8b8312cd6dcbe63fac_753	e9593a73ee59e109c3a84ae764795e35_1030	a278c521f3462e798f98ab3da4f0ca9c_2426	f65e28defb82d628dede419184f7a1df_2326	6f1aed853d7426dfd55402677aa7aca9_220	6fa0c7d3eb28fffa22129f7cb7363aa8_2185	d5fd1b4f83685157a883838f05845b96_471	6badda44e8056cb37f8ad7368ed188d2_1137	a11e51e3e9d27439ea3b5ccb13d9d066_554	10a7b1af6a83d7de8b3ddb173791c6d9_558	99208419edebc8d197684c252b062c82_1745	44ffbb1a9aaa295e97e8afb4ab27cda0_2398	05cf582fd6b7a2a9b33daf5880b21e38_1976	611cdae4c205070ddfa3f1e8c6687b4d_1220	1b3f24b6653e20e68e6a3c45792b637d_1548	a157ed540551fc46452f324682411a41_2123	b04d8b0fafe59e3e0bf8723406711506_2082	a5128d59a21373e87e1751aa3db19548_2383	5bb522dd4ab05e8ef68016408893a4b1_1175
btuD		vitamin B12 ABC transporter - ATP binding subunit	19	19	1	52	2246				749	749	749	8c0ffab546cffa8b8312cd6dcbe63fac_751	e9593a73ee59e109c3a84ae764795e35_1032	a278c521f3462e798f98ab3da4f0ca9c_2428	f65e28defb82d628dede419184f7a1df_2328	6f1aed853d7426dfd55402677aa7aca9_222	6fa0c7d3eb28fffa22129f7cb7363aa8_2183	d5fd1b4f83685157a883838f05845b96_473	6badda44e8056cb37f8ad7368ed188d2_1139	a11e51e3e9d27439ea3b5ccb13d9d066_556	10a7b1af6a83d7de8b3ddb173791c6d9_560	99208419edebc8d197684c252b062c82_1743	44ffbb1a9aaa295e97e8afb4ab27cda0_2400	05cf582fd6b7a2a9b33daf5880b21e38_1974	611cdae4c205070ddfa3f1e8c6687b4d_1218	1b3f24b6653e20e68e6a3c45792b637d_1546	a157ed540551fc46452f324682411a41_2121	b04d8b0fafe59e3e0bf8723406711506_2080	a5128d59a21373e87e1751aa3db19548_2381	5bb522dd4ab05e8ef68016408893a4b1_1177
btuE		thioredoxin/glutathione peroxidase	19	19	1	52	2247				551	551	551	8c0ffab546cffa8b8312cd6dcbe63fac_752	e9593a73ee59e109c3a84ae764795e35_1031	a278c521f3462e798f98ab3da4f0ca9c_2427	f65e28defb82d628dede419184f7a1df_2327	6f1aed853d7426dfd55402677aa7aca9_221	6fa0c7d3eb28fffa22129f7cb7363aa8_2184	d5fd1b4f83685157a883838f05845b96_472	6badda44e8056cb37f8ad7368ed188d2_1138	a11e51e3e9d27439ea3b5ccb13d9d066_555	10a7b1af6a83d7de8b3ddb173791c6d9_559	99208419edebc8d197684c252b062c82_1744	44ffbb1a9aaa295e97e8afb4ab27cda0_2399	05cf582fd6b7a2a9b33daf5880b21e38_1975	611cdae4c205070ddfa3f1e8c6687b4d_1219	1b3f24b6653e20e68e6a3c45792b637d_1547	a157ed540551fc46452f324682411a41_2122	b04d8b0fafe59e3e0bf8723406711506_2081	a5128d59a21373e87e1751aa3db19548_2382	5bb522dd4ab05e8ef68016408893a4b1_1176
btuF		vitamin B12 ABC transporter - periplasmic binding protein	19	19	1	52	3366				800	800	800	8c0ffab546cffa8b8312cd6dcbe63fac_377	e9593a73ee59e109c3a84ae764795e35_676	a278c521f3462e798f98ab3da4f0ca9c_256	f65e28defb82d628dede419184f7a1df_351	6f1aed853d7426dfd55402677aa7aca9_1917	6fa0c7d3eb28fffa22129f7cb7363aa8_2131	d5fd1b4f83685157a883838f05845b96_1280	6badda44e8056cb37f8ad7368ed188d2_2489	a11e51e3e9d27439ea3b5ccb13d9d066_2658	10a7b1af6a83d7de8b3ddb173791c6d9_3445	99208419edebc8d197684c252b062c82_1376	44ffbb1a9aaa295e97e8afb4ab27cda0_2229	05cf582fd6b7a2a9b33daf5880b21e38_3315	611cdae4c205070ddfa3f1e8c6687b4d_3808	1b3f24b6653e20e68e6a3c45792b637d_3682	a157ed540551fc46452f324682411a41_3757	b04d8b0fafe59e3e0bf8723406711506_3739	a5128d59a21373e87e1751aa3db19548_2756	5bb522dd4ab05e8ef68016408893a4b1_605
btuR		cobinamide adenosyltransferase / cobalamin adenosyltransferase	19	19	1	52	3827				590	590	590	8c0ffab546cffa8b8312cd6dcbe63fac_3649	e9593a73ee59e109c3a84ae764795e35_3681	a278c521f3462e798f98ab3da4f0ca9c_1646	f65e28defb82d628dede419184f7a1df_1534	6f1aed853d7426dfd55402677aa7aca9_1261	6fa0c7d3eb28fffa22129f7cb7363aa8_1201	d5fd1b4f83685157a883838f05845b96_192	6badda44e8056cb37f8ad7368ed188d2_958	a11e51e3e9d27439ea3b5ccb13d9d066_778	10a7b1af6a83d7de8b3ddb173791c6d9_1134	99208419edebc8d197684c252b062c82_1149	44ffbb1a9aaa295e97e8afb4ab27cda0_1181	05cf582fd6b7a2a9b33daf5880b21e38_368	611cdae4c205070ddfa3f1e8c6687b4d_2316	1b3f24b6653e20e68e6a3c45792b637d_897	a157ed540551fc46452f324682411a41_3027	b04d8b0fafe59e3e0bf8723406711506_3080	a5128d59a21373e87e1751aa3db19548_1189	5bb522dd4ab05e8ef68016408893a4b1_1760
can		carbonic anhydrase 2 monomer	19	19	1	52	3411				662	662	662	8c0ffab546cffa8b8312cd6dcbe63fac_409	e9593a73ee59e109c3a84ae764795e35_708	a278c521f3462e798f98ab3da4f0ca9c_288	f65e28defb82d628dede419184f7a1df_319	6f1aed853d7426dfd55402677aa7aca9_1949	6fa0c7d3eb28fffa22129f7cb7363aa8_2163	d5fd1b4f83685157a883838f05845b96_1247	6badda44e8056cb37f8ad7368ed188d2_551	a11e51e3e9d27439ea3b5ccb13d9d066_1054	10a7b1af6a83d7de8b3ddb173791c6d9_1924	99208419edebc8d197684c252b062c82_1344	44ffbb1a9aaa295e97e8afb4ab27cda0_2261	05cf582fd6b7a2a9b33daf5880b21e38_2561	611cdae4c205070ddfa3f1e8c6687b4d_3840	1b3f24b6653e20e68e6a3c45792b637d_5039	a157ed540551fc46452f324682411a41_3724	b04d8b0fafe59e3e0bf8723406711506_3772	a5128d59a21373e87e1751aa3db19548_1032	5bb522dd4ab05e8ef68016408893a4b1_637
carA		carbamoyl phosphate synthetase	19	19	1	52	3507				1148	1148	1148	8c0ffab546cffa8b8312cd6dcbe63fac_499	e9593a73ee59e109c3a84ae764795e35_798	a278c521f3462e798f98ab3da4f0ca9c_378	f65e28defb82d628dede419184f7a1df_229	6f1aed853d7426dfd55402677aa7aca9_2040	6fa0c7d3eb28fffa22129f7cb7363aa8_2498	d5fd1b4f83685157a883838f05845b96_3187	6badda44e8056cb37f8ad7368ed188d2_461	a11e51e3e9d27439ea3b5ccb13d9d066_964	10a7b1af6a83d7de8b3ddb173791c6d9_2014	99208419edebc8d197684c252b062c82_1254	44ffbb1a9aaa295e97e8afb4ab27cda0_2713	05cf582fd6b7a2a9b33daf5880b21e38_4425	611cdae4c205070ddfa3f1e8c6687b4d_926	1b3f24b6653e20e68e6a3c45792b637d_3019	a157ed540551fc46452f324682411a41_2968	b04d8b0fafe59e3e0bf8723406711506_2949	a5128d59a21373e87e1751aa3db19548_940	5bb522dd4ab05e8ef68016408893a4b1_728
carB		carbamoyl phosphate synthetase	19	19	1	52	3506				3218	3221	3220	8c0ffab546cffa8b8312cd6dcbe63fac_498	e9593a73ee59e109c3a84ae764795e35_797	a278c521f3462e798f98ab3da4f0ca9c_377	f65e28defb82d628dede419184f7a1df_230	6f1aed853d7426dfd55402677aa7aca9_2039	6fa0c7d3eb28fffa22129f7cb7363aa8_2497	d5fd1b4f83685157a883838f05845b96_3188	6badda44e8056cb37f8ad7368ed188d2_462	a11e51e3e9d27439ea3b5ccb13d9d066_965	10a7b1af6a83d7de8b3ddb173791c6d9_2013	99208419edebc8d197684c252b062c82_1255	44ffbb1a9aaa295e97e8afb4ab27cda0_2714	05cf582fd6b7a2a9b33daf5880b21e38_4426	611cdae4c205070ddfa3f1e8c6687b4d_927	1b3f24b6653e20e68e6a3c45792b637d_3020	a157ed540551fc46452f324682411a41_2969	b04d8b0fafe59e3e0bf8723406711506_2950	a5128d59a21373e87e1751aa3db19548_941	5bb522dd4ab05e8ef68016408893a4b1_727
cbl		Cbl DNA-binding transcriptional activator	19	19	1	52	5274				812	950	942	8c0ffab546cffa8b8312cd6dcbe63fac_2663	e9593a73ee59e109c3a84ae764795e35_2666	a278c521f3462e798f98ab3da4f0ca9c_4260	f65e28defb82d628dede419184f7a1df_4254	6f1aed853d7426dfd55402677aa7aca9_4462	6fa0c7d3eb28fffa22129f7cb7363aa8_4497	d5fd1b4f83685157a883838f05845b96_2233	6badda44e8056cb37f8ad7368ed188d2_434	a11e51e3e9d27439ea3b5ccb13d9d066_2965	10a7b1af6a83d7de8b3ddb173791c6d9_4032	99208419edebc8d197684c252b062c82_3065	44ffbb1a9aaa295e97e8afb4ab27cda0_4231	05cf582fd6b7a2a9b33daf5880b21e38_1567	611cdae4c205070ddfa3f1e8c6687b4d_4324	1b3f24b6653e20e68e6a3c45792b637d_584	a157ed540551fc46452f324682411a41_4490	b04d8b0fafe59e3e0bf8723406711506_4573	a5128d59a21373e87e1751aa3db19548_4278	5bb522dd4ab05e8ef68016408893a4b1_3942
cbpA		CbpA monomer	19	19	1	52	1539				920	920	920	8c0ffab546cffa8b8312cd6dcbe63fac_1495	e9593a73ee59e109c3a84ae764795e35_1760	a278c521f3462e798f98ab3da4f0ca9c_3402	f65e28defb82d628dede419184f7a1df_3359	6f1aed853d7426dfd55402677aa7aca9_467	6fa0c7d3eb28fffa22129f7cb7363aa8_4069	d5fd1b4f83685157a883838f05845b96_2409	6badda44e8056cb37f8ad7368ed188d2_896	a11e51e3e9d27439ea3b5ccb13d9d066_946	10a7b1af6a83d7de8b3ddb173791c6d9_3284	99208419edebc8d197684c252b062c82_2239	44ffbb1a9aaa295e97e8afb4ab27cda0_2545	05cf582fd6b7a2a9b33daf5880b21e38_11	611cdae4c205070ddfa3f1e8c6687b4d_1911	1b3f24b6653e20e68e6a3c45792b637d_1231	a157ed540551fc46452f324682411a41_1810	b04d8b0fafe59e3e0bf8723406711506_1744	a5128d59a21373e87e1751aa3db19548_4250	5bb522dd4ab05e8ef68016408893a4b1_2050
cbpM		chaperone modulator protein CbpM	19	19	1	52	1540				305	305	305	8c0ffab546cffa8b8312cd6dcbe63fac_1496	e9593a73ee59e109c3a84ae764795e35_1759	a278c521f3462e798f98ab3da4f0ca9c_3401	f65e28defb82d628dede419184f7a1df_3358	6f1aed853d7426dfd55402677aa7aca9_468	6fa0c7d3eb28fffa22129f7cb7363aa8_4070	d5fd1b4f83685157a883838f05845b96_2408	6badda44e8056cb37f8ad7368ed188d2_895	a11e51e3e9d27439ea3b5ccb13d9d066_945	10a7b1af6a83d7de8b3ddb173791c6d9_3283	99208419edebc8d197684c252b062c82_2240	44ffbb1a9aaa295e97e8afb4ab27cda0_2544	05cf582fd6b7a2a9b33daf5880b21e38_10	611cdae4c205070ddfa3f1e8c6687b4d_1912	1b3f24b6653e20e68e6a3c45792b637d_1232	a157ed540551fc46452f324682411a41_1811	b04d8b0fafe59e3e0bf8723406711506_1743	a5128d59a21373e87e1751aa3db19548_4251	5bb522dd4ab05e8ef68016408893a4b1_2049
cbrA		colicin M resistance protein	19	19	1	52	5661				1064	1064	1064	8c0ffab546cffa8b8312cd6dcbe63fac_3613	e9593a73ee59e109c3a84ae764795e35_3615	a278c521f3462e798f98ab3da4f0ca9c_2032	f65e28defb82d628dede419184f7a1df_1932	6f1aed853d7426dfd55402677aa7aca9_3249	6fa0c7d3eb28fffa22129f7cb7363aa8_1377	d5fd1b4f83685157a883838f05845b96_3323	6badda44e8056cb37f8ad7368ed188d2_3581	a11e51e3e9d27439ea3b5ccb13d9d066_3654	10a7b1af6a83d7de8b3ddb173791c6d9_2964	99208419edebc8d197684c252b062c82_1484	44ffbb1a9aaa295e97e8afb4ab27cda0_806	05cf582fd6b7a2a9b33daf5880b21e38_1294	611cdae4c205070ddfa3f1e8c6687b4d_2882	1b3f24b6653e20e68e6a3c45792b637d_2327	a157ed540551fc46452f324682411a41_3581	b04d8b0fafe59e3e0bf8723406711506_3529	a5128d59a21373e87e1751aa3db19548_569	5bb522dd4ab05e8ef68016408893a4b1_2724
cca		fused tRNA nucleotidyltransferase / 2'\t3'-cyclic phosphodiesterase / 2' nucleotidase and phosphatase	19	19	1	52	276				1238	1238	1238	8c0ffab546cffa8b8312cd6dcbe63fac_2937	e9593a73ee59e109c3a84ae764795e35_2939	a278c521f3462e798f98ab3da4f0ca9c_1227	f65e28defb82d628dede419184f7a1df_1302	6f1aed853d7426dfd55402677aa7aca9_3197	6fa0c7d3eb28fffa22129f7cb7363aa8_4197	d5fd1b4f83685157a883838f05845b96_975	6badda44e8056cb37f8ad7368ed188d2_1568	a11e51e3e9d27439ea3b5ccb13d9d066_62	10a7b1af6a83d7de8b3ddb173791c6d9_437	99208419edebc8d197684c252b062c82_632	44ffbb1a9aaa295e97e8afb4ab27cda0_11	05cf582fd6b7a2a9b33daf5880b21e38_862	611cdae4c205070ddfa3f1e8c6687b4d_1674	1b3f24b6653e20e68e6a3c45792b637d_4097	a157ed540551fc46452f324682411a41_546	b04d8b0fafe59e3e0bf8723406711506_845	a5128d59a21373e87e1751aa3db19548_1580	5bb522dd4ab05e8ef68016408893a4b1_1472
ccmA		protoheme IX ABC transporter - ATP binding subunit	19	19	1	52	4973				617	617	617	8c0ffab546cffa8b8312cd6dcbe63fac_1884	e9593a73ee59e109c3a84ae764795e35_1987	a278c521f3462e798f98ab3da4f0ca9c_176	f65e28defb82d628dede419184f7a1df_37	6f1aed853d7426dfd55402677aa7aca9_1841	6fa0c7d3eb28fffa22129f7cb7363aa8_181	d5fd1b4f83685157a883838f05845b96_3486	6badda44e8056cb37f8ad7368ed188d2_40	a11e51e3e9d27439ea3b5ccb13d9d066_3171	10a7b1af6a83d7de8b3ddb173791c6d9_1452	99208419edebc8d197684c252b062c82_118	44ffbb1a9aaa295e97e8afb4ab27cda0_1959	05cf582fd6b7a2a9b33daf5880b21e38_2033	611cdae4c205070ddfa3f1e8c6687b4d_428	1b3f24b6653e20e68e6a3c45792b637d_387	a157ed540551fc46452f324682411a41_1600	b04d8b0fafe59e3e0bf8723406711506_1432	a5128d59a21373e87e1751aa3db19548_86	5bb522dd4ab05e8ef68016408893a4b1_186
ccmB		protoheme IX ABC transporter - membrane subunit CcmB	19	19	1	52	4974				662	662	662	8c0ffab546cffa8b8312cd6dcbe63fac_1883	e9593a73ee59e109c3a84ae764795e35_1986	a278c521f3462e798f98ab3da4f0ca9c_177	f65e28defb82d628dede419184f7a1df_36	6f1aed853d7426dfd55402677aa7aca9_1840	6fa0c7d3eb28fffa22129f7cb7363aa8_182	d5fd1b4f83685157a883838f05845b96_3487	6badda44e8056cb37f8ad7368ed188d2_39	a11e51e3e9d27439ea3b5ccb13d9d066_3172	10a7b1af6a83d7de8b3ddb173791c6d9_1453	99208419edebc8d197684c252b062c82_117	44ffbb1a9aaa295e97e8afb4ab27cda0_1958	05cf582fd6b7a2a9b33daf5880b21e38_2034	611cdae4c205070ddfa3f1e8c6687b4d_429	1b3f24b6653e20e68e6a3c45792b637d_388	a157ed540551fc46452f324682411a41_1601	b04d8b0fafe59e3e0bf8723406711506_1431	a5128d59a21373e87e1751aa3db19548_85	5bb522dd4ab05e8ef68016408893a4b1_185
ccmC		protoheme IX ABC transporter - membrane subunit CcmC	19	19	1	52	4975				737	737	737	8c0ffab546cffa8b8312cd6dcbe63fac_1882	e9593a73ee59e109c3a84ae764795e35_1985	a278c521f3462e798f98ab3da4f0ca9c_178	f65e28defb82d628dede419184f7a1df_35	6f1aed853d7426dfd55402677aa7aca9_1839	6fa0c7d3eb28fffa22129f7cb7363aa8_183	d5fd1b4f83685157a883838f05845b96_3488	6badda44e8056cb37f8ad7368ed188d2_38	a11e51e3e9d27439ea3b5ccb13d9d066_3173	10a7b1af6a83d7de8b3ddb173791c6d9_1454	99208419edebc8d197684c252b062c82_116	44ffbb1a9aaa295e97e8afb4ab27cda0_1957	05cf582fd6b7a2a9b33daf5880b21e38_2035	611cdae4c205070ddfa3f1e8c6687b4d_430	1b3f24b6653e20e68e6a3c45792b637d_389	a157ed540551fc46452f324682411a41_1602	b04d8b0fafe59e3e0bf8723406711506_1430	a5128d59a21373e87e1751aa3db19548_84	5bb522dd4ab05e8ef68016408893a4b1_184
ccmD		protoheme IX ABC transporter - membrane subunit CcmD	19	19	1	52	4976				209	209	209	8c0ffab546cffa8b8312cd6dcbe63fac_1881	e9593a73ee59e109c3a84ae764795e35_1984	a278c521f3462e798f98ab3da4f0ca9c_179	f65e28defb82d628dede419184f7a1df_34	6f1aed853d7426dfd55402677aa7aca9_1838	6fa0c7d3eb28fffa22129f7cb7363aa8_184	d5fd1b4f83685157a883838f05845b96_3489	6badda44e8056cb37f8ad7368ed188d2_37	a11e51e3e9d27439ea3b5ccb13d9d066_3174	10a7b1af6a83d7de8b3ddb173791c6d9_1455	99208419edebc8d197684c252b062c82_115	44ffbb1a9aaa295e97e8afb4ab27cda0_1956	05cf582fd6b7a2a9b33daf5880b21e38_2036	611cdae4c205070ddfa3f1e8c6687b4d_431	1b3f24b6653e20e68e6a3c45792b637d_390	a157ed540551fc46452f324682411a41_1603	b04d8b0fafe59e3e0bf8723406711506_1429	a5128d59a21373e87e1751aa3db19548_83	5bb522dd4ab05e8ef68016408893a4b1_183
ccmE		membrane anchored periplasmic heme chaperone CcmE	19	19	1	52	4977				479	479	479	8c0ffab546cffa8b8312cd6dcbe63fac_1880	e9593a73ee59e109c3a84ae764795e35_1983	a278c521f3462e798f98ab3da4f0ca9c_180	f65e28defb82d628dede419184f7a1df_33	6f1aed853d7426dfd55402677aa7aca9_1837	6fa0c7d3eb28fffa22129f7cb7363aa8_185	d5fd1b4f83685157a883838f05845b96_3490	6badda44e8056cb37f8ad7368ed188d2_36	a11e51e3e9d27439ea3b5ccb13d9d066_3175	10a7b1af6a83d7de8b3ddb173791c6d9_1456	99208419edebc8d197684c252b062c82_114	44ffbb1a9aaa295e97e8afb4ab27cda0_1955	05cf582fd6b7a2a9b33daf5880b21e38_2037	611cdae4c205070ddfa3f1e8c6687b4d_432	1b3f24b6653e20e68e6a3c45792b637d_391	a157ed540551fc46452f324682411a41_1604	b04d8b0fafe59e3e0bf8723406711506_1428	a5128d59a21373e87e1751aa3db19548_82	5bb522dd4ab05e8ef68016408893a4b1_182
ccmF		cytochrome c-type biogenesis protein	19	19	1	52	4978				1943	1943	1943	8c0ffab546cffa8b8312cd6dcbe63fac_1879	e9593a73ee59e109c3a84ae764795e35_1982	a278c521f3462e798f98ab3da4f0ca9c_181	f65e28defb82d628dede419184f7a1df_32	6f1aed853d7426dfd55402677aa7aca9_1836	6fa0c7d3eb28fffa22129f7cb7363aa8_186	d5fd1b4f83685157a883838f05845b96_3491	6badda44e8056cb37f8ad7368ed188d2_35	a11e51e3e9d27439ea3b5ccb13d9d066_3176	10a7b1af6a83d7de8b3ddb173791c6d9_1457	99208419edebc8d197684c252b062c82_113	44ffbb1a9aaa295e97e8afb4ab27cda0_1954	05cf582fd6b7a2a9b33daf5880b21e38_2038	611cdae4c205070ddfa3f1e8c6687b4d_433	1b3f24b6653e20e68e6a3c45792b637d_392	a157ed540551fc46452f324682411a41_1605	b04d8b0fafe59e3e0bf8723406711506_1427	a5128d59a21373e87e1751aa3db19548_81	5bb522dd4ab05e8ef68016408893a4b1_181
ccmG		CcmEFGH holocytochrome c synthetase	19	19	1	52	4979				557	557	557	8c0ffab546cffa8b8312cd6dcbe63fac_1878	e9593a73ee59e109c3a84ae764795e35_1981	a278c521f3462e798f98ab3da4f0ca9c_182	f65e28defb82d628dede419184f7a1df_31	6f1aed853d7426dfd55402677aa7aca9_1835	6fa0c7d3eb28fffa22129f7cb7363aa8_187	d5fd1b4f83685157a883838f05845b96_3492	6badda44e8056cb37f8ad7368ed188d2_34	a11e51e3e9d27439ea3b5ccb13d9d066_3177	10a7b1af6a83d7de8b3ddb173791c6d9_1458	99208419edebc8d197684c252b062c82_112	44ffbb1a9aaa295e97e8afb4ab27cda0_1953	05cf582fd6b7a2a9b33daf5880b21e38_2039	611cdae4c205070ddfa3f1e8c6687b4d_434	1b3f24b6653e20e68e6a3c45792b637d_393	a157ed540551fc46452f324682411a41_1606	b04d8b0fafe59e3e0bf8723406711506_1426	a5128d59a21373e87e1751aa3db19548_80	5bb522dd4ab05e8ef68016408893a4b1_180
ccmH		CcmEFGH holocytochrome c synthetase	19	19	1	52	4980				1052	1052	1052	8c0ffab546cffa8b8312cd6dcbe63fac_1877	e9593a73ee59e109c3a84ae764795e35_1980	a278c521f3462e798f98ab3da4f0ca9c_183	f65e28defb82d628dede419184f7a1df_30	6f1aed853d7426dfd55402677aa7aca9_1834	6fa0c7d3eb28fffa22129f7cb7363aa8_188	d5fd1b4f83685157a883838f05845b96_3493	6badda44e8056cb37f8ad7368ed188d2_33	a11e51e3e9d27439ea3b5ccb13d9d066_3178	10a7b1af6a83d7de8b3ddb173791c6d9_1459	99208419edebc8d197684c252b062c82_111	44ffbb1a9aaa295e97e8afb4ab27cda0_1952	05cf582fd6b7a2a9b33daf5880b21e38_2040	611cdae4c205070ddfa3f1e8c6687b4d_435	1b3f24b6653e20e68e6a3c45792b637d_394	a157ed540551fc46452f324682411a41_1607	b04d8b0fafe59e3e0bf8723406711506_1425	a5128d59a21373e87e1751aa3db19548_79	5bb522dd4ab05e8ef68016408893a4b1_179
cdaR		CdaR DNA-binding transcriptional activator	19	19	1	52	3362				941	1157	1145	8c0ffab546cffa8b8312cd6dcbe63fac_373	e9593a73ee59e109c3a84ae764795e35_672	a278c521f3462e798f98ab3da4f0ca9c_252	f65e28defb82d628dede419184f7a1df_355	6f1aed853d7426dfd55402677aa7aca9_1913	6fa0c7d3eb28fffa22129f7cb7363aa8_2127	d5fd1b4f83685157a883838f05845b96_1284	6badda44e8056cb37f8ad7368ed188d2_2485	a11e51e3e9d27439ea3b5ccb13d9d066_2654	10a7b1af6a83d7de8b3ddb173791c6d9_3449	99208419edebc8d197684c252b062c82_1380	44ffbb1a9aaa295e97e8afb4ab27cda0_2225	05cf582fd6b7a2a9b33daf5880b21e38_3311	611cdae4c205070ddfa3f1e8c6687b4d_3804	1b3f24b6653e20e68e6a3c45792b637d_3678	a157ed540551fc46452f324682411a41_3761	b04d8b0fafe59e3e0bf8723406711506_3735	a5128d59a21373e87e1751aa3db19548_2760	5bb522dd4ab05e8ef68016408893a4b1_601
cdd		cytidine deaminase	19	19	1	52	5033				884	884	884	8c0ffab546cffa8b8312cd6dcbe63fac_1827	e9593a73ee59e109c3a84ae764795e35_1930	a278c521f3462e798f98ab3da4f0ca9c_2608	f65e28defb82d628dede419184f7a1df_2508	6f1aed853d7426dfd55402677aa7aca9_1784	6fa0c7d3eb28fffa22129f7cb7363aa8_239	d5fd1b4f83685157a883838f05845b96_2274	6badda44e8056cb37f8ad7368ed188d2_2903	a11e51e3e9d27439ea3b5ccb13d9d066_3381	10a7b1af6a83d7de8b3ddb173791c6d9_1510	99208419edebc8d197684c252b062c82_61	44ffbb1a9aaa295e97e8afb4ab27cda0_3500	05cf582fd6b7a2a9b33daf5880b21e38_2090	611cdae4c205070ddfa3f1e8c6687b4d_486	1b3f24b6653e20e68e6a3c45792b637d_444	a157ed540551fc46452f324682411a41_1662	b04d8b0fafe59e3e0bf8723406711506_1370	a5128d59a21373e87e1751aa3db19548_29	5bb522dd4ab05e8ef68016408893a4b1_129
cdh		CDP-diglyceride hydrolase / CDP-diacylglycerol pyrophosphatase	19	19	1	52	4457				755	755	755	8c0ffab546cffa8b8312cd6dcbe63fac_3079	e9593a73ee59e109c3a84ae764795e35_3081	a278c521f3462e798f98ab3da4f0ca9c_1735	f65e28defb82d628dede419184f7a1df_1635	6f1aed853d7426dfd55402677aa7aca9_2849	6fa0c7d3eb28fffa22129f7cb7363aa8_713	d5fd1b4f83685157a883838f05845b96_2458	6badda44e8056cb37f8ad7368ed188d2_2115	a11e51e3e9d27439ea3b5ccb13d9d066_2725	10a7b1af6a83d7de8b3ddb173791c6d9_2071	99208419edebc8d197684c252b062c82_2849	44ffbb1a9aaa295e97e8afb4ab27cda0_1876	05cf582fd6b7a2a9b33daf5880b21e38_3058	611cdae4c205070ddfa3f1e8c6687b4d_3427	1b3f24b6653e20e68e6a3c45792b637d_4890	a157ed540551fc46452f324682411a41_3857	b04d8b0fafe59e3e0bf8723406711506_3789	a5128d59a21373e87e1751aa3db19548_1860	5bb522dd4ab05e8ef68016408893a4b1_2927
cdsA		CDP-diglyceride synthetase	19	19	1	52	3349				749	749	749	8c0ffab546cffa8b8312cd6dcbe63fac_361	e9593a73ee59e109c3a84ae764795e35_660	a278c521f3462e798f98ab3da4f0ca9c_239	f65e28defb82d628dede419184f7a1df_368	6f1aed853d7426dfd55402677aa7aca9_1900	6fa0c7d3eb28fffa22129f7cb7363aa8_2114	d5fd1b4f83685157a883838f05845b96_1296	6badda44e8056cb37f8ad7368ed188d2_2472	a11e51e3e9d27439ea3b5ccb13d9d066_2641	10a7b1af6a83d7de8b3ddb173791c6d9_3462	99208419edebc8d197684c252b062c82_1393	44ffbb1a9aaa295e97e8afb4ab27cda0_2212	05cf582fd6b7a2a9b33daf5880b21e38_3298	611cdae4c205070ddfa3f1e8c6687b4d_3791	1b3f24b6653e20e68e6a3c45792b637d_3666	a157ed540551fc46452f324682411a41_3773	b04d8b0fafe59e3e0bf8723406711506_3723	a5128d59a21373e87e1751aa3db19548_2773	5bb522dd4ab05e8ef68016408893a4b1_588
cedA		cell division modulator	19	19	1	52	2268				242	263	261	8c0ffab546cffa8b8312cd6dcbe63fac_773	e9593a73ee59e109c3a84ae764795e35_1010	a278c521f3462e798f98ab3da4f0ca9c_2406	f65e28defb82d628dede419184f7a1df_2306	6f1aed853d7426dfd55402677aa7aca9_200	6fa0c7d3eb28fffa22129f7cb7363aa8_2205	d5fd1b4f83685157a883838f05845b96_451	6badda44e8056cb37f8ad7368ed188d2_3153	a11e51e3e9d27439ea3b5ccb13d9d066_534	10a7b1af6a83d7de8b3ddb173791c6d9_539	99208419edebc8d197684c252b062c82_1901	44ffbb1a9aaa295e97e8afb4ab27cda0_2378	05cf582fd6b7a2a9b33daf5880b21e38_3944	611cdae4c205070ddfa3f1e8c6687b4d_1240	1b3f24b6653e20e68e6a3c45792b637d_1567	a157ed540551fc46452f324682411a41_2142	b04d8b0fafe59e3e0bf8723406711506_2101	a5128d59a21373e87e1751aa3db19548_2403	5bb522dd4ab05e8ef68016408893a4b1_1155
cfa		cyclopropane fatty acyl phospholipid synthase	19	19	1	52	2197				1148	1148	1148	8c0ffab546cffa8b8312cd6dcbe63fac_702	e9593a73ee59e109c3a84ae764795e35_1082	a278c521f3462e798f98ab3da4f0ca9c_2252	f65e28defb82d628dede419184f7a1df_2152	6f1aed853d7426dfd55402677aa7aca9_271	6fa0c7d3eb28fffa22129f7cb7363aa8_850	d5fd1b4f83685157a883838f05845b96_522	6badda44e8056cb37f8ad7368ed188d2_1187	a11e51e3e9d27439ea3b5ccb13d9d066_605	10a7b1af6a83d7de8b3ddb173791c6d9_609	99208419edebc8d197684c252b062c82_1695	44ffbb1a9aaa295e97e8afb4ab27cda0_1329	05cf582fd6b7a2a9b33daf5880b21e38_1926	611cdae4c205070ddfa3f1e8c6687b4d_1170	1b3f24b6653e20e68e6a3c45792b637d_1498	a157ed540551fc46452f324682411a41_2068	b04d8b0fafe59e3e0bf8723406711506_2028	a5128d59a21373e87e1751aa3db19548_1415	5bb522dd4ab05e8ef68016408893a4b1_1226
chaC		putative cation transport protein	19	19	1	52	3886				716	716	716	8c0ffab546cffa8b8312cd6dcbe63fac_908	e9593a73ee59e109c3a84ae764795e35_1356	a278c521f3462e798f98ab3da4f0ca9c_2575	f65e28defb82d628dede419184f7a1df_2475	6f1aed853d7426dfd55402677aa7aca9_1314	6fa0c7d3eb28fffa22129f7cb7363aa8_1148	d5fd1b4f83685157a883838f05845b96_140	6badda44e8056cb37f8ad7368ed188d2_2715	a11e51e3e9d27439ea3b5ccb13d9d066_828	10a7b1af6a83d7de8b3ddb173791c6d9_1184	99208419edebc8d197684c252b062c82_1201	44ffbb1a9aaa295e97e8afb4ab27cda0_2640	05cf582fd6b7a2a9b33daf5880b21e38_244	611cdae4c205070ddfa3f1e8c6687b4d_2369	1b3f24b6653e20e68e6a3c45792b637d_960	a157ed540551fc46452f324682411a41_4015	b04d8b0fafe59e3e0bf8723406711506_3983	a5128d59a21373e87e1751aa3db19548_2301	5bb522dd4ab05e8ef68016408893a4b1_1707
chbA		chitobiose / cellobiose PTS permease - ChbA subunit	19	19	1	52	2274				350	350	350	8c0ffab546cffa8b8312cd6dcbe63fac_778	e9593a73ee59e109c3a84ae764795e35_1005	a278c521f3462e798f98ab3da4f0ca9c_2401	f65e28defb82d628dede419184f7a1df_2301	6f1aed853d7426dfd55402677aa7aca9_195	6fa0c7d3eb28fffa22129f7cb7363aa8_2210	d5fd1b4f83685157a883838f05845b96_446	6badda44e8056cb37f8ad7368ed188d2_3148	a11e51e3e9d27439ea3b5ccb13d9d066_529	10a7b1af6a83d7de8b3ddb173791c6d9_534	99208419edebc8d197684c252b062c82_1896	44ffbb1a9aaa295e97e8afb4ab27cda0_2373	05cf582fd6b7a2a9b33daf5880b21e38_3939	611cdae4c205070ddfa3f1e8c6687b4d_1245	1b3f24b6653e20e68e6a3c45792b637d_1572	a157ed540551fc46452f324682411a41_3383	b04d8b0fafe59e3e0bf8723406711506_3365	a5128d59a21373e87e1751aa3db19548_2408	5bb522dd4ab05e8ef68016408893a4b1_1150
chbB		chitobiose / cellobiose PTS permease - ChbB subunit	19	19	1	52	2276				320	320	320	8c0ffab546cffa8b8312cd6dcbe63fac_780	e9593a73ee59e109c3a84ae764795e35_1003	a278c521f3462e798f98ab3da4f0ca9c_2399	f65e28defb82d628dede419184f7a1df_2299	6f1aed853d7426dfd55402677aa7aca9_193	6fa0c7d3eb28fffa22129f7cb7363aa8_2212	d5fd1b4f83685157a883838f05845b96_444	6badda44e8056cb37f8ad7368ed188d2_3146	a11e51e3e9d27439ea3b5ccb13d9d066_527	10a7b1af6a83d7de8b3ddb173791c6d9_532	99208419edebc8d197684c252b062c82_1894	44ffbb1a9aaa295e97e8afb4ab27cda0_2371	05cf582fd6b7a2a9b33daf5880b21e38_3937	611cdae4c205070ddfa3f1e8c6687b4d_1247	1b3f24b6653e20e68e6a3c45792b637d_1574	a157ed540551fc46452f324682411a41_3381	b04d8b0fafe59e3e0bf8723406711506_3363	a5128d59a21373e87e1751aa3db19548_2410	5bb522dd4ab05e8ef68016408893a4b1_1148
chbC		chitobiose / cellobiose PTS permease - ChbC subunit	19	19	1	52	2275				1358	1358	1358	8c0ffab546cffa8b8312cd6dcbe63fac_779	e9593a73ee59e109c3a84ae764795e35_1004	a278c521f3462e798f98ab3da4f0ca9c_2400	f65e28defb82d628dede419184f7a1df_2300	6f1aed853d7426dfd55402677aa7aca9_194	6fa0c7d3eb28fffa22129f7cb7363aa8_2211	d5fd1b4f83685157a883838f05845b96_445	6badda44e8056cb37f8ad7368ed188d2_3147	a11e51e3e9d27439ea3b5ccb13d9d066_528	10a7b1af6a83d7de8b3ddb173791c6d9_533	99208419edebc8d197684c252b062c82_1895	44ffbb1a9aaa295e97e8afb4ab27cda0_2372	05cf582fd6b7a2a9b33daf5880b21e38_3938	611cdae4c205070ddfa3f1e8c6687b4d_1246	1b3f24b6653e20e68e6a3c45792b637d_1573	a157ed540551fc46452f324682411a41_3382	b04d8b0fafe59e3e0bf8723406711506_3364	a5128d59a21373e87e1751aa3db19548_2409	5bb522dd4ab05e8ef68016408893a4b1_1149
chbF		monoacetylchitobiose-6-phosphate hydrolase	19	19	1	52	2272				1352	1352	1352	8c0ffab546cffa8b8312cd6dcbe63fac_776	e9593a73ee59e109c3a84ae764795e35_1007	a278c521f3462e798f98ab3da4f0ca9c_2403	f65e28defb82d628dede419184f7a1df_2303	6f1aed853d7426dfd55402677aa7aca9_197	6fa0c7d3eb28fffa22129f7cb7363aa8_2208	d5fd1b4f83685157a883838f05845b96_448	6badda44e8056cb37f8ad7368ed188d2_3150	a11e51e3e9d27439ea3b5ccb13d9d066_531	10a7b1af6a83d7de8b3ddb173791c6d9_536	99208419edebc8d197684c252b062c82_1898	44ffbb1a9aaa295e97e8afb4ab27cda0_2375	05cf582fd6b7a2a9b33daf5880b21e38_3941	611cdae4c205070ddfa3f1e8c6687b4d_1243	1b3f24b6653e20e68e6a3c45792b637d_1570	a157ed540551fc46452f324682411a41_2145	b04d8b0fafe59e3e0bf8723406711506_2104	a5128d59a21373e87e1751aa3db19548_2406	5bb522dd4ab05e8ef68016408893a4b1_1152
chbR		ChbR DNA-binding transcriptional dual regulator	19	19	1	52	2273				302	839	782	8c0ffab546cffa8b8312cd6dcbe63fac_777	e9593a73ee59e109c3a84ae764795e35_1006	a278c521f3462e798f98ab3da4f0ca9c_2402	f65e28defb82d628dede419184f7a1df_2302	6f1aed853d7426dfd55402677aa7aca9_196	6fa0c7d3eb28fffa22129f7cb7363aa8_2209	d5fd1b4f83685157a883838f05845b96_447	6badda44e8056cb37f8ad7368ed188d2_3149	a11e51e3e9d27439ea3b5ccb13d9d066_530	10a7b1af6a83d7de8b3ddb173791c6d9_535	99208419edebc8d197684c252b062c82_1897	44ffbb1a9aaa295e97e8afb4ab27cda0_2374	05cf582fd6b7a2a9b33daf5880b21e38_3940	611cdae4c205070ddfa3f1e8c6687b4d_1244	1b3f24b6653e20e68e6a3c45792b637d_1571	a157ed540551fc46452f324682411a41_2146	b04d8b0fafe59e3e0bf8723406711506_2105	a5128d59a21373e87e1751aa3db19548_2407	5bb522dd4ab05e8ef68016408893a4b1_1151
chiP		chitobiose outer membrane porin	19	19	1	52	1890				1406	1406	1406	8c0ffab546cffa8b8312cd6dcbe63fac_2148	e9593a73ee59e109c3a84ae764795e35_2159	a278c521f3462e798f98ab3da4f0ca9c_3554	f65e28defb82d628dede419184f7a1df_3550	6f1aed853d7426dfd55402677aa7aca9_3828	6fa0c7d3eb28fffa22129f7cb7363aa8_897	d5fd1b4f83685157a883838f05845b96_3100	6badda44e8056cb37f8ad7368ed188d2_2595	a11e51e3e9d27439ea3b5ccb13d9d066_1737	10a7b1af6a83d7de8b3ddb173791c6d9_2156	99208419edebc8d197684c252b062c82_4130	44ffbb1a9aaa295e97e8afb4ab27cda0_3589	05cf582fd6b7a2a9b33daf5880b21e38_3810	611cdae4c205070ddfa3f1e8c6687b4d_3495	1b3f24b6653e20e68e6a3c45792b637d_3581	a157ed540551fc46452f324682411a41_243	b04d8b0fafe59e3e0bf8723406711506_155	a5128d59a21373e87e1751aa3db19548_1305	5bb522dd4ab05e8ef68016408893a4b1_3770
cho		endonuclease of nucleotide excision repair	19	19	1	52	2279				887	887	887	8c0ffab546cffa8b8312cd6dcbe63fac_783	e9593a73ee59e109c3a84ae764795e35_1000	a278c521f3462e798f98ab3da4f0ca9c_2396	f65e28defb82d628dede419184f7a1df_2296	6f1aed853d7426dfd55402677aa7aca9_190	6fa0c7d3eb28fffa22129f7cb7363aa8_2215	d5fd1b4f83685157a883838f05845b96_441	6badda44e8056cb37f8ad7368ed188d2_3143	a11e51e3e9d27439ea3b5ccb13d9d066_524	10a7b1af6a83d7de8b3ddb173791c6d9_529	99208419edebc8d197684c252b062c82_1891	44ffbb1a9aaa295e97e8afb4ab27cda0_2368	05cf582fd6b7a2a9b33daf5880b21e38_3934	611cdae4c205070ddfa3f1e8c6687b4d_1250	1b3f24b6653e20e68e6a3c45792b637d_1577	a157ed540551fc46452f324682411a41_3378	b04d8b0fafe59e3e0bf8723406711506_3360	a5128d59a21373e87e1751aa3db19548_2413	5bb522dd4ab05e8ef68016408893a4b1_1145
cirA		outer membrane receptor involved in uptake of ferric dihyroxybenzoylserine	19	19	1	52	5021				1979	1991	1990	8c0ffab546cffa8b8312cd6dcbe63fac_1839	e9593a73ee59e109c3a84ae764795e35_1942	a278c521f3462e798f98ab3da4f0ca9c_2596	f65e28defb82d628dede419184f7a1df_2496	6f1aed853d7426dfd55402677aa7aca9_1796	6fa0c7d3eb28fffa22129f7cb7363aa8_227	d5fd1b4f83685157a883838f05845b96_2286	6badda44e8056cb37f8ad7368ed188d2_2915	a11e51e3e9d27439ea3b5ccb13d9d066_3369	10a7b1af6a83d7de8b3ddb173791c6d9_1498	99208419edebc8d197684c252b062c82_73	44ffbb1a9aaa295e97e8afb4ab27cda0_3488	05cf582fd6b7a2a9b33daf5880b21e38_2078	611cdae4c205070ddfa3f1e8c6687b4d_474	1b3f24b6653e20e68e6a3c45792b637d_432	a157ed540551fc46452f324682411a41_1646	b04d8b0fafe59e3e0bf8723406711506_1386	a5128d59a21373e87e1751aa3db19548_41	5bb522dd4ab05e8ef68016408893a4b1_141
citC		citrate lyase synthetase	19	19	1	52	1944				1058	1058	1058	8c0ffab546cffa8b8312cd6dcbe63fac_2089	e9593a73ee59e109c3a84ae764795e35_2218	a278c521f3462e798f98ab3da4f0ca9c_2741	f65e28defb82d628dede419184f7a1df_2642	6f1aed853d7426dfd55402677aa7aca9_3372	6fa0c7d3eb28fffa22129f7cb7363aa8_954	d5fd1b4f83685157a883838f05845b96_3532	6badda44e8056cb37f8ad7368ed188d2_3916	a11e51e3e9d27439ea3b5ccb13d9d066_1680	10a7b1af6a83d7de8b3ddb173791c6d9_2214	99208419edebc8d197684c252b062c82_3122	44ffbb1a9aaa295e97e8afb4ab27cda0_2781	05cf582fd6b7a2a9b33daf5880b21e38_3371	611cdae4c205070ddfa3f1e8c6687b4d_3554	1b3f24b6653e20e68e6a3c45792b637d_3818	a157ed540551fc46452f324682411a41_184	b04d8b0fafe59e3e0bf8723406711506_214	a5128d59a21373e87e1751aa3db19548_1362	5bb522dd4ab05e8ef68016408893a4b1_3441
citD		citrate lyase\t acyl carrier gamma subunit	19	19	1	52	1945				296	296	296	8c0ffab546cffa8b8312cd6dcbe63fac_2088	e9593a73ee59e109c3a84ae764795e35_2219	a278c521f3462e798f98ab3da4f0ca9c_2742	f65e28defb82d628dede419184f7a1df_2641	6f1aed853d7426dfd55402677aa7aca9_3373	6fa0c7d3eb28fffa22129f7cb7363aa8_955	d5fd1b4f83685157a883838f05845b96_3531	6badda44e8056cb37f8ad7368ed188d2_3917	a11e51e3e9d27439ea3b5ccb13d9d066_1679	10a7b1af6a83d7de8b3ddb173791c6d9_2215	99208419edebc8d197684c252b062c82_3123	44ffbb1a9aaa295e97e8afb4ab27cda0_2782	05cf582fd6b7a2a9b33daf5880b21e38_3370	611cdae4c205070ddfa3f1e8c6687b4d_3555	1b3f24b6653e20e68e6a3c45792b637d_3817	a157ed540551fc46452f324682411a41_183	b04d8b0fafe59e3e0bf8723406711506_215	a5128d59a21373e87e1751aa3db19548_1363	5bb522dd4ab05e8ef68016408893a4b1_3440
citE		citrate lyase\t citryl-ACP lyase beta subunit	19	19	1	52	1946				908	908	908	8c0ffab546cffa8b8312cd6dcbe63fac_2087	e9593a73ee59e109c3a84ae764795e35_2220	a278c521f3462e798f98ab3da4f0ca9c_2743	f65e28defb82d628dede419184f7a1df_2640	6f1aed853d7426dfd55402677aa7aca9_3374	6fa0c7d3eb28fffa22129f7cb7363aa8_956	d5fd1b4f83685157a883838f05845b96_3530	6badda44e8056cb37f8ad7368ed188d2_3918	a11e51e3e9d27439ea3b5ccb13d9d066_1678	10a7b1af6a83d7de8b3ddb173791c6d9_2216	99208419edebc8d197684c252b062c82_3124	44ffbb1a9aaa295e97e8afb4ab27cda0_2783	05cf582fd6b7a2a9b33daf5880b21e38_3369	611cdae4c205070ddfa3f1e8c6687b4d_3556	1b3f24b6653e20e68e6a3c45792b637d_3816	a157ed540551fc46452f324682411a41_182	b04d8b0fafe59e3e0bf8723406711506_216	a5128d59a21373e87e1751aa3db19548_1364	5bb522dd4ab05e8ef68016408893a4b1_3439
citF		citrate lyase\t citrate-ACP transferase alpha subunit	19	19	1	52	1947				1190	1532	1514	8c0ffab546cffa8b8312cd6dcbe63fac_2086	e9593a73ee59e109c3a84ae764795e35_2221	a278c521f3462e798f98ab3da4f0ca9c_2744	f65e28defb82d628dede419184f7a1df_2639	6f1aed853d7426dfd55402677aa7aca9_3375	6fa0c7d3eb28fffa22129f7cb7363aa8_957	d5fd1b4f83685157a883838f05845b96_3529	6badda44e8056cb37f8ad7368ed188d2_3919	a11e51e3e9d27439ea3b5ccb13d9d066_1677	10a7b1af6a83d7de8b3ddb173791c6d9_2217	99208419edebc8d197684c252b062c82_3125	44ffbb1a9aaa295e97e8afb4ab27cda0_2784	05cf582fd6b7a2a9b33daf5880b21e38_3368	611cdae4c205070ddfa3f1e8c6687b4d_3557	1b3f24b6653e20e68e6a3c45792b637d_3815	a157ed540551fc46452f324682411a41_181	b04d8b0fafe59e3e0bf8723406711506_217	a5128d59a21373e87e1751aa3db19548_1365	5bb522dd4ab05e8ef68016408893a4b1_3437
citG		triphosphoribosyl-dephospho-CoA synthase	19	19	1	52	1949				878	878	878	8c0ffab546cffa8b8312cd6dcbe63fac_2084	e9593a73ee59e109c3a84ae764795e35_2223	a278c521f3462e798f98ab3da4f0ca9c_2746	f65e28defb82d628dede419184f7a1df_2637	6f1aed853d7426dfd55402677aa7aca9_3377	6fa0c7d3eb28fffa22129f7cb7363aa8_959	d5fd1b4f83685157a883838f05845b96_3527	6badda44e8056cb37f8ad7368ed188d2_3921	a11e51e3e9d27439ea3b5ccb13d9d066_1675	10a7b1af6a83d7de8b3ddb173791c6d9_2219	99208419edebc8d197684c252b062c82_3127	44ffbb1a9aaa295e97e8afb4ab27cda0_2786	05cf582fd6b7a2a9b33daf5880b21e38_3366	611cdae4c205070ddfa3f1e8c6687b4d_3559	1b3f24b6653e20e68e6a3c45792b637d_3813	a157ed540551fc46452f324682411a41_179	b04d8b0fafe59e3e0bf8723406711506_219	a5128d59a21373e87e1751aa3db19548_1367	5bb522dd4ab05e8ef68016408893a4b1_3435
citT		citrate:succinate antiporter	19	19	1	52	1950				1463	1463	1463	8c0ffab546cffa8b8312cd6dcbe63fac_2083	e9593a73ee59e109c3a84ae764795e35_2224	a278c521f3462e798f98ab3da4f0ca9c_2747	f65e28defb82d628dede419184f7a1df_2636	6f1aed853d7426dfd55402677aa7aca9_3378	6fa0c7d3eb28fffa22129f7cb7363aa8_960	d5fd1b4f83685157a883838f05845b96_3526	6badda44e8056cb37f8ad7368ed188d2_3922	a11e51e3e9d27439ea3b5ccb13d9d066_1674	10a7b1af6a83d7de8b3ddb173791c6d9_2220	99208419edebc8d197684c252b062c82_3128	44ffbb1a9aaa295e97e8afb4ab27cda0_2787	05cf582fd6b7a2a9b33daf5880b21e38_3365	611cdae4c205070ddfa3f1e8c6687b4d_3560	1b3f24b6653e20e68e6a3c45792b637d_3812	a157ed540551fc46452f324682411a41_178	b04d8b0fafe59e3e0bf8723406711506_220	a5128d59a21373e87e1751aa3db19548_1368	5bb522dd4ab05e8ef68016408893a4b1_3434
citX		apo-citrate lyase phosphoribosyl-dephospho-CoA transferase	19	19	1	52	1948				551	551	551	8c0ffab546cffa8b8312cd6dcbe63fac_2085	e9593a73ee59e109c3a84ae764795e35_2222	a278c521f3462e798f98ab3da4f0ca9c_2745	f65e28defb82d628dede419184f7a1df_2638	6f1aed853d7426dfd55402677aa7aca9_3376	6fa0c7d3eb28fffa22129f7cb7363aa8_958	d5fd1b4f83685157a883838f05845b96_3528	6badda44e8056cb37f8ad7368ed188d2_3920	a11e51e3e9d27439ea3b5ccb13d9d066_1676	10a7b1af6a83d7de8b3ddb173791c6d9_2218	99208419edebc8d197684c252b062c82_3126	44ffbb1a9aaa295e97e8afb4ab27cda0_2785	05cf582fd6b7a2a9b33daf5880b21e38_3367	611cdae4c205070ddfa3f1e8c6687b4d_3558	1b3f24b6653e20e68e6a3c45792b637d_3814	a157ed540551fc46452f324682411a41_180	b04d8b0fafe59e3e0bf8723406711506_218	a5128d59a21373e87e1751aa3db19548_1366	5bb522dd4ab05e8ef68016408893a4b1_3436
clcA		chloride:H+ antiporter ClcA	19	19	1	52	3369				1421	1421	1421	8c0ffab546cffa8b8312cd6dcbe63fac_380	e9593a73ee59e109c3a84ae764795e35_679	a278c521f3462e798f98ab3da4f0ca9c_259	f65e28defb82d628dede419184f7a1df_348	6f1aed853d7426dfd55402677aa7aca9_1920	6fa0c7d3eb28fffa22129f7cb7363aa8_2134	d5fd1b4f83685157a883838f05845b96_1277	6badda44e8056cb37f8ad7368ed188d2_2492	a11e51e3e9d27439ea3b5ccb13d9d066_2661	10a7b1af6a83d7de8b3ddb173791c6d9_3442	99208419edebc8d197684c252b062c82_1373	44ffbb1a9aaa295e97e8afb4ab27cda0_2232	05cf582fd6b7a2a9b33daf5880b21e38_3318	611cdae4c205070ddfa3f1e8c6687b4d_3811	1b3f24b6653e20e68e6a3c45792b637d_3685	a157ed540551fc46452f324682411a41_3754	b04d8b0fafe59e3e0bf8723406711506_3742	a5128d59a21373e87e1751aa3db19548_2753	5bb522dd4ab05e8ef68016408893a4b1_608
clcB		chloride ion transporter ClcB	19	19	1	52	2125				1256	1256	1256	8c0ffab546cffa8b8312cd6dcbe63fac_630	e9593a73ee59e109c3a84ae764795e35_1154	a278c521f3462e798f98ab3da4f0ca9c_3377	f65e28defb82d628dede419184f7a1df_3318	6f1aed853d7426dfd55402677aa7aca9_343	6fa0c7d3eb28fffa22129f7cb7363aa8_778	d5fd1b4f83685157a883838f05845b96_1849	6badda44e8056cb37f8ad7368ed188d2_2067	a11e51e3e9d27439ea3b5ccb13d9d066_677	10a7b1af6a83d7de8b3ddb173791c6d9_681	99208419edebc8d197684c252b062c82_1623	44ffbb1a9aaa295e97e8afb4ab27cda0_1401	05cf582fd6b7a2a9b33daf5880b21e38_1854	611cdae4c205070ddfa3f1e8c6687b4d_1098	1b3f24b6653e20e68e6a3c45792b637d_1427	a157ed540551fc46452f324682411a41_1997	b04d8b0fafe59e3e0bf8723406711506_1957	a5128d59a21373e87e1751aa3db19548_1486	5bb522dd4ab05e8ef68016408893a4b1_1299
clpA		ClpAXP	19	19	1	52	1662				2276	2276	2276	8c0ffab546cffa8b8312cd6dcbe63fac_1613	e9593a73ee59e109c3a84ae764795e35_1642	a278c521f3462e798f98ab3da4f0ca9c_740	f65e28defb82d628dede419184f7a1df_734	6f1aed853d7426dfd55402677aa7aca9_584	6fa0c7d3eb28fffa22129f7cb7363aa8_2628	d5fd1b4f83685157a883838f05845b96_1726	6badda44e8056cb37f8ad7368ed188d2_196	a11e51e3e9d27439ea3b5ccb13d9d066_3796	10a7b1af6a83d7de8b3ddb173791c6d9_875	99208419edebc8d197684c252b062c82_3351	44ffbb1a9aaa295e97e8afb4ab27cda0_1444	05cf582fd6b7a2a9b33daf5880b21e38_3420	611cdae4c205070ddfa3f1e8c6687b4d_2028	1b3f24b6653e20e68e6a3c45792b637d_1349	a157ed540551fc46452f324682411a41_1920	b04d8b0fafe59e3e0bf8723406711506_1634	a5128d59a21373e87e1751aa3db19548_683	5bb522dd4ab05e8ef68016408893a4b1_1933
clpB		ClpB chaperone	19	19	1	52	1470				2573	2573	2573	8c0ffab546cffa8b8312cd6dcbe63fac_4137	e9593a73ee59e109c3a84ae764795e35_4140	a278c521f3462e798f98ab3da4f0ca9c_3254	f65e28defb82d628dede419184f7a1df_3102	6f1aed853d7426dfd55402677aa7aca9_4249	6fa0c7d3eb28fffa22129f7cb7363aa8_3611	d5fd1b4f83685157a883838f05845b96_4090	6badda44e8056cb37f8ad7368ed188d2_3658	a11e51e3e9d27439ea3b5ccb13d9d066_3023	10a7b1af6a83d7de8b3ddb173791c6d9_4072	99208419edebc8d197684c252b062c82_4198	44ffbb1a9aaa295e97e8afb4ab27cda0_568	05cf582fd6b7a2a9b33daf5880b21e38_3567	611cdae4c205070ddfa3f1e8c6687b4d_2532	1b3f24b6653e20e68e6a3c45792b637d_4583	a157ed540551fc46452f324682411a41_4515	b04d8b0fafe59e3e0bf8723406711506_4595	a5128d59a21373e87e1751aa3db19548_4198	5bb522dd4ab05e8ef68016408893a4b1_4107
clpP		ClpAXP	19	19	1	52	1255				623	623	623	8c0ffab546cffa8b8312cd6dcbe63fac_2492	e9593a73ee59e109c3a84ae764795e35_2595	a278c521f3462e798f98ab3da4f0ca9c_3817	f65e28defb82d628dede419184f7a1df_3805	6f1aed853d7426dfd55402677aa7aca9_2733	6fa0c7d3eb28fffa22129f7cb7363aa8_586	d5fd1b4f83685157a883838f05845b96_1511	6badda44e8056cb37f8ad7368ed188d2_619	a11e51e3e9d27439ea3b5ccb13d9d066_1346	10a7b1af6a83d7de8b3ddb173791c6d9_949	99208419edebc8d197684c252b062c82_2529	44ffbb1a9aaa295e97e8afb4ab27cda0_1576	05cf582fd6b7a2a9b33daf5880b21e38_1161	611cdae4c205070ddfa3f1e8c6687b4d_3303	1b3f24b6653e20e68e6a3c45792b637d_2939	a157ed540551fc46452f324682411a41_29	b04d8b0fafe59e3e0bf8723406711506_369	a5128d59a21373e87e1751aa3db19548_1097	5bb522dd4ab05e8ef68016408893a4b1_2457
clpS		specificity factor for ClpA-ClpP chaperone-protease complex	19	19	1	52	1663				320	320	320	8c0ffab546cffa8b8312cd6dcbe63fac_1614	e9593a73ee59e109c3a84ae764795e35_1641	a278c521f3462e798f98ab3da4f0ca9c_741	f65e28defb82d628dede419184f7a1df_733	6f1aed853d7426dfd55402677aa7aca9_585	6fa0c7d3eb28fffa22129f7cb7363aa8_2627	d5fd1b4f83685157a883838f05845b96_1727	6badda44e8056cb37f8ad7368ed188d2_197	a11e51e3e9d27439ea3b5ccb13d9d066_3795	10a7b1af6a83d7de8b3ddb173791c6d9_874	99208419edebc8d197684c252b062c82_3352	44ffbb1a9aaa295e97e8afb4ab27cda0_1443	05cf582fd6b7a2a9b33daf5880b21e38_3421	611cdae4c205070ddfa3f1e8c6687b4d_2029	1b3f24b6653e20e68e6a3c45792b637d_1350	a157ed540551fc46452f324682411a41_1921	b04d8b0fafe59e3e0bf8723406711506_1633	a5128d59a21373e87e1751aa3db19548_682	5bb522dd4ab05e8ef68016408893a4b1_1932
clpX		ClpAXP	19	19	1	52	1256				1274	1274	1274	8c0ffab546cffa8b8312cd6dcbe63fac_2493	e9593a73ee59e109c3a84ae764795e35_2596	a278c521f3462e798f98ab3da4f0ca9c_3816	f65e28defb82d628dede419184f7a1df_3806	6f1aed853d7426dfd55402677aa7aca9_2732	6fa0c7d3eb28fffa22129f7cb7363aa8_587	d5fd1b4f83685157a883838f05845b96_1512	6badda44e8056cb37f8ad7368ed188d2_618	a11e51e3e9d27439ea3b5ccb13d9d066_1347	10a7b1af6a83d7de8b3ddb173791c6d9_948	99208419edebc8d197684c252b062c82_2528	44ffbb1a9aaa295e97e8afb4ab27cda0_1577	05cf582fd6b7a2a9b33daf5880b21e38_1162	611cdae4c205070ddfa3f1e8c6687b4d_3304	1b3f24b6653e20e68e6a3c45792b637d_2938	a157ed540551fc46452f324682411a41_30	b04d8b0fafe59e3e0bf8723406711506_368	a5128d59a21373e87e1751aa3db19548_1096	5bb522dd4ab05e8ef68016408893a4b1_2456
clsA		cardiolipin synthase	19	19	1	52	3854				1460	1460	1460	8c0ffab546cffa8b8312cd6dcbe63fac_876	e9593a73ee59e109c3a84ae764795e35_1388	a278c521f3462e798f98ab3da4f0ca9c_1666	f65e28defb82d628dede419184f7a1df_1514	6f1aed853d7426dfd55402677aa7aca9_1282	6fa0c7d3eb28fffa22129f7cb7363aa8_1181	d5fd1b4f83685157a883838f05845b96_172	6badda44e8056cb37f8ad7368ed188d2_938	a11e51e3e9d27439ea3b5ccb13d9d066_798	10a7b1af6a83d7de8b3ddb173791c6d9_1154	99208419edebc8d197684c252b062c82_1169	44ffbb1a9aaa295e97e8afb4ab27cda0_1276	05cf582fd6b7a2a9b33daf5880b21e38_276	611cdae4c205070ddfa3f1e8c6687b4d_2337	1b3f24b6653e20e68e6a3c45792b637d_929	a157ed540551fc46452f324682411a41_3005	b04d8b0fafe59e3e0bf8723406711506_3102	a5128d59a21373e87e1751aa3db19548_2269	5bb522dd4ab05e8ef68016408893a4b1_1739
cmk		(d)CMP kinase	19	19	1	52	1634				683	683	683	8c0ffab546cffa8b8312cd6dcbe63fac_1584	e9593a73ee59e109c3a84ae764795e35_1671	a278c521f3462e798f98ab3da4f0ca9c_712	f65e28defb82d628dede419184f7a1df_762	6f1aed853d7426dfd55402677aa7aca9_556	6fa0c7d3eb28fffa22129f7cb7363aa8_1601	d5fd1b4f83685157a883838f05845b96_1697	6badda44e8056cb37f8ad7368ed188d2_4062	a11e51e3e9d27439ea3b5ccb13d9d066_856	10a7b1af6a83d7de8b3ddb173791c6d9_2630	99208419edebc8d197684c252b062c82_2329	44ffbb1a9aaa295e97e8afb4ab27cda0_1472	05cf582fd6b7a2a9b33daf5880b21e38_2665	611cdae4c205070ddfa3f1e8c6687b4d_2000	1b3f24b6653e20e68e6a3c45792b637d_1320	a157ed540551fc46452f324682411a41_1892	b04d8b0fafe59e3e0bf8723406711506_1662	a5128d59a21373e87e1751aa3db19548_711	5bb522dd4ab05e8ef68016408893a4b1_1961
cmoA		putative methyltransferase	19	19	1	52	2413				743	743	743	8c0ffab546cffa8b8312cd6dcbe63fac_3799	e9593a73ee59e109c3a84ae764795e35_3802	a278c521f3462e798f98ab3da4f0ca9c_1895	f65e28defb82d628dede419184f7a1df_1784	6f1aed853d7426dfd55402677aa7aca9_59	6fa0c7d3eb28fffa22129f7cb7363aa8_2024	d5fd1b4f83685157a883838f05845b96_3954	6badda44e8056cb37f8ad7368ed188d2_328	a11e51e3e9d27439ea3b5ccb13d9d066_1240	10a7b1af6a83d7de8b3ddb173791c6d9_1873	99208419edebc8d197684c252b062c82_1761	44ffbb1a9aaa295e97e8afb4ab27cda0_309	05cf582fd6b7a2a9b33daf5880b21e38_2807	611cdae4c205070ddfa3f1e8c6687b4d_1379	1b3f24b6653e20e68e6a3c45792b637d_691	a157ed540551fc46452f324682411a41_3394	b04d8b0fafe59e3e0bf8723406711506_3488	a5128d59a21373e87e1751aa3db19548_3017	5bb522dd4ab05e8ef68016408893a4b1_1016
cmoB		putative S-adenosyl-L-methionine-dependent methyltransferase	19	19	1	52	2414				971	971	971	8c0ffab546cffa8b8312cd6dcbe63fac_3800	e9593a73ee59e109c3a84ae764795e35_3803	a278c521f3462e798f98ab3da4f0ca9c_1896	f65e28defb82d628dede419184f7a1df_1783	6f1aed853d7426dfd55402677aa7aca9_58	6fa0c7d3eb28fffa22129f7cb7363aa8_2023	d5fd1b4f83685157a883838f05845b96_3955	6badda44e8056cb37f8ad7368ed188d2_329	a11e51e3e9d27439ea3b5ccb13d9d066_1241	10a7b1af6a83d7de8b3ddb173791c6d9_1874	99208419edebc8d197684c252b062c82_1760	44ffbb1a9aaa295e97e8afb4ab27cda0_310	05cf582fd6b7a2a9b33daf5880b21e38_2806	611cdae4c205070ddfa3f1e8c6687b4d_1380	1b3f24b6653e20e68e6a3c45792b637d_690	a157ed540551fc46452f324682411a41_3395	b04d8b0fafe59e3e0bf8723406711506_3487	a5128d59a21373e87e1751aa3db19548_3018	5bb522dd4ab05e8ef68016408893a4b1_1015
cmtA		mannitol PTS permease (cryptic) - CmtA subunit	19	19	1	52	6081				1085	1388	1372	8c0ffab546cffa8b8312cd6dcbe63fac_2842	e9593a73ee59e109c3a84ae764795e35_2844	a278c521f3462e798f98ab3da4f0ca9c_1032	f65e28defb82d628dede419184f7a1df_1068	6f1aed853d7426dfd55402677aa7aca9_2117	6fa0c7d3eb28fffa22129f7cb7363aa8_1057	d5fd1b4f83685157a883838f05845b96_1361	6badda44e8056cb37f8ad7368ed188d2_3360	a11e51e3e9d27439ea3b5ccb13d9d066_3304	10a7b1af6a83d7de8b3ddb173791c6d9_312	99208419edebc8d197684c252b062c82_2768	44ffbb1a9aaa295e97e8afb4ab27cda0_4313	05cf582fd6b7a2a9b33daf5880b21e38_963	611cdae4c205070ddfa3f1e8c6687b4d_1542	1b3f24b6653e20e68e6a3c45792b637d_2502	a157ed540551fc46452f324682411a41_807	b04d8b0fafe59e3e0bf8723406711506_689	a5128d59a21373e87e1751aa3db19548_3176	5bb522dd4ab05e8ef68016408893a4b1_1582
cnu		H-NS- and StpA-binding protein	19	19	1	52	2159				215	215	215	8c0ffab546cffa8b8312cd6dcbe63fac_664	e9593a73ee59e109c3a84ae764795e35_1120	a278c521f3462e798f98ab3da4f0ca9c_2290	f65e28defb82d628dede419184f7a1df_2190	6f1aed853d7426dfd55402677aa7aca9_309	6fa0c7d3eb28fffa22129f7cb7363aa8_812	d5fd1b4f83685157a883838f05845b96_560	6badda44e8056cb37f8ad7368ed188d2_1225	a11e51e3e9d27439ea3b5ccb13d9d066_643	10a7b1af6a83d7de8b3ddb173791c6d9_647	99208419edebc8d197684c252b062c82_1657	44ffbb1a9aaa295e97e8afb4ab27cda0_1367	05cf582fd6b7a2a9b33daf5880b21e38_1888	611cdae4c205070ddfa3f1e8c6687b4d_1132	1b3f24b6653e20e68e6a3c45792b637d_1460	a157ed540551fc46452f324682411a41_2030	b04d8b0fafe59e3e0bf8723406711506_1990	a5128d59a21373e87e1751aa3db19548_1453	5bb522dd4ab05e8ef68016408893a4b1_1264
coaA		pantothenate kinase monomer	19	19	1	48	4				926	926	926	8c0ffab546cffa8b8312cd6dcbe63fac_4359	e9593a73ee59e109c3a84ae764795e35_4385	a278c521f3462e798f98ab3da4f0ca9c_4359	f65e28defb82d628dede419184f7a1df_4354	6f1aed853d7426dfd55402677aa7aca9_4496	6fa0c7d3eb28fffa22129f7cb7363aa8_4817	d5fd1b4f83685157a883838f05845b96_4491	6badda44e8056cb37f8ad7368ed188d2_4456	a11e51e3e9d27439ea3b5ccb13d9d066_4537	10a7b1af6a83d7de8b3ddb173791c6d9_4587	99208419edebc8d197684c252b062c82_4557	44ffbb1a9aaa295e97e8afb4ab27cda0_4502	05cf582fd6b7a2a9b33daf5880b21e38_4554	611cdae4c205070ddfa3f1e8c6687b4d_4457	1b3f24b6653e20e68e6a3c45792b637d_5128	a157ed540551fc46452f324682411a41_4530	b04d8b0fafe59e3e0bf8723406711506_4615	a5128d59a21373e87e1751aa3db19548_4431	5bb522dd4ab05e8ef68016408893a4b1_4297
coaD		pantetheine-phosphate adenylyltransferase monomer	19	19	1	52	5548				479	479	479	8c0ffab546cffa8b8312cd6dcbe63fac_3818	e9593a73ee59e109c3a84ae764795e35_3830	a278c521f3462e798f98ab3da4f0ca9c_4045	f65e28defb82d628dede419184f7a1df_4010	6f1aed853d7426dfd55402677aa7aca9_3767	6fa0c7d3eb28fffa22129f7cb7363aa8_2343	d5fd1b4f83685157a883838f05845b96_3154	6badda44e8056cb37f8ad7368ed188d2_2679	a11e51e3e9d27439ea3b5ccb13d9d066_2098	10a7b1af6a83d7de8b3ddb173791c6d9_2826	99208419edebc8d197684c252b062c82_1542	44ffbb1a9aaa295e97e8afb4ab27cda0_748	05cf582fd6b7a2a9b33daf5880b21e38_1352	611cdae4c205070ddfa3f1e8c6687b4d_2825	1b3f24b6653e20e68e6a3c45792b637d_2385	a157ed540551fc46452f324682411a41_3175	b04d8b0fafe59e3e0bf8723406711506_3157	a5128d59a21373e87e1751aa3db19548_499	5bb522dd4ab05e8ef68016408893a4b1_3507
coaE		dephospho-CoA kinase	19	19	1	52	3436				620	620	620	8c0ffab546cffa8b8312cd6dcbe63fac_431	e9593a73ee59e109c3a84ae764795e35_730	a278c521f3462e798f98ab3da4f0ca9c_311	f65e28defb82d628dede419184f7a1df_296	6f1aed853d7426dfd55402677aa7aca9_1971	6fa0c7d3eb28fffa22129f7cb7363aa8_3276	d5fd1b4f83685157a883838f05845b96_1225	6badda44e8056cb37f8ad7368ed188d2_529	a11e51e3e9d27439ea3b5ccb13d9d066_1032	10a7b1af6a83d7de8b3ddb173791c6d9_1946	99208419edebc8d197684c252b062c82_1322	44ffbb1a9aaa295e97e8afb4ab27cda0_3242	05cf582fd6b7a2a9b33daf5880b21e38_2539	611cdae4c205070ddfa3f1e8c6687b4d_995	1b3f24b6653e20e68e6a3c45792b637d_3086	a157ed540551fc46452f324682411a41_3909	b04d8b0fafe59e3e0bf8723406711506_3892	a5128d59a21373e87e1751aa3db19548_1008	5bb522dd4ab05e8ef68016408893a4b1_659
cobB		protein deacetylase\t Sir2	19	19	1	52	3973				821	839	836	8c0ffab546cffa8b8312cd6dcbe63fac_986	e9593a73ee59e109c3a84ae764795e35_1277	a278c521f3462e798f98ab3da4f0ca9c_1399	f65e28defb82d628dede419184f7a1df_1326	6f1aed853d7426dfd55402677aa7aca9_1393	6fa0c7d3eb28fffa22129f7cb7363aa8_1431	d5fd1b4f83685157a883838f05845b96_62	6badda44e8056cb37f8ad7368ed188d2_1728	a11e51e3e9d27439ea3b5ccb13d9d066_2307	10a7b1af6a83d7de8b3ddb173791c6d9_2699	99208419edebc8d197684c252b062c82_1944	44ffbb1a9aaa295e97e8afb4ab27cda0_2022	05cf582fd6b7a2a9b33daf5880b21e38_128	611cdae4c205070ddfa3f1e8c6687b4d_2445	1b3f24b6653e20e68e6a3c45792b637d_1116	a157ed540551fc46452f324682411a41_1694	b04d8b0fafe59e3e0bf8723406711506_1860	a5128d59a21373e87e1751aa3db19548_811	5bb522dd4ab05e8ef68016408893a4b1_2857
cobC		putative adenosylcobalamin phosphatase/alpha-ribazole phosphatase	19	19	1	52	1925				611	611	611	8c0ffab546cffa8b8312cd6dcbe63fac_2109	e9593a73ee59e109c3a84ae764795e35_2198	a278c521f3462e798f98ab3da4f0ca9c_2722	f65e28defb82d628dede419184f7a1df_2661	6f1aed853d7426dfd55402677aa7aca9_3352	6fa0c7d3eb28fffa22129f7cb7363aa8_935	d5fd1b4f83685157a883838f05845b96_3061	6badda44e8056cb37f8ad7368ed188d2_2634	a11e51e3e9d27439ea3b5ccb13d9d066_1699	10a7b1af6a83d7de8b3ddb173791c6d9_2195	99208419edebc8d197684c252b062c82_3102	44ffbb1a9aaa295e97e8afb4ab27cda0_2762	05cf582fd6b7a2a9b33daf5880b21e38_3391	611cdae4c205070ddfa3f1e8c6687b4d_3534	1b3f24b6653e20e68e6a3c45792b637d_3621	a157ed540551fc46452f324682411a41_203	b04d8b0fafe59e3e0bf8723406711506_195	a5128d59a21373e87e1751aa3db19548_1343	5bb522dd4ab05e8ef68016408893a4b1_3461
cobS		cobalamin 5'-phosphate synthase / cobalamin synthase	19	19	1	52	5279				743	743	743	8c0ffab546cffa8b8312cd6dcbe63fac_2668	e9593a73ee59e109c3a84ae764795e35_2661	a278c521f3462e798f98ab3da4f0ca9c_993	f65e28defb82d628dede419184f7a1df_903	6f1aed853d7426dfd55402677aa7aca9_4457	6fa0c7d3eb28fffa22129f7cb7363aa8_4492	d5fd1b4f83685157a883838f05845b96_2228	6badda44e8056cb37f8ad7368ed188d2_439	a11e51e3e9d27439ea3b5ccb13d9d066_2970	10a7b1af6a83d7de8b3ddb173791c6d9_4037	99208419edebc8d197684c252b062c82_3070	44ffbb1a9aaa295e97e8afb4ab27cda0_4452	05cf582fd6b7a2a9b33daf5880b21e38_1572	611cdae4c205070ddfa3f1e8c6687b4d_4329	1b3f24b6653e20e68e6a3c45792b637d_579	a157ed540551fc46452f324682411a41_2494	b04d8b0fafe59e3e0bf8723406711506_2485	a5128d59a21373e87e1751aa3db19548_4273	5bb522dd4ab05e8ef68016408893a4b1_3947
cobT		nicotinate-nucleotide dimethylbenzimidazole phosphoribosyltransferase	19	19	1	52	5278				1079	1079	1079	8c0ffab546cffa8b8312cd6dcbe63fac_2667	e9593a73ee59e109c3a84ae764795e35_2662	a278c521f3462e798f98ab3da4f0ca9c_994	f65e28defb82d628dede419184f7a1df_902	6f1aed853d7426dfd55402677aa7aca9_4458	6fa0c7d3eb28fffa22129f7cb7363aa8_4493	d5fd1b4f83685157a883838f05845b96_2229	6badda44e8056cb37f8ad7368ed188d2_438	a11e51e3e9d27439ea3b5ccb13d9d066_2969	10a7b1af6a83d7de8b3ddb173791c6d9_4036	99208419edebc8d197684c252b062c82_3069	44ffbb1a9aaa295e97e8afb4ab27cda0_4453	05cf582fd6b7a2a9b33daf5880b21e38_1571	611cdae4c205070ddfa3f1e8c6687b4d_4328	1b3f24b6653e20e68e6a3c45792b637d_580	a157ed540551fc46452f324682411a41_2495	b04d8b0fafe59e3e0bf8723406711506_2484	a5128d59a21373e87e1751aa3db19548_4274	5bb522dd4ab05e8ef68016408893a4b1_3946
cobU		cobinamide-P guanylyltransferase / cobinamide kinase	19	19	1	52	5280				542	545	542	8c0ffab546cffa8b8312cd6dcbe63fac_2669	e9593a73ee59e109c3a84ae764795e35_2660	a278c521f3462e798f98ab3da4f0ca9c_992	f65e28defb82d628dede419184f7a1df_904	6f1aed853d7426dfd55402677aa7aca9_4456	6fa0c7d3eb28fffa22129f7cb7363aa8_4491	d5fd1b4f83685157a883838f05845b96_2227	6badda44e8056cb37f8ad7368ed188d2_440	a11e51e3e9d27439ea3b5ccb13d9d066_2971	10a7b1af6a83d7de8b3ddb173791c6d9_4038	99208419edebc8d197684c252b062c82_3071	44ffbb1a9aaa295e97e8afb4ab27cda0_4451	05cf582fd6b7a2a9b33daf5880b21e38_1573	611cdae4c205070ddfa3f1e8c6687b4d_4330	1b3f24b6653e20e68e6a3c45792b637d_578	a157ed540551fc46452f324682411a41_2493	b04d8b0fafe59e3e0bf8723406711506_2486	a5128d59a21373e87e1751aa3db19548_4272	5bb522dd4ab05e8ef68016408893a4b1_3948
codA		cytosine deaminase	19	19	1	52	1159				1283	1283	1283	8c0ffab546cffa8b8312cd6dcbe63fac_3371	e9593a73ee59e109c3a84ae764795e35_3372	a278c521f3462e798f98ab3da4f0ca9c_2802	f65e28defb82d628dede419184f7a1df_2699	6f1aed853d7426dfd55402677aa7aca9_2254	6fa0c7d3eb28fffa22129f7cb7363aa8_3179	d5fd1b4f83685157a883838f05845b96_3024	6badda44e8056cb37f8ad7368ed188d2_3266	a11e51e3e9d27439ea3b5ccb13d9d066_4271	10a7b1af6a83d7de8b3ddb173791c6d9_1041	99208419edebc8d197684c252b062c82_3708	44ffbb1a9aaa295e97e8afb4ab27cda0_3426	05cf582fd6b7a2a9b33daf5880b21e38_1070	611cdae4c205070ddfa3f1e8c6687b4d_4029	1b3f24b6653e20e68e6a3c45792b637d_4545	a157ed540551fc46452f324682411a41_2739	b04d8b0fafe59e3e0bf8723406711506_2751	a5128d59a21373e87e1751aa3db19548_3494	5bb522dd4ab05e8ef68016408893a4b1_3863
codB		cytosine transporter	19	19	1	52	1158				1259	1259	1259	8c0ffab546cffa8b8312cd6dcbe63fac_3370	e9593a73ee59e109c3a84ae764795e35_3373	a278c521f3462e798f98ab3da4f0ca9c_2803	f65e28defb82d628dede419184f7a1df_2698	6f1aed853d7426dfd55402677aa7aca9_2255	6fa0c7d3eb28fffa22129f7cb7363aa8_3178	d5fd1b4f83685157a883838f05845b96_3023	6badda44e8056cb37f8ad7368ed188d2_3265	a11e51e3e9d27439ea3b5ccb13d9d066_4272	10a7b1af6a83d7de8b3ddb173791c6d9_1042	99208419edebc8d197684c252b062c82_3707	44ffbb1a9aaa295e97e8afb4ab27cda0_3427	05cf582fd6b7a2a9b33daf5880b21e38_1069	611cdae4c205070ddfa3f1e8c6687b4d_4030	1b3f24b6653e20e68e6a3c45792b637d_4546	a157ed540551fc46452f324682411a41_2740	b04d8b0fafe59e3e0bf8723406711506_2750	a5128d59a21373e87e1751aa3db19548_3495	5bb522dd4ab05e8ef68016408893a4b1_3862
cof		pyridoxal phosphatase / HMP-PP hydrolase	19	19	1	52	1264				818	818	818	8c0ffab546cffa8b8312cd6dcbe63fac_2501	e9593a73ee59e109c3a84ae764795e35_2604	a278c521f3462e798f98ab3da4f0ca9c_3808	f65e28defb82d628dede419184f7a1df_3814	6f1aed853d7426dfd55402677aa7aca9_2724	6fa0c7d3eb28fffa22129f7cb7363aa8_595	d5fd1b4f83685157a883838f05845b96_1520	6badda44e8056cb37f8ad7368ed188d2_610	a11e51e3e9d27439ea3b5ccb13d9d066_1355	10a7b1af6a83d7de8b3ddb173791c6d9_940	99208419edebc8d197684c252b062c82_2520	44ffbb1a9aaa295e97e8afb4ab27cda0_1585	05cf582fd6b7a2a9b33daf5880b21e38_1170	611cdae4c205070ddfa3f1e8c6687b4d_3312	1b3f24b6653e20e68e6a3c45792b637d_2930	a157ed540551fc46452f324682411a41_38	b04d8b0fafe59e3e0bf8723406711506_360	a5128d59a21373e87e1751aa3db19548_1088	5bb522dd4ab05e8ef68016408893a4b1_2448
comR		ComR DNA-binding transcriptional repressor	19	19	1	52	3982				632	695	688	8c0ffab546cffa8b8312cd6dcbe63fac_995	e9593a73ee59e109c3a84ae764795e35_1268	a278c521f3462e798f98ab3da4f0ca9c_1390	f65e28defb82d628dede419184f7a1df_1335	6f1aed853d7426dfd55402677aa7aca9_1402	6fa0c7d3eb28fffa22129f7cb7363aa8_1440	d5fd1b4f83685157a883838f05845b96_53	6badda44e8056cb37f8ad7368ed188d2_1719	a11e51e3e9d27439ea3b5ccb13d9d066_2316	10a7b1af6a83d7de8b3ddb173791c6d9_2708	99208419edebc8d197684c252b062c82_1953	44ffbb1a9aaa295e97e8afb4ab27cda0_2031	05cf582fd6b7a2a9b33daf5880b21e38_119	611cdae4c205070ddfa3f1e8c6687b4d_2454	1b3f24b6653e20e68e6a3c45792b637d_1125	a157ed540551fc46452f324682411a41_1703	b04d8b0fafe59e3e0bf8723406711506_1851	a5128d59a21373e87e1751aa3db19548_820	5bb522dd4ab05e8ef68016408893a4b1_2848
copA_1		Cu+ efflux ATPase	19	19	1	52	1303				2504	2504	2504	8c0ffab546cffa8b8312cd6dcbe63fac_2538	e9593a73ee59e109c3a84ae764795e35_2641	a278c521f3462e798f98ab3da4f0ca9c_1798	f65e28defb82d628dede419184f7a1df_1698	6f1aed853d7426dfd55402677aa7aca9_2687	6fa0c7d3eb28fffa22129f7cb7363aa8_632	d5fd1b4f83685157a883838f05845b96_1557	6badda44e8056cb37f8ad7368ed188d2_573	a11e51e3e9d27439ea3b5ccb13d9d066_1392	10a7b1af6a83d7de8b3ddb173791c6d9_903	99208419edebc8d197684c252b062c82_2482	44ffbb1a9aaa295e97e8afb4ab27cda0_4290	05cf582fd6b7a2a9b33daf5880b21e38_1207	611cdae4c205070ddfa3f1e8c6687b4d_3349	1b3f24b6653e20e68e6a3c45792b637d_2893	a157ed540551fc46452f324682411a41_76	b04d8b0fafe59e3e0bf8723406711506_322	a5128d59a21373e87e1751aa3db19548_1051	5bb522dd4ab05e8ef68016408893a4b1_2411
cpdA		cAMP phosphodiesterase	19	19	1	52	6449				827	827	827	8c0ffab546cffa8b8312cd6dcbe63fac_2915	e9593a73ee59e109c3a84ae764795e35_2917	a278c521f3462e798f98ab3da4f0ca9c_2990	f65e28defb82d628dede419184f7a1df_2855	6f1aed853d7426dfd55402677aa7aca9_2217	6fa0c7d3eb28fffa22129f7cb7363aa8_3336	d5fd1b4f83685157a883838f05845b96_953	6badda44e8056cb37f8ad7368ed188d2_3022	a11e51e3e9d27439ea3b5ccb13d9d066_40	10a7b1af6a83d7de8b3ddb173791c6d9_415	99208419edebc8d197684c252b062c82_3550	44ffbb1a9aaa295e97e8afb4ab27cda0_3883	05cf582fd6b7a2a9b33daf5880b21e38_884	611cdae4c205070ddfa3f1e8c6687b4d_1652	1b3f24b6653e20e68e6a3c45792b637d_4051	a157ed540551fc46452f324682411a41_525	b04d8b0fafe59e3e0bf8723406711506_824	a5128d59a21373e87e1751aa3db19548_1558	5bb522dd4ab05e8ef68016408893a4b1_1494
cptA		toxin of the CptA-CptB toxin-antitoxin system	19	19	1	52	6117				407	407	407	8c0ffab546cffa8b8312cd6dcbe63fac_2809	e9593a73ee59e109c3a84ae764795e35_2811	a278c521f3462e798f98ab3da4f0ca9c_1067	f65e28defb82d628dede419184f7a1df_1033	6f1aed853d7426dfd55402677aa7aca9_2082	6fa0c7d3eb28fffa22129f7cb7363aa8_1024	d5fd1b4f83685157a883838f05845b96_1397	6badda44e8056cb37f8ad7368ed188d2_3239	a11e51e3e9d27439ea3b5ccb13d9d066_2446	10a7b1af6a83d7de8b3ddb173791c6d9_277	99208419edebc8d197684c252b062c82_2733	44ffbb1a9aaa295e97e8afb4ab27cda0_3681	05cf582fd6b7a2a9b33daf5880b21e38_998	611cdae4c205070ddfa3f1e8c6687b4d_1506	1b3f24b6653e20e68e6a3c45792b637d_2542	a157ed540551fc46452f324682411a41_841	b04d8b0fafe59e3e0bf8723406711506_655	a5128d59a21373e87e1751aa3db19548_3803	5bb522dd4ab05e8ef68016408893a4b1_1617
cptB		antitoxin of the CptA-CptB toxin-antitoxin system	19	19	1	52	6116				266	266	266	8c0ffab546cffa8b8312cd6dcbe63fac_2810	e9593a73ee59e109c3a84ae764795e35_2812	a278c521f3462e798f98ab3da4f0ca9c_1066	f65e28defb82d628dede419184f7a1df_1034	6f1aed853d7426dfd55402677aa7aca9_2083	6fa0c7d3eb28fffa22129f7cb7363aa8_1025	d5fd1b4f83685157a883838f05845b96_1396	6badda44e8056cb37f8ad7368ed188d2_3238	a11e51e3e9d27439ea3b5ccb13d9d066_2447	10a7b1af6a83d7de8b3ddb173791c6d9_278	99208419edebc8d197684c252b062c82_2734	44ffbb1a9aaa295e97e8afb4ab27cda0_3680	05cf582fd6b7a2a9b33daf5880b21e38_997	611cdae4c205070ddfa3f1e8c6687b4d_1507	1b3f24b6653e20e68e6a3c45792b637d_2541	a157ed540551fc46452f324682411a41_840	b04d8b0fafe59e3e0bf8723406711506_656	a5128d59a21373e87e1751aa3db19548_3802	5bb522dd4ab05e8ef68016408893a4b1_1616
cpxP		regulator of the Cpx response and possible chaperone involved in resistance to extracytoplasmic stress	19	19	1	52	4470				500	500	500	8c0ffab546cffa8b8312cd6dcbe63fac_3083	e9593a73ee59e109c3a84ae764795e35_3085	a278c521f3462e798f98ab3da4f0ca9c_1739	f65e28defb82d628dede419184f7a1df_1639	6f1aed853d7426dfd55402677aa7aca9_2853	6fa0c7d3eb28fffa22129f7cb7363aa8_708	d5fd1b4f83685157a883838f05845b96_2462	6badda44e8056cb37f8ad7368ed188d2_2110	a11e51e3e9d27439ea3b5ccb13d9d066_2769	10a7b1af6a83d7de8b3ddb173791c6d9_2075	99208419edebc8d197684c252b062c82_2853	44ffbb1a9aaa295e97e8afb4ab27cda0_1880	05cf582fd6b7a2a9b33daf5880b21e38_3062	611cdae4c205070ddfa3f1e8c6687b4d_3422	1b3f24b6653e20e68e6a3c45792b637d_4885	a157ed540551fc46452f324682411a41_3861	b04d8b0fafe59e3e0bf8723406711506_3784	a5128d59a21373e87e1751aa3db19548_1855	5bb522dd4ab05e8ef68016408893a4b1_2922
cra		Cra DNA-binding transcriptional dual regulator	19	19	1	52	3458				1004	1004	1004	8c0ffab546cffa8b8312cd6dcbe63fac_453	e9593a73ee59e109c3a84ae764795e35_752	a278c521f3462e798f98ab3da4f0ca9c_333	f65e28defb82d628dede419184f7a1df_274	6f1aed853d7426dfd55402677aa7aca9_1993	6fa0c7d3eb28fffa22129f7cb7363aa8_3254	d5fd1b4f83685157a883838f05845b96_1203	6badda44e8056cb37f8ad7368ed188d2_507	a11e51e3e9d27439ea3b5ccb13d9d066_1010	10a7b1af6a83d7de8b3ddb173791c6d9_1968	99208419edebc8d197684c252b062c82_1300	44ffbb1a9aaa295e97e8afb4ab27cda0_3264	05cf582fd6b7a2a9b33daf5880b21e38_2517	611cdae4c205070ddfa3f1e8c6687b4d_973	1b3f24b6653e20e68e6a3c45792b637d_3064	a157ed540551fc46452f324682411a41_3887	b04d8b0fafe59e3e0bf8723406711506_3870	a5128d59a21373e87e1751aa3db19548_986	5bb522dd4ab05e8ef68016408893a4b1_681
crcB		F- efflux transporter / involved in resistance to camphor-induced chromosome decondensation	19	19	1	52	1938				383	383	383	8c0ffab546cffa8b8312cd6dcbe63fac_2095	e9593a73ee59e109c3a84ae764795e35_2212	a278c521f3462e798f98ab3da4f0ca9c_2735	f65e28defb82d628dede419184f7a1df_2648	6f1aed853d7426dfd55402677aa7aca9_3366	6fa0c7d3eb28fffa22129f7cb7363aa8_948	d5fd1b4f83685157a883838f05845b96_3538	6badda44e8056cb37f8ad7368ed188d2_4397	a11e51e3e9d27439ea3b5ccb13d9d066_1686	10a7b1af6a83d7de8b3ddb173791c6d9_2208	99208419edebc8d197684c252b062c82_3116	44ffbb1a9aaa295e97e8afb4ab27cda0_2775	05cf582fd6b7a2a9b33daf5880b21e38_3377	611cdae4c205070ddfa3f1e8c6687b4d_3548	1b3f24b6653e20e68e6a3c45792b637d_3634	a157ed540551fc46452f324682411a41_190	b04d8b0fafe59e3e0bf8723406711506_208	a5128d59a21373e87e1751aa3db19548_1356	5bb522dd4ab05e8ef68016408893a4b1_3447
creD		putative inner membrane protein	19	19	1	52	3548				1352	1352	1352	8c0ffab546cffa8b8312cd6dcbe63fac_530	e9593a73ee59e109c3a84ae764795e35_829	a278c521f3462e798f98ab3da4f0ca9c_2092	f65e28defb82d628dede419184f7a1df_1992	6f1aed853d7426dfd55402677aa7aca9_3454	6fa0c7d3eb28fffa22129f7cb7363aa8_2441	d5fd1b4f83685157a883838f05845b96_3275	6badda44e8056cb37f8ad7368ed188d2_2179	a11e51e3e9d27439ea3b5ccb13d9d066_2562	10a7b1af6a83d7de8b3ddb173791c6d9_3846	99208419edebc8d197684c252b062c82_3415	44ffbb1a9aaa295e97e8afb4ab27cda0_3148	05cf582fd6b7a2a9b33daf5880b21e38_3151	611cdae4c205070ddfa3f1e8c6687b4d_894	1b3f24b6653e20e68e6a3c45792b637d_4432	a157ed540551fc46452f324682411a41_2936	b04d8b0fafe59e3e0bf8723406711506_2917	a5128d59a21373e87e1751aa3db19548_2450	5bb522dd4ab05e8ef68016408893a4b1_760
crl		Crl transcriptional regulator	19	19	1	52	4171				401	401	401	8c0ffab546cffa8b8312cd6dcbe63fac_4324	e9593a73ee59e109c3a84ae764795e35_4355	a278c521f3462e798f98ab3da4f0ca9c_3776	f65e28defb82d628dede419184f7a1df_3772	6f1aed853d7426dfd55402677aa7aca9_2360	6fa0c7d3eb28fffa22129f7cb7363aa8_2837	d5fd1b4f83685157a883838f05845b96_3833	6badda44e8056cb37f8ad7368ed188d2_3086	a11e51e3e9d27439ea3b5ccb13d9d066_1907	10a7b1af6a83d7de8b3ddb173791c6d9_3908	99208419edebc8d197684c252b062c82_3759	44ffbb1a9aaa295e97e8afb4ab27cda0_4144	05cf582fd6b7a2a9b33daf5880b21e38_4314	611cdae4c205070ddfa3f1e8c6687b4d_3988	1b3f24b6653e20e68e6a3c45792b637d_3875	a157ed540551fc46452f324682411a41_2811	b04d8b0fafe59e3e0bf8723406711506_2679	a5128d59a21373e87e1751aa3db19548_2852	5bb522dd4ab05e8ef68016408893a4b1_3569
crp		CRP transcriptional dual regulator	19	19	1	52	511				632	632	632	8c0ffab546cffa8b8312cd6dcbe63fac_1780	e9593a73ee59e109c3a84ae764795e35_1779	a278c521f3462e798f98ab3da4f0ca9c_4000	f65e28defb82d628dede419184f7a1df_3958	6f1aed853d7426dfd55402677aa7aca9_2523	6fa0c7d3eb28fffa22129f7cb7363aa8_390	d5fd1b4f83685157a883838f05845b96_1181	6badda44e8056cb37f8ad7368ed188d2_1111	a11e51e3e9d27439ea3b5ccb13d9d066_4001	10a7b1af6a83d7de8b3ddb173791c6d9_1532	99208419edebc8d197684c252b062c82_2194	44ffbb1a9aaa295e97e8afb4ab27cda0_992	05cf582fd6b7a2a9b33daf5880b21e38_2127	611cdae4c205070ddfa3f1e8c6687b4d_3222	1b3f24b6653e20e68e6a3c45792b637d_1813	a157ed540551fc46452f324682411a41_2312	b04d8b0fafe59e3e0bf8723406711506_2309	a5128d59a21373e87e1751aa3db19548_3963	5bb522dd4ab05e8ef68016408893a4b1_2378
crr		glucose PTS permease	19	19	1	52	4728				509	509	509	8c0ffab546cffa8b8312cd6dcbe63fac_170	e9593a73ee59e109c3a84ae764795e35_170	a278c521f3462e798f98ab3da4f0ca9c_2871	f65e28defb82d628dede419184f7a1df_2771	6f1aed853d7426dfd55402677aa7aca9_1091	6fa0c7d3eb28fffa22129f7cb7363aa8_92	d5fd1b4f83685157a883838f05845b96_865	6badda44e8056cb37f8ad7368ed188d2_2411	a11e51e3e9d27439ea3b5ccb13d9d066_339	10a7b1af6a83d7de8b3ddb173791c6d9_68	99208419edebc8d197684c252b062c82_321	44ffbb1a9aaa295e97e8afb4ab27cda0_1803	05cf582fd6b7a2a9b33daf5880b21e38_624	611cdae4c205070ddfa3f1e8c6687b4d_165	1b3f24b6653e20e68e6a3c45792b637d_144	a157ed540551fc46452f324682411a41_2648	b04d8b0fafe59e3e0bf8723406711506_2124	a5128d59a21373e87e1751aa3db19548_400	5bb522dd4ab05e8ef68016408893a4b1_397
csdA		cysteine sulfinate desulfinase	19	19	1	52	6213				1205	1205	1205	8c0ffab546cffa8b8312cd6dcbe63fac_1452	e9593a73ee59e109c3a84ae764795e35_1555	a278c521f3462e798f98ab3da4f0ca9c_1965	f65e28defb82d628dede419184f7a1df_1865	6f1aed853d7426dfd55402677aa7aca9_1545	6fa0c7d3eb28fffa22129f7cb7363aa8_1650	d5fd1b4f83685157a883838f05845b96_2887	6badda44e8056cb37f8ad7368ed188d2_2866	a11e51e3e9d27439ea3b5ccb13d9d066_1799	10a7b1af6a83d7de8b3ddb173791c6d9_2549	99208419edebc8d197684c252b062c82_874	44ffbb1a9aaa295e97e8afb4ab27cda0_2301	05cf582fd6b7a2a9b33daf5880b21e38_2612	611cdae4c205070ddfa3f1e8c6687b4d_2722	1b3f24b6653e20e68e6a3c45792b637d_1897	a157ed540551fc46452f324682411a41_916	b04d8b0fafe59e3e0bf8723406711506_580	a5128d59a21373e87e1751aa3db19548_2552	5bb522dd4ab05e8ef68016408893a4b1_3087
csdE		CSD sulfur transfer protein	19	19	1	52	6212				443	443	443	8c0ffab546cffa8b8312cd6dcbe63fac_1453	e9593a73ee59e109c3a84ae764795e35_1556	a278c521f3462e798f98ab3da4f0ca9c_1966	f65e28defb82d628dede419184f7a1df_1866	6f1aed853d7426dfd55402677aa7aca9_1544	6fa0c7d3eb28fffa22129f7cb7363aa8_1649	d5fd1b4f83685157a883838f05845b96_2886	6badda44e8056cb37f8ad7368ed188d2_2865	a11e51e3e9d27439ea3b5ccb13d9d066_1798	10a7b1af6a83d7de8b3ddb173791c6d9_2548	99208419edebc8d197684c252b062c82_873	44ffbb1a9aaa295e97e8afb4ab27cda0_2300	05cf582fd6b7a2a9b33daf5880b21e38_2611	611cdae4c205070ddfa3f1e8c6687b4d_2723	1b3f24b6653e20e68e6a3c45792b637d_1896	a157ed540551fc46452f324682411a41_915	b04d8b0fafe59e3e0bf8723406711506_581	a5128d59a21373e87e1751aa3db19548_2553	5bb522dd4ab05e8ef68016408893a4b1_3088
csdL		CSD sulfur transfer protein	19	19	1	52	6211				806	806	806	8c0ffab546cffa8b8312cd6dcbe63fac_1454	e9593a73ee59e109c3a84ae764795e35_1557	a278c521f3462e798f98ab3da4f0ca9c_1967	f65e28defb82d628dede419184f7a1df_1867	6f1aed853d7426dfd55402677aa7aca9_1543	6fa0c7d3eb28fffa22129f7cb7363aa8_1648	d5fd1b4f83685157a883838f05845b96_2885	6badda44e8056cb37f8ad7368ed188d2_2864	a11e51e3e9d27439ea3b5ccb13d9d066_1797	10a7b1af6a83d7de8b3ddb173791c6d9_2547	99208419edebc8d197684c252b062c82_872	44ffbb1a9aaa295e97e8afb4ab27cda0_2299	05cf582fd6b7a2a9b33daf5880b21e38_2610	611cdae4c205070ddfa3f1e8c6687b4d_2724	1b3f24b6653e20e68e6a3c45792b637d_1895	a157ed540551fc46452f324682411a41_914	b04d8b0fafe59e3e0bf8723406711506_582	a5128d59a21373e87e1751aa3db19548_2554	5bb522dd4ab05e8ef68016408893a4b1_3089
csgA		curlin\t major subunit	19	19	1	52	4050				455	455	455	8c0ffab546cffa8b8312cd6dcbe63fac_1062	e9593a73ee59e109c3a84ae764795e35_1201	a278c521f3462e798f98ab3da4f0ca9c_1323	f65e28defb82d628dede419184f7a1df_1402	6f1aed853d7426dfd55402677aa7aca9_1469	6fa0c7d3eb28fffa22129f7cb7363aa8_1507	d5fd1b4f83685157a883838f05845b96_3641	6badda44e8056cb37f8ad7368ed188d2_4267	a11e51e3e9d27439ea3b5ccb13d9d066_2383	10a7b1af6a83d7de8b3ddb173791c6d9_2775	99208419edebc8d197684c252b062c82_2020	44ffbb1a9aaa295e97e8afb4ab27cda0_2099	05cf582fd6b7a2a9b33daf5880b21e38_51	611cdae4c205070ddfa3f1e8c6687b4d_2521	1b3f24b6653e20e68e6a3c45792b637d_1191	a157ed540551fc46452f324682411a41_1772	b04d8b0fafe59e3e0bf8723406711506_1782	a5128d59a21373e87e1751aa3db19548_887	5bb522dd4ab05e8ef68016408893a4b1_2781
csgB		curlin\t minor subunit precursor	19	19	1	52	4051				455	455	455	8c0ffab546cffa8b8312cd6dcbe63fac_1063	e9593a73ee59e109c3a84ae764795e35_1200	a278c521f3462e798f98ab3da4f0ca9c_1322	f65e28defb82d628dede419184f7a1df_1403	6f1aed853d7426dfd55402677aa7aca9_1470	6fa0c7d3eb28fffa22129f7cb7363aa8_1508	d5fd1b4f83685157a883838f05845b96_3642	6badda44e8056cb37f8ad7368ed188d2_4266	a11e51e3e9d27439ea3b5ccb13d9d066_2384	10a7b1af6a83d7de8b3ddb173791c6d9_2776	99208419edebc8d197684c252b062c82_2021	44ffbb1a9aaa295e97e8afb4ab27cda0_2100	05cf582fd6b7a2a9b33daf5880b21e38_50	611cdae4c205070ddfa3f1e8c6687b4d_2522	1b3f24b6653e20e68e6a3c45792b637d_1192	a157ed540551fc46452f324682411a41_1773	b04d8b0fafe59e3e0bf8723406711506_1781	a5128d59a21373e87e1751aa3db19548_888	5bb522dd4ab05e8ef68016408893a4b1_2780
csgC		putative curli production protein	19	19	1	52	4049				332	332	332	8c0ffab546cffa8b8312cd6dcbe63fac_1061	e9593a73ee59e109c3a84ae764795e35_1202	a278c521f3462e798f98ab3da4f0ca9c_1324	f65e28defb82d628dede419184f7a1df_1401	6f1aed853d7426dfd55402677aa7aca9_1468	6fa0c7d3eb28fffa22129f7cb7363aa8_1506	d5fd1b4f83685157a883838f05845b96_3640	6badda44e8056cb37f8ad7368ed188d2_4268	a11e51e3e9d27439ea3b5ccb13d9d066_2382	10a7b1af6a83d7de8b3ddb173791c6d9_2774	99208419edebc8d197684c252b062c82_2019	44ffbb1a9aaa295e97e8afb4ab27cda0_2098	05cf582fd6b7a2a9b33daf5880b21e38_52	611cdae4c205070ddfa3f1e8c6687b4d_2520	1b3f24b6653e20e68e6a3c45792b637d_1190	a157ed540551fc46452f324682411a41_1771	b04d8b0fafe59e3e0bf8723406711506_1783	a5128d59a21373e87e1751aa3db19548_886	5bb522dd4ab05e8ef68016408893a4b1_2782
csgD		CsgD DNA-binding transcriptional dual regulator	19	19	1	52	4052				650	650	650	8c0ffab546cffa8b8312cd6dcbe63fac_1064	e9593a73ee59e109c3a84ae764795e35_1199	a278c521f3462e798f98ab3da4f0ca9c_1321	f65e28defb82d628dede419184f7a1df_1404	6f1aed853d7426dfd55402677aa7aca9_1471	6fa0c7d3eb28fffa22129f7cb7363aa8_1509	d5fd1b4f83685157a883838f05845b96_3643	6badda44e8056cb37f8ad7368ed188d2_4265	a11e51e3e9d27439ea3b5ccb13d9d066_2385	10a7b1af6a83d7de8b3ddb173791c6d9_2777	99208419edebc8d197684c252b062c82_2022	44ffbb1a9aaa295e97e8afb4ab27cda0_4441	05cf582fd6b7a2a9b33daf5880b21e38_49	611cdae4c205070ddfa3f1e8c6687b4d_2523	1b3f24b6653e20e68e6a3c45792b637d_1193	a157ed540551fc46452f324682411a41_1774	b04d8b0fafe59e3e0bf8723406711506_1780	a5128d59a21373e87e1751aa3db19548_889	5bb522dd4ab05e8ef68016408893a4b1_2779
csgE		curli transport specificity factor	19	19	1	52	4053				389	389	389	8c0ffab546cffa8b8312cd6dcbe63fac_1065	e9593a73ee59e109c3a84ae764795e35_1198	a278c521f3462e798f98ab3da4f0ca9c_1320	f65e28defb82d628dede419184f7a1df_1405	6f1aed853d7426dfd55402677aa7aca9_1472	6fa0c7d3eb28fffa22129f7cb7363aa8_1510	d5fd1b4f83685157a883838f05845b96_3644	6badda44e8056cb37f8ad7368ed188d2_4264	a11e51e3e9d27439ea3b5ccb13d9d066_2386	10a7b1af6a83d7de8b3ddb173791c6d9_2778	99208419edebc8d197684c252b062c82_2023	44ffbb1a9aaa295e97e8afb4ab27cda0_4440	05cf582fd6b7a2a9b33daf5880b21e38_48	611cdae4c205070ddfa3f1e8c6687b4d_2524	1b3f24b6653e20e68e6a3c45792b637d_1194	a157ed540551fc46452f324682411a41_1775	b04d8b0fafe59e3e0bf8723406711506_1779	a5128d59a21373e87e1751aa3db19548_890	5bb522dd4ab05e8ef68016408893a4b1_2778
csgF		curli assembly component	19	19	1	52	4054				416	416	416	8c0ffab546cffa8b8312cd6dcbe63fac_1066	e9593a73ee59e109c3a84ae764795e35_1197	a278c521f3462e798f98ab3da4f0ca9c_1319	f65e28defb82d628dede419184f7a1df_1406	6f1aed853d7426dfd55402677aa7aca9_1473	6fa0c7d3eb28fffa22129f7cb7363aa8_1511	d5fd1b4f83685157a883838f05845b96_3645	6badda44e8056cb37f8ad7368ed188d2_4263	a11e51e3e9d27439ea3b5ccb13d9d066_2387	10a7b1af6a83d7de8b3ddb173791c6d9_2779	99208419edebc8d197684c252b062c82_2024	44ffbb1a9aaa295e97e8afb4ab27cda0_4439	05cf582fd6b7a2a9b33daf5880b21e38_47	611cdae4c205070ddfa3f1e8c6687b4d_2525	1b3f24b6653e20e68e6a3c45792b637d_1195	a157ed540551fc46452f324682411a41_1776	b04d8b0fafe59e3e0bf8723406711506_1778	a5128d59a21373e87e1751aa3db19548_891	5bb522dd4ab05e8ef68016408893a4b1_2777
csgG		curli secretion channel	19	19	1	52	4055				833	833	833	8c0ffab546cffa8b8312cd6dcbe63fac_1067	e9593a73ee59e109c3a84ae764795e35_1196	a278c521f3462e798f98ab3da4f0ca9c_1318	f65e28defb82d628dede419184f7a1df_1407	6f1aed853d7426dfd55402677aa7aca9_1474	6fa0c7d3eb28fffa22129f7cb7363aa8_1512	d5fd1b4f83685157a883838f05845b96_3646	6badda44e8056cb37f8ad7368ed188d2_4262	a11e51e3e9d27439ea3b5ccb13d9d066_2388	10a7b1af6a83d7de8b3ddb173791c6d9_2780	99208419edebc8d197684c252b062c82_2025	44ffbb1a9aaa295e97e8afb4ab27cda0_4438	05cf582fd6b7a2a9b33daf5880b21e38_46	611cdae4c205070ddfa3f1e8c6687b4d_2526	1b3f24b6653e20e68e6a3c45792b637d_1196	a157ed540551fc46452f324682411a41_1777	b04d8b0fafe59e3e0bf8723406711506_1777	a5128d59a21373e87e1751aa3db19548_892	5bb522dd4ab05e8ef68016408893a4b1_2776
csiD		putative protein	19	19	1	52	6396				977	977	977	8c0ffab546cffa8b8312cd6dcbe63fac_1293	e9593a73ee59e109c3a84ae764795e35_1396	a278c521f3462e798f98ab3da4f0ca9c_2374	f65e28defb82d628dede419184f7a1df_2196	6f1aed853d7426dfd55402677aa7aca9_1699	6fa0c7d3eb28fffa22129f7cb7363aa8_1899	d5fd1b4f83685157a883838f05845b96_2134	6badda44e8056cb37f8ad7368ed188d2_1832	a11e51e3e9d27439ea3b5ccb13d9d066_1422	10a7b1af6a83d7de8b3ddb173791c6d9_2369	99208419edebc8d197684c252b062c82_1028	44ffbb1a9aaa295e97e8afb4ab27cda0_635	05cf582fd6b7a2a9b33daf5880b21e38_3002	611cdae4c205070ddfa3f1e8c6687b4d_2567	1b3f24b6653e20e68e6a3c45792b637d_2056	a157ed540551fc46452f324682411a41_1069	b04d8b0fafe59e3e0bf8723406711506_427	a5128d59a21373e87e1751aa3db19548_2169	5bb522dd4ab05e8ef68016408893a4b1_2545
csiE		stationary phase inducible protein	19	19	1	52	4601				1280	1280	1280	8c0ffab546cffa8b8312cd6dcbe63fac_53	e9593a73ee59e109c3a84ae764795e35_53	a278c521f3462e798f98ab3da4f0ca9c_630	f65e28defb82d628dede419184f7a1df_614	6f1aed853d7426dfd55402677aa7aca9_1203	6fa0c7d3eb28fffa22129f7cb7363aa8_449	d5fd1b4f83685157a883838f05845b96_753	6badda44e8056cb37f8ad7368ed188d2_2357	a11e51e3e9d27439ea3b5ccb13d9d066_451	10a7b1af6a83d7de8b3ddb173791c6d9_1720	99208419edebc8d197684c252b062c82_2646	44ffbb1a9aaa295e97e8afb4ab27cda0_4064	05cf582fd6b7a2a9b33daf5880b21e38_512	611cdae4c205070ddfa3f1e8c6687b4d_53	1b3f24b6653e20e68e6a3c45792b637d_30	a157ed540551fc46452f324682411a41_2534	b04d8b0fafe59e3e0bf8723406711506_2238	a5128d59a21373e87e1751aa3db19548_286	5bb522dd4ab05e8ef68016408893a4b1_509
csiR		CsiR DNA-binding transcriptional repressor	19	19	1	52	6391				662	662	662	8c0ffab546cffa8b8312cd6dcbe63fac_1298	e9593a73ee59e109c3a84ae764795e35_1401	a278c521f3462e798f98ab3da4f0ca9c_2369	f65e28defb82d628dede419184f7a1df_2201	6f1aed853d7426dfd55402677aa7aca9_1694	6fa0c7d3eb28fffa22129f7cb7363aa8_1904	d5fd1b4f83685157a883838f05845b96_2129	6badda44e8056cb37f8ad7368ed188d2_1837	a11e51e3e9d27439ea3b5ccb13d9d066_1427	10a7b1af6a83d7de8b3ddb173791c6d9_2364	99208419edebc8d197684c252b062c82_1023	44ffbb1a9aaa295e97e8afb4ab27cda0_640	05cf582fd6b7a2a9b33daf5880b21e38_2997	611cdae4c205070ddfa3f1e8c6687b4d_2572	1b3f24b6653e20e68e6a3c45792b637d_2051	a157ed540551fc46452f324682411a41_1064	b04d8b0fafe59e3e0bf8723406711506_432	a5128d59a21373e87e1751aa3db19548_2174	5bb522dd4ab05e8ef68016408893a4b1_2550
cspA		CspA DNA-binding transcriptional activator	19	19	1	52	5440				212	212	212	8c0ffab546cffa8b8312cd6dcbe63fac_3243	e9593a73ee59e109c3a84ae764795e35_3245	a278c521f3462e798f98ab3da4f0ca9c_3655	f65e28defb82d628dede419184f7a1df_3641	6f1aed853d7426dfd55402677aa7aca9_3076	6fa0c7d3eb28fffa22129f7cb7363aa8_3249	d5fd1b4f83685157a883838f05845b96_2629	6badda44e8056cb37f8ad7368ed188d2_3009	a11e51e3e9d27439ea3b5ccb13d9d066_3864	10a7b1af6a83d7de8b3ddb173791c6d9_3528	99208419edebc8d197684c252b062c82_3684	44ffbb1a9aaa295e97e8afb4ab27cda0_3222	05cf582fd6b7a2a9b33daf5880b21e38_3790	611cdae4c205070ddfa3f1e8c6687b4d_3725	1b3f24b6653e20e68e6a3c45792b637d_3263	a157ed540551fc46452f324682411a41_4077	b04d8b0fafe59e3e0bf8723406711506_4021	a5128d59a21373e87e1751aa3db19548_3361	5bb522dd4ab05e8ef68016408893a4b1_3015
cspC		stress protein\t member of the CspA family; predicted DNA-binding transcriptional regulator	19	19	1	52	2364				209	209	209	8c0ffab546cffa8b8312cd6dcbe63fac_867	e9593a73ee59e109c3a84ae764795e35_916	a278c521f3462e798f98ab3da4f0ca9c_4203	f65e28defb82d628dede419184f7a1df_4204	6f1aed853d7426dfd55402677aa7aca9_107	6fa0c7d3eb28fffa22129f7cb7363aa8_2073	d5fd1b4f83685157a883838f05845b96_359	6badda44e8056cb37f8ad7368ed188d2_1977	a11e51e3e9d27439ea3b5ccb13d9d066_1192	10a7b1af6a83d7de8b3ddb173791c6d9_1810	99208419edebc8d197684c252b062c82_1809	44ffbb1a9aaa295e97e8afb4ab27cda0_262	05cf582fd6b7a2a9b33daf5880b21e38_3218	611cdae4c205070ddfa3f1e8c6687b4d_1331	1b3f24b6653e20e68e6a3c45792b637d_739	a157ed540551fc46452f324682411a41_3297	b04d8b0fafe59e3e0bf8723406711506_3279	a5128d59a21373e87e1751aa3db19548_1956	5bb522dd4ab05e8ef68016408893a4b1_1065
cspD		DNA replication inhibitor	19	19	1	52	1664				224	224	224	8c0ffab546cffa8b8312cd6dcbe63fac_1615	e9593a73ee59e109c3a84ae764795e35_1640	a278c521f3462e798f98ab3da4f0ca9c_742	f65e28defb82d628dede419184f7a1df_732	6f1aed853d7426dfd55402677aa7aca9_586	6fa0c7d3eb28fffa22129f7cb7363aa8_2626	d5fd1b4f83685157a883838f05845b96_1728	6badda44e8056cb37f8ad7368ed188d2_198	a11e51e3e9d27439ea3b5ccb13d9d066_3794	10a7b1af6a83d7de8b3ddb173791c6d9_873	99208419edebc8d197684c252b062c82_3353	44ffbb1a9aaa295e97e8afb4ab27cda0_1442	05cf582fd6b7a2a9b33daf5880b21e38_3422	611cdae4c205070ddfa3f1e8c6687b4d_2030	1b3f24b6653e20e68e6a3c45792b637d_1351	a157ed540551fc46452f324682411a41_1922	b04d8b0fafe59e3e0bf8723406711506_1632	a5128d59a21373e87e1751aa3db19548_681	5bb522dd4ab05e8ef68016408893a4b1_1931
cspE		transcription antiterminator and regulator of RNA stability	19	19	1	52	1939				209	209	209	8c0ffab546cffa8b8312cd6dcbe63fac_2094	e9593a73ee59e109c3a84ae764795e35_2213	a278c521f3462e798f98ab3da4f0ca9c_2736	f65e28defb82d628dede419184f7a1df_2647	6f1aed853d7426dfd55402677aa7aca9_3367	6fa0c7d3eb28fffa22129f7cb7363aa8_949	d5fd1b4f83685157a883838f05845b96_3537	6badda44e8056cb37f8ad7368ed188d2_4396	a11e51e3e9d27439ea3b5ccb13d9d066_1685	10a7b1af6a83d7de8b3ddb173791c6d9_2209	99208419edebc8d197684c252b062c82_3117	44ffbb1a9aaa295e97e8afb4ab27cda0_2776	05cf582fd6b7a2a9b33daf5880b21e38_3376	611cdae4c205070ddfa3f1e8c6687b4d_3549	1b3f24b6653e20e68e6a3c45792b637d_3635	a157ed540551fc46452f324682411a41_189	b04d8b0fafe59e3e0bf8723406711506_209	a5128d59a21373e87e1751aa3db19548_1357	5bb522dd4ab05e8ef68016408893a4b1_3446
cspG		cold shock protein CspG	19	19	1	52	1552				212	212	212	8c0ffab546cffa8b8312cd6dcbe63fac_1505	e9593a73ee59e109c3a84ae764795e35_1750	a278c521f3462e798f98ab3da4f0ca9c_3390	f65e28defb82d628dede419184f7a1df_3347	6f1aed853d7426dfd55402677aa7aca9_477	6fa0c7d3eb28fffa22129f7cb7363aa8_4746	d5fd1b4f83685157a883838f05845b96_2399	6badda44e8056cb37f8ad7368ed188d2_886	a11e51e3e9d27439ea3b5ccb13d9d066_936	10a7b1af6a83d7de8b3ddb173791c6d9_3274	99208419edebc8d197684c252b062c82_2249	44ffbb1a9aaa295e97e8afb4ab27cda0_2535	05cf582fd6b7a2a9b33daf5880b21e38_1	611cdae4c205070ddfa3f1e8c6687b4d_1921	1b3f24b6653e20e68e6a3c45792b637d_1241	a157ed540551fc46452f324682411a41_1820	b04d8b0fafe59e3e0bf8723406711506_1734	a5128d59a21373e87e1751aa3db19548_4260	5bb522dd4ab05e8ef68016408893a4b1_2040
csrA		carbon storage regulator; pleiotropic regulatory protein for carbon source metabolism	19	19	1	52	6359				185	185	185	8c0ffab546cffa8b8312cd6dcbe63fac_1330	e9593a73ee59e109c3a84ae764795e35_1433	a278c521f3462e798f98ab3da4f0ca9c_2338	f65e28defb82d628dede419184f7a1df_2232	6f1aed853d7426dfd55402677aa7aca9_1662	6fa0c7d3eb28fffa22129f7cb7363aa8_1936	d5fd1b4f83685157a883838f05845b96_2098	6badda44e8056cb37f8ad7368ed188d2_1869	a11e51e3e9d27439ea3b5ccb13d9d066_1458	10a7b1af6a83d7de8b3ddb173791c6d9_2332	99208419edebc8d197684c252b062c82_991	44ffbb1a9aaa295e97e8afb4ab27cda0_672	05cf582fd6b7a2a9b33daf5880b21e38_2965	611cdae4c205070ddfa3f1e8c6687b4d_2604	1b3f24b6653e20e68e6a3c45792b637d_2019	a157ed540551fc46452f324682411a41_1032	b04d8b0fafe59e3e0bf8723406711506_464	a5128d59a21373e87e1751aa3db19548_2205	5bb522dd4ab05e8ef68016408893a4b1_2582
csrD		regulator of CsrB and CsrC decay	19	19	1	52	81				1940	1940	1940	8c0ffab546cffa8b8312cd6dcbe63fac_2407	e9593a73ee59e109c3a84ae764795e35_2510	a278c521f3462e798f98ab3da4f0ca9c_1173	f65e28defb82d628dede419184f7a1df_1173	6f1aed853d7426dfd55402677aa7aca9_2653	6fa0c7d3eb28fffa22129f7cb7363aa8_3090	d5fd1b4f83685157a883838f05845b96_3368	6badda44e8056cb37f8ad7368ed188d2_788	a11e51e3e9d27439ea3b5ccb13d9d066_254	10a7b1af6a83d7de8b3ddb173791c6d9_3785	99208419edebc8d197684c252b062c82_821	44ffbb1a9aaa295e97e8afb4ab27cda0_202	05cf582fd6b7a2a9b33daf5880b21e38_2260	611cdae4c205070ddfa3f1e8c6687b4d_1865	1b3f24b6653e20e68e6a3c45792b637d_2756	a157ed540551fc46452f324682411a41_731	b04d8b0fafe59e3e0bf8723406711506_1030	a5128d59a21373e87e1751aa3db19548_3089	5bb522dd4ab05e8ef68016408893a4b1_3821
cstA		peptide transporter induced by carbon starvation	19	19	1	52	1965				2105	2105	2105	8c0ffab546cffa8b8312cd6dcbe63fac_2068	e9593a73ee59e109c3a84ae764795e35_2239	a278c521f3462e798f98ab3da4f0ca9c_2762	f65e28defb82d628dede419184f7a1df_2621	6f1aed853d7426dfd55402677aa7aca9_3393	6fa0c7d3eb28fffa22129f7cb7363aa8_975	d5fd1b4f83685157a883838f05845b96_3511	6badda44e8056cb37f8ad7368ed188d2_3941	a11e51e3e9d27439ea3b5ccb13d9d066_1659	10a7b1af6a83d7de8b3ddb173791c6d9_2235	99208419edebc8d197684c252b062c82_3144	44ffbb1a9aaa295e97e8afb4ab27cda0_2802	05cf582fd6b7a2a9b33daf5880b21e38_3350	611cdae4c205070ddfa3f1e8c6687b4d_3575	1b3f24b6653e20e68e6a3c45792b637d_3797	a157ed540551fc46452f324682411a41_164	b04d8b0fafe59e3e0bf8723406711506_234	a5128d59a21373e87e1751aa3db19548_1383	5bb522dd4ab05e8ef68016408893a4b1_3418
cueO_1		multicopper oxidase with role in copper homeostasis	19	19	1	52	3414				1550	1550	1550	8c0ffab546cffa8b8312cd6dcbe63fac_412	e9593a73ee59e109c3a84ae764795e35_711	a278c521f3462e798f98ab3da4f0ca9c_291	f65e28defb82d628dede419184f7a1df_316	6f1aed853d7426dfd55402677aa7aca9_1952	6fa0c7d3eb28fffa22129f7cb7363aa8_4887	d5fd1b4f83685157a883838f05845b96_1244	6badda44e8056cb37f8ad7368ed188d2_548	a11e51e3e9d27439ea3b5ccb13d9d066_1051	10a7b1af6a83d7de8b3ddb173791c6d9_1927	99208419edebc8d197684c252b062c82_1341	44ffbb1a9aaa295e97e8afb4ab27cda0_2264	05cf582fd6b7a2a9b33daf5880b21e38_2558	611cdae4c205070ddfa3f1e8c6687b4d_3843	1b3f24b6653e20e68e6a3c45792b637d_3105	a157ed540551fc46452f324682411a41_3721	b04d8b0fafe59e3e0bf8723406711506_3775	a5128d59a21373e87e1751aa3db19548_1029	5bb522dd4ab05e8ef68016408893a4b1_640
cueR		CueR transcriptional dual regulator	19	19	1	52	1306				407	407	407	8c0ffab546cffa8b8312cd6dcbe63fac_2541	e9593a73ee59e109c3a84ae764795e35_2644	a278c521f3462e798f98ab3da4f0ca9c_1801	f65e28defb82d628dede419184f7a1df_1701	6f1aed853d7426dfd55402677aa7aca9_2684	6fa0c7d3eb28fffa22129f7cb7363aa8_635	d5fd1b4f83685157a883838f05845b96_1561	6badda44e8056cb37f8ad7368ed188d2_570	a11e51e3e9d27439ea3b5ccb13d9d066_1395	10a7b1af6a83d7de8b3ddb173791c6d9_900	99208419edebc8d197684c252b062c82_2479	44ffbb1a9aaa295e97e8afb4ab27cda0_4287	05cf582fd6b7a2a9b33daf5880b21e38_1210	611cdae4c205070ddfa3f1e8c6687b4d_3352	1b3f24b6653e20e68e6a3c45792b637d_2890	a157ed540551fc46452f324682411a41_79	b04d8b0fafe59e3e0bf8723406711506_319	a5128d59a21373e87e1751aa3db19548_1048	5bb522dd4ab05e8ef68016408893a4b1_2408
curA		NADPH-dependent curcumin/dihydrocurcumin reductase subunit	19	19	1	52	2726				143	1037	989	8c0ffab546cffa8b8312cd6dcbe63fac_4041	e9593a73ee59e109c3a84ae764795e35_4023	a278c521f3462e798f98ab3da4f0ca9c_3974	f65e28defb82d628dede419184f7a1df_3939	6f1aed853d7426dfd55402677aa7aca9_3604	6fa0c7d3eb28fffa22129f7cb7363aa8_4215	d5fd1b4f83685157a883838f05845b96_2583	6badda44e8056cb37f8ad7368ed188d2_4518	a11e51e3e9d27439ea3b5ccb13d9d066_4153	10a7b1af6a83d7de8b3ddb173791c6d9_4216	99208419edebc8d197684c252b062c82_3933	44ffbb1a9aaa295e97e8afb4ab27cda0_3035	05cf582fd6b7a2a9b33daf5880b21e38_4059	611cdae4c205070ddfa3f1e8c6687b4d_2954	1b3f24b6653e20e68e6a3c45792b637d_4866	a157ed540551fc46452f324682411a41_4329	b04d8b0fafe59e3e0bf8723406711506_4411	a5128d59a21373e87e1751aa3db19548_3741	5bb522dd4ab05e8ef68016408893a4b1_4151
cusA_1		copper / silver efflux transport system - membrane subunit	19	19	1	52	1990				3143	3143	3143	8c0ffab546cffa8b8312cd6dcbe63fac_2044	e9593a73ee59e109c3a84ae764795e35_2263	a278c521f3462e798f98ab3da4f0ca9c_4181	f65e28defb82d628dede419184f7a1df_4169	6f1aed853d7426dfd55402677aa7aca9_3654	6fa0c7d3eb28fffa22129f7cb7363aa8_3787	d5fd1b4f83685157a883838f05845b96_4287	6badda44e8056cb37f8ad7368ed188d2_4194	a11e51e3e9d27439ea3b5ccb13d9d066_4310	10a7b1af6a83d7de8b3ddb173791c6d9_4275	99208419edebc8d197684c252b062c82_4105	44ffbb1a9aaa295e97e8afb4ab27cda0_4367	05cf582fd6b7a2a9b33daf5880b21e38_4355	611cdae4c205070ddfa3f1e8c6687b4d_4109	1b3f24b6653e20e68e6a3c45792b637d_3772	a157ed540551fc46452f324682411a41_140	b04d8b0fafe59e3e0bf8723406711506_258	a5128d59a21373e87e1751aa3db19548_4220	5bb522dd4ab05e8ef68016408893a4b1_3722
cusB_1		copper / silver efflux transport system - membrane fusion protein	19	19	1	52	1991				1223	1223	1223	8c0ffab546cffa8b8312cd6dcbe63fac_2043	e9593a73ee59e109c3a84ae764795e35_2264	a278c521f3462e798f98ab3da4f0ca9c_4180	f65e28defb82d628dede419184f7a1df_4168	6f1aed853d7426dfd55402677aa7aca9_3655	6fa0c7d3eb28fffa22129f7cb7363aa8_3788	d5fd1b4f83685157a883838f05845b96_4288	6badda44e8056cb37f8ad7368ed188d2_4193	a11e51e3e9d27439ea3b5ccb13d9d066_4311	10a7b1af6a83d7de8b3ddb173791c6d9_4276	99208419edebc8d197684c252b062c82_4104	44ffbb1a9aaa295e97e8afb4ab27cda0_4368	05cf582fd6b7a2a9b33daf5880b21e38_4356	611cdae4c205070ddfa3f1e8c6687b4d_4108	1b3f24b6653e20e68e6a3c45792b637d_3771	a157ed540551fc46452f324682411a41_139	b04d8b0fafe59e3e0bf8723406711506_259	a5128d59a21373e87e1751aa3db19548_4221	5bb522dd4ab05e8ef68016408893a4b1_3721
cusF_1		copper / silver efflux transport system - periplasmic binding protein	19	19	1	52	1992				332	332	332	8c0ffab546cffa8b8312cd6dcbe63fac_2042	e9593a73ee59e109c3a84ae764795e35_2265	a278c521f3462e798f98ab3da4f0ca9c_4179	f65e28defb82d628dede419184f7a1df_4167	6f1aed853d7426dfd55402677aa7aca9_3656	6fa0c7d3eb28fffa22129f7cb7363aa8_3789	d5fd1b4f83685157a883838f05845b96_4289	6badda44e8056cb37f8ad7368ed188d2_4192	a11e51e3e9d27439ea3b5ccb13d9d066_4312	10a7b1af6a83d7de8b3ddb173791c6d9_4277	99208419edebc8d197684c252b062c82_4103	44ffbb1a9aaa295e97e8afb4ab27cda0_4369	05cf582fd6b7a2a9b33daf5880b21e38_4357	611cdae4c205070ddfa3f1e8c6687b4d_4107	1b3f24b6653e20e68e6a3c45792b637d_3770	a157ed540551fc46452f324682411a41_138	b04d8b0fafe59e3e0bf8723406711506_260	a5128d59a21373e87e1751aa3db19548_4222	5bb522dd4ab05e8ef68016408893a4b1_3720
cutA		copper binding protein CutA	19	19	1	52	3127				338	338	338	8c0ffab546cffa8b8312cd6dcbe63fac_1261	e9593a73ee59e109c3a84ae764795e35_502	a278c521f3462e798f98ab3da4f0ca9c_1422	f65e28defb82d628dede419184f7a1df_3392	6f1aed853d7426dfd55402677aa7aca9_852	6fa0c7d3eb28fffa22129f7cb7363aa8_2850	d5fd1b4f83685157a883838f05845b96_708	6badda44e8056cb37f8ad7368ed188d2_2776	a11e51e3e9d27439ea3b5ccb13d9d066_1971	10a7b1af6a83d7de8b3ddb173791c6d9_3410	99208419edebc8d197684c252b062c82_522	44ffbb1a9aaa295e97e8afb4ab27cda0_1029	05cf582fd6b7a2a9b33daf5880b21e38_1477	611cdae4c205070ddfa3f1e8c6687b4d_635	1b3f24b6653e20e68e6a3c45792b637d_2127	a157ed540551fc46452f324682411a41_1254	b04d8b0fafe59e3e0bf8723406711506_1211	a5128d59a21373e87e1751aa3db19548_1768	5bb522dd4ab05e8ef68016408893a4b1_2211
cutC		copper homeostasis protein	19	19	1	52	2417				746	746	746	8c0ffab546cffa8b8312cd6dcbe63fac_2551	e9593a73ee59e109c3a84ae764795e35_2778	a278c521f3462e798f98ab3da4f0ca9c_1899	f65e28defb82d628dede419184f7a1df_1780	6f1aed853d7426dfd55402677aa7aca9_55	6fa0c7d3eb28fffa22129f7cb7363aa8_2020	d5fd1b4f83685157a883838f05845b96_3958	6badda44e8056cb37f8ad7368ed188d2_333	a11e51e3e9d27439ea3b5ccb13d9d066_1245	10a7b1af6a83d7de8b3ddb173791c6d9_1877	99208419edebc8d197684c252b062c82_1757	44ffbb1a9aaa295e97e8afb4ab27cda0_313	05cf582fd6b7a2a9b33daf5880b21e38_2802	611cdae4c205070ddfa3f1e8c6687b4d_1383	1b3f24b6653e20e68e6a3c45792b637d_687	a157ed540551fc46452f324682411a41_3398	b04d8b0fafe59e3e0bf8723406711506_3484	a5128d59a21373e87e1751aa3db19548_3021	5bb522dd4ab05e8ef68016408893a4b1_1012
cvpA		membrane protein required for colicin V production	19	19	1	52	4850				488	488	488	8c0ffab546cffa8b8312cd6dcbe63fac_258	e9593a73ee59e109c3a84ae764795e35_258	a278c521f3462e798f98ab3da4f0ca9c_64	f65e28defb82d628dede419184f7a1df_149	6f1aed853d7426dfd55402677aa7aca9_2953	6fa0c7d3eb28fffa22129f7cb7363aa8_1855	d5fd1b4f83685157a883838f05845b96_2806	6badda44e8056cb37f8ad7368ed188d2_151	a11e51e3e9d27439ea3b5ccb13d9d066_2201	10a7b1af6a83d7de8b3ddb173791c6d9_215	99208419edebc8d197684c252b062c82_233	44ffbb1a9aaa295e97e8afb4ab27cda0_525	05cf582fd6b7a2a9b33daf5880b21e38_772	611cdae4c205070ddfa3f1e8c6687b4d_313	1b3f24b6653e20e68e6a3c45792b637d_287	a157ed540551fc46452f324682411a41_1482	b04d8b0fafe59e3e0bf8723406711506_1550	a5128d59a21373e87e1751aa3db19548_197	5bb522dd4ab05e8ef68016408893a4b1_301
cvrA		YcgO CPA1 Transporter	19	19	1	52	3925				1736	1736	1736	8c0ffab546cffa8b8312cd6dcbe63fac_939	e9593a73ee59e109c3a84ae764795e35_1325	a278c521f3462e798f98ab3da4f0ca9c_2544	f65e28defb82d628dede419184f7a1df_2444	6f1aed853d7426dfd55402677aa7aca9_1345	6fa0c7d3eb28fffa22129f7cb7363aa8_1118	d5fd1b4f83685157a883838f05845b96_109	6badda44e8056cb37f8ad7368ed188d2_2745	a11e51e3e9d27439ea3b5ccb13d9d066_3053	10a7b1af6a83d7de8b3ddb173791c6d9_1216	99208419edebc8d197684c252b062c82_1232	44ffbb1a9aaa295e97e8afb4ab27cda0_2672	05cf582fd6b7a2a9b33daf5880b21e38_214	611cdae4c205070ddfa3f1e8c6687b4d_2398	1b3f24b6653e20e68e6a3c45792b637d_990	a157ed540551fc46452f324682411a41_3982	b04d8b0fafe59e3e0bf8723406711506_4017	a5128d59a21373e87e1751aa3db19548_2330	5bb522dd4ab05e8ef68016408893a4b1_1676
cyaA		adenylate cyclase	19	19	1	51	82				2546	2546	2546	8c0ffab546cffa8b8312cd6dcbe63fac_3019	e9593a73ee59e109c3a84ae764795e35_3020	a278c521f3462e798f98ab3da4f0ca9c_3043	f65e28defb82d628dede419184f7a1df_2943	6f1aed853d7426dfd55402677aa7aca9_3714	6fa0c7d3eb28fffa22129f7cb7363aa8_4509	d5fd1b4f83685157a883838f05845b96_3444	6badda44e8056cb37f8ad7368ed188d2_2961	a11e51e3e9d27439ea3b5ccb13d9d066_3157	10a7b1af6a83d7de8b3ddb173791c6d9_3743	99208419edebc8d197684c252b062c82_2932	44ffbb1a9aaa295e97e8afb4ab27cda0_2144	05cf582fd6b7a2a9b33daf5880b21e38_2883	611cdae4c205070ddfa3f1e8c6687b4d_3890	1b3f24b6653e20e68e6a3c45792b637d_3450	a157ed540551fc46452f324682411a41_3655	b04d8b0fafe59e3e0bf8723406711506_3654	a5128d59a21373e87e1751aa3db19548_2701	5bb522dd4ab05e8ef68016408893a4b1_3181
cyaY		frataxin\t iron-binding and oxidizing protein	19	19	1	51	83				320	320	320	8c0ffab546cffa8b8312cd6dcbe63fac_3020	e9593a73ee59e109c3a84ae764795e35_3019	a278c521f3462e798f98ab3da4f0ca9c_3044	f65e28defb82d628dede419184f7a1df_2944	6f1aed853d7426dfd55402677aa7aca9_3713	6fa0c7d3eb28fffa22129f7cb7363aa8_4510	d5fd1b4f83685157a883838f05845b96_3445	6badda44e8056cb37f8ad7368ed188d2_2962	a11e51e3e9d27439ea3b5ccb13d9d066_3156	10a7b1af6a83d7de8b3ddb173791c6d9_3744	99208419edebc8d197684c252b062c82_2931	44ffbb1a9aaa295e97e8afb4ab27cda0_2145	05cf582fd6b7a2a9b33daf5880b21e38_2882	611cdae4c205070ddfa3f1e8c6687b4d_3891	1b3f24b6653e20e68e6a3c45792b637d_3449	a157ed540551fc46452f324682411a41_3656	b04d8b0fafe59e3e0bf8723406711506_3653	a5128d59a21373e87e1751aa3db19548_2700	5bb522dd4ab05e8ef68016408893a4b1_3180
cybB		cytochrome b561	19	19	1	52	2758				530	530	530	8c0ffab546cffa8b8312cd6dcbe63fac_3153	e9593a73ee59e109c3a84ae764795e35_3155	a278c521f3462e798f98ab3da4f0ca9c_1527	f65e28defb82d628dede419184f7a1df_1427	6f1aed853d7426dfd55402677aa7aca9_3634	6fa0c7d3eb28fffa22129f7cb7363aa8_3885	d5fd1b4f83685157a883838f05845b96_2551	6badda44e8056cb37f8ad7368ed188d2_4405	a11e51e3e9d27439ea3b5ccb13d9d066_4318	10a7b1af6a83d7de8b3ddb173791c6d9_3322	99208419edebc8d197684c252b062c82_3602	44ffbb1a9aaa295e97e8afb4ab27cda0_3065	05cf582fd6b7a2a9b33daf5880b21e38_4394	611cdae4c205070ddfa3f1e8c6687b4d_2985	1b3f24b6653e20e68e6a3c45792b637d_780	a157ed540551fc46452f324682411a41_3129	b04d8b0fafe59e3e0bf8723406711506_2978	a5128d59a21373e87e1751aa3db19548_2958	5bb522dd4ab05e8ef68016408893a4b1_1879
cybC		cytochrome b562 (soluble)	19	19	1	52	3233				386	386	386	8c0ffab546cffa8b8312cd6dcbe63fac_1161	e9593a73ee59e109c3a84ae764795e35_402	a278c521f3462e798f98ab3da4f0ca9c_490	f65e28defb82d628dede419184f7a1df_466	6f1aed853d7426dfd55402677aa7aca9_956	6fa0c7d3eb28fffa22129f7cb7363aa8_2673	d5fd1b4f83685157a883838f05845b96_608	6badda44e8056cb37f8ad7368ed188d2_1325	a11e51e3e9d27439ea3b5ccb13d9d066_2837	10a7b1af6a83d7de8b3ddb173791c6d9_3224	99208419edebc8d197684c252b062c82_419	44ffbb1a9aaa295e97e8afb4ab27cda0_1125	05cf582fd6b7a2a9b33daf5880b21e38_3100	611cdae4c205070ddfa3f1e8c6687b4d_738	1b3f24b6653e20e68e6a3c45792b637d_3519	a157ed540551fc46452f324682411a41_1145	b04d8b0fafe59e3e0bf8723406711506_1320	a5128d59a21373e87e1751aa3db19548_2139	5bb522dd4ab05e8ef68016408893a4b1_902
cycA		serine / alanine / glycine / cycloserine:H+symporter	19	19	1	52	3209				1412	1412	1412	8c0ffab546cffa8b8312cd6dcbe63fac_1185	e9593a73ee59e109c3a84ae764795e35_426	a278c521f3462e798f98ab3da4f0ca9c_466	f65e28defb82d628dede419184f7a1df_490	6f1aed853d7426dfd55402677aa7aca9_933	6fa0c7d3eb28fffa22129f7cb7363aa8_2699	d5fd1b4f83685157a883838f05845b96_632	6badda44e8056cb37f8ad7368ed188d2_1301	a11e51e3e9d27439ea3b5ccb13d9d066_2860	10a7b1af6a83d7de8b3ddb173791c6d9_3201	99208419edebc8d197684c252b062c82_442	44ffbb1a9aaa295e97e8afb4ab27cda0_1102	05cf582fd6b7a2a9b33daf5880b21e38_3077	611cdae4c205070ddfa3f1e8c6687b4d_715	1b3f24b6653e20e68e6a3c45792b637d_3496	a157ed540551fc46452f324682411a41_1170	b04d8b0fafe59e3e0bf8723406711506_1295	a5128d59a21373e87e1751aa3db19548_2116	5bb522dd4ab05e8ef68016408893a4b1_928
cydA		cytochrome bd-I terminal oxidase subunit I	19	19	1	52	1833				1568	1568	1568	8c0ffab546cffa8b8312cd6dcbe63fac_3444	e9593a73ee59e109c3a84ae764795e35_3446	a278c521f3462e798f98ab3da4f0ca9c_2696	f65e28defb82d628dede419184f7a1df_2555	6f1aed853d7426dfd55402677aa7aca9_3306	6fa0c7d3eb28fffa22129f7cb7363aa8_1281	d5fd1b4f83685157a883838f05845b96_1597	6badda44e8056cb37f8ad7368ed188d2_2545	a11e51e3e9d27439ea3b5ccb13d9d066_2519	10a7b1af6a83d7de8b3ddb173791c6d9_725	99208419edebc8d197684c252b062c82_2438	44ffbb1a9aaa295e97e8afb4ab27cda0_2856	05cf582fd6b7a2a9b33daf5880b21e38_1812	611cdae4c205070ddfa3f1e8c6687b4d_2220	1b3f24b6653e20e68e6a3c45792b637d_2706	a157ed540551fc46452f324682411a41_308	b04d8b0fafe59e3e0bf8723406711506_90	a5128d59a21373e87e1751aa3db19548_2919	5bb522dd4ab05e8ef68016408893a4b1_3252
cydB		cytochrome bd-I terminal oxidase subunit II	19	19	1	52	1821				1139	1139	1139	8c0ffab546cffa8b8312cd6dcbe63fac_3443	e9593a73ee59e109c3a84ae764795e35_3445	a278c521f3462e798f98ab3da4f0ca9c_2695	f65e28defb82d628dede419184f7a1df_2556	6f1aed853d7426dfd55402677aa7aca9_3307	6fa0c7d3eb28fffa22129f7cb7363aa8_1280	d5fd1b4f83685157a883838f05845b96_1598	6badda44e8056cb37f8ad7368ed188d2_2544	a11e51e3e9d27439ea3b5ccb13d9d066_2518	10a7b1af6a83d7de8b3ddb173791c6d9_726	99208419edebc8d197684c252b062c82_2437	44ffbb1a9aaa295e97e8afb4ab27cda0_2855	05cf582fd6b7a2a9b33daf5880b21e38_1811	611cdae4c205070ddfa3f1e8c6687b4d_2219	1b3f24b6653e20e68e6a3c45792b637d_2705	a157ed540551fc46452f324682411a41_309	b04d8b0fafe59e3e0bf8723406711506_89	a5128d59a21373e87e1751aa3db19548_2920	5bb522dd4ab05e8ef68016408893a4b1_3253
cydC		glutathione / L-cysteine efflux transporter - CydC subunit	19	19	1	52	1658				1721	1721	1721	8c0ffab546cffa8b8312cd6dcbe63fac_1608	e9593a73ee59e109c3a84ae764795e35_1647	a278c521f3462e798f98ab3da4f0ca9c_736	f65e28defb82d628dede419184f7a1df_738	6f1aed853d7426dfd55402677aa7aca9_580	6fa0c7d3eb28fffa22129f7cb7363aa8_2632	d5fd1b4f83685157a883838f05845b96_1721	6badda44e8056cb37f8ad7368ed188d2_191	a11e51e3e9d27439ea3b5ccb13d9d066_832	10a7b1af6a83d7de8b3ddb173791c6d9_2654	99208419edebc8d197684c252b062c82_3347	44ffbb1a9aaa295e97e8afb4ab27cda0_1448	05cf582fd6b7a2a9b33daf5880b21e38_3416	611cdae4c205070ddfa3f1e8c6687b4d_2024	1b3f24b6653e20e68e6a3c45792b637d_1345	a157ed540551fc46452f324682411a41_1916	b04d8b0fafe59e3e0bf8723406711506_1638	a5128d59a21373e87e1751aa3db19548_687	5bb522dd4ab05e8ef68016408893a4b1_1937
cydD		glutathione / L-cysteine efflux transporter - CydD subunit	19	19	1	52	1657				1766	1766	1766	8c0ffab546cffa8b8312cd6dcbe63fac_1607	e9593a73ee59e109c3a84ae764795e35_1648	a278c521f3462e798f98ab3da4f0ca9c_735	f65e28defb82d628dede419184f7a1df_739	6f1aed853d7426dfd55402677aa7aca9_579	6fa0c7d3eb28fffa22129f7cb7363aa8_2633	d5fd1b4f83685157a883838f05845b96_1720	6badda44e8056cb37f8ad7368ed188d2_190	a11e51e3e9d27439ea3b5ccb13d9d066_833	10a7b1af6a83d7de8b3ddb173791c6d9_2653	99208419edebc8d197684c252b062c82_3346	44ffbb1a9aaa295e97e8afb4ab27cda0_1449	05cf582fd6b7a2a9b33daf5880b21e38_3415	611cdae4c205070ddfa3f1e8c6687b4d_2023	1b3f24b6653e20e68e6a3c45792b637d_1344	a157ed540551fc46452f324682411a41_1915	b04d8b0fafe59e3e0bf8723406711506_1639	a5128d59a21373e87e1751aa3db19548_688	5bb522dd4ab05e8ef68016408893a4b1_1938
cynR		CynR DNA-binding transcriptional repressor	19	19	1	52	1160				899	899	899	8c0ffab546cffa8b8312cd6dcbe63fac_3372	e9593a73ee59e109c3a84ae764795e35_3371	a278c521f3462e798f98ab3da4f0ca9c_2801	f65e28defb82d628dede419184f7a1df_2700	6f1aed853d7426dfd55402677aa7aca9_2253	6fa0c7d3eb28fffa22129f7cb7363aa8_3180	d5fd1b4f83685157a883838f05845b96_3025	6badda44e8056cb37f8ad7368ed188d2_3267	a11e51e3e9d27439ea3b5ccb13d9d066_4270	10a7b1af6a83d7de8b3ddb173791c6d9_1040	99208419edebc8d197684c252b062c82_3709	44ffbb1a9aaa295e97e8afb4ab27cda0_3425	05cf582fd6b7a2a9b33daf5880b21e38_1071	611cdae4c205070ddfa3f1e8c6687b4d_4028	1b3f24b6653e20e68e6a3c45792b637d_4544	a157ed540551fc46452f324682411a41_2738	b04d8b0fafe59e3e0bf8723406711506_2752	a5128d59a21373e87e1751aa3db19548_3493	5bb522dd4ab05e8ef68016408893a4b1_3864
cynS		cyanase monomer	19	19	1	52	1162				470	470	470	8c0ffab546cffa8b8312cd6dcbe63fac_3374	e9593a73ee59e109c3a84ae764795e35_3369	a278c521f3462e798f98ab3da4f0ca9c_2799	f65e28defb82d628dede419184f7a1df_2702	6f1aed853d7426dfd55402677aa7aca9_2251	6fa0c7d3eb28fffa22129f7cb7363aa8_3182	d5fd1b4f83685157a883838f05845b96_3027	6badda44e8056cb37f8ad7368ed188d2_3269	a11e51e3e9d27439ea3b5ccb13d9d066_4268	10a7b1af6a83d7de8b3ddb173791c6d9_1038	99208419edebc8d197684c252b062c82_3711	44ffbb1a9aaa295e97e8afb4ab27cda0_3423	05cf582fd6b7a2a9b33daf5880b21e38_1073	611cdae4c205070ddfa3f1e8c6687b4d_4026	1b3f24b6653e20e68e6a3c45792b637d_4542	a157ed540551fc46452f324682411a41_2736	b04d8b0fafe59e3e0bf8723406711506_2754	a5128d59a21373e87e1751aa3db19548_3491	5bb522dd4ab05e8ef68016408893a4b1_3866
cynT		carbonic anhydrase monomer	19	19	1	52	1161				515	659	651	8c0ffab546cffa8b8312cd6dcbe63fac_3373	e9593a73ee59e109c3a84ae764795e35_3370	a278c521f3462e798f98ab3da4f0ca9c_2800	f65e28defb82d628dede419184f7a1df_2701	6f1aed853d7426dfd55402677aa7aca9_2252	6fa0c7d3eb28fffa22129f7cb7363aa8_3181	d5fd1b4f83685157a883838f05845b96_3026	6badda44e8056cb37f8ad7368ed188d2_3268	a11e51e3e9d27439ea3b5ccb13d9d066_4269	10a7b1af6a83d7de8b3ddb173791c6d9_1039	99208419edebc8d197684c252b062c82_3710	44ffbb1a9aaa295e97e8afb4ab27cda0_3424	05cf582fd6b7a2a9b33daf5880b21e38_1072	611cdae4c205070ddfa3f1e8c6687b4d_4027	1b3f24b6653e20e68e6a3c45792b637d_4543	a157ed540551fc46452f324682411a41_2737	b04d8b0fafe59e3e0bf8723406711506_2753	a5128d59a21373e87e1751aa3db19548_3492	5bb522dd4ab05e8ef68016408893a4b1_3865
cynX		cyanate transporter	19	19	1	52	1163				1181	1181	1181	8c0ffab546cffa8b8312cd6dcbe63fac_3375	e9593a73ee59e109c3a84ae764795e35_3368	a278c521f3462e798f98ab3da4f0ca9c_2798	f65e28defb82d628dede419184f7a1df_2703	6f1aed853d7426dfd55402677aa7aca9_2250	6fa0c7d3eb28fffa22129f7cb7363aa8_3183	d5fd1b4f83685157a883838f05845b96_3028	6badda44e8056cb37f8ad7368ed188d2_3270	a11e51e3e9d27439ea3b5ccb13d9d066_4267	10a7b1af6a83d7de8b3ddb173791c6d9_1037	99208419edebc8d197684c252b062c82_3712	44ffbb1a9aaa295e97e8afb4ab27cda0_3422	05cf582fd6b7a2a9b33daf5880b21e38_1074	611cdae4c205070ddfa3f1e8c6687b4d_4025	1b3f24b6653e20e68e6a3c45792b637d_4541	a157ed540551fc46452f324682411a41_2735	b04d8b0fafe59e3e0bf8723406711506_2755	a5128d59a21373e87e1751aa3db19548_3490	5bb522dd4ab05e8ef68016408893a4b1_3867
cyoA		cytochrome bo terminal oxidase subunit II	19	19	1	52	1250				947	947	947	8c0ffab546cffa8b8312cd6dcbe63fac_2487	e9593a73ee59e109c3a84ae764795e35_2590	a278c521f3462e798f98ab3da4f0ca9c_3822	f65e28defb82d628dede419184f7a1df_3800	6f1aed853d7426dfd55402677aa7aca9_2738	6fa0c7d3eb28fffa22129f7cb7363aa8_581	d5fd1b4f83685157a883838f05845b96_1506	6badda44e8056cb37f8ad7368ed188d2_624	a11e51e3e9d27439ea3b5ccb13d9d066_1341	10a7b1af6a83d7de8b3ddb173791c6d9_954	99208419edebc8d197684c252b062c82_2534	44ffbb1a9aaa295e97e8afb4ab27cda0_1571	05cf582fd6b7a2a9b33daf5880b21e38_1156	611cdae4c205070ddfa3f1e8c6687b4d_3298	1b3f24b6653e20e68e6a3c45792b637d_2944	a157ed540551fc46452f324682411a41_24	b04d8b0fafe59e3e0bf8723406711506_374	a5128d59a21373e87e1751aa3db19548_1102	5bb522dd4ab05e8ef68016408893a4b1_2462
cyoB		cytochrome bo terminal oxidase subunit I	19	19	1	52	1249				1991	1991	1991	8c0ffab546cffa8b8312cd6dcbe63fac_2486	e9593a73ee59e109c3a84ae764795e35_2589	a278c521f3462e798f98ab3da4f0ca9c_3823	f65e28defb82d628dede419184f7a1df_3799	6f1aed853d7426dfd55402677aa7aca9_2739	6fa0c7d3eb28fffa22129f7cb7363aa8_580	d5fd1b4f83685157a883838f05845b96_1505	6badda44e8056cb37f8ad7368ed188d2_625	a11e51e3e9d27439ea3b5ccb13d9d066_1340	10a7b1af6a83d7de8b3ddb173791c6d9_955	99208419edebc8d197684c252b062c82_2535	44ffbb1a9aaa295e97e8afb4ab27cda0_1570	05cf582fd6b7a2a9b33daf5880b21e38_1155	611cdae4c205070ddfa3f1e8c6687b4d_3297	1b3f24b6653e20e68e6a3c45792b637d_2945	a157ed540551fc46452f324682411a41_23	b04d8b0fafe59e3e0bf8723406711506_375	a5128d59a21373e87e1751aa3db19548_1103	5bb522dd4ab05e8ef68016408893a4b1_2463
cyoC		cytochrome bo terminal oxidase subunit III	19	19	1	52	1248				614	614	614	8c0ffab546cffa8b8312cd6dcbe63fac_2485	e9593a73ee59e109c3a84ae764795e35_2588	a278c521f3462e798f98ab3da4f0ca9c_3824	f65e28defb82d628dede419184f7a1df_3798	6f1aed853d7426dfd55402677aa7aca9_2740	6fa0c7d3eb28fffa22129f7cb7363aa8_579	d5fd1b4f83685157a883838f05845b96_1504	6badda44e8056cb37f8ad7368ed188d2_626	a11e51e3e9d27439ea3b5ccb13d9d066_1339	10a7b1af6a83d7de8b3ddb173791c6d9_956	99208419edebc8d197684c252b062c82_2536	44ffbb1a9aaa295e97e8afb4ab27cda0_1569	05cf582fd6b7a2a9b33daf5880b21e38_1154	611cdae4c205070ddfa3f1e8c6687b4d_3296	1b3f24b6653e20e68e6a3c45792b637d_2946	a157ed540551fc46452f324682411a41_22	b04d8b0fafe59e3e0bf8723406711506_376	a5128d59a21373e87e1751aa3db19548_1104	5bb522dd4ab05e8ef68016408893a4b1_2464
cyoD		cytochrome bo terminal oxidase subunit IV	19	19	1	52	1247				329	329	329	8c0ffab546cffa8b8312cd6dcbe63fac_2484	e9593a73ee59e109c3a84ae764795e35_2587	a278c521f3462e798f98ab3da4f0ca9c_3825	f65e28defb82d628dede419184f7a1df_3797	6f1aed853d7426dfd55402677aa7aca9_2741	6fa0c7d3eb28fffa22129f7cb7363aa8_578	d5fd1b4f83685157a883838f05845b96_1503	6badda44e8056cb37f8ad7368ed188d2_627	a11e51e3e9d27439ea3b5ccb13d9d066_1338	10a7b1af6a83d7de8b3ddb173791c6d9_957	99208419edebc8d197684c252b062c82_2537	44ffbb1a9aaa295e97e8afb4ab27cda0_1568	05cf582fd6b7a2a9b33daf5880b21e38_1153	611cdae4c205070ddfa3f1e8c6687b4d_3295	1b3f24b6653e20e68e6a3c45792b637d_2947	a157ed540551fc46452f324682411a41_21	b04d8b0fafe59e3e0bf8723406711506_377	a5128d59a21373e87e1751aa3db19548_1105	5bb522dd4ab05e8ef68016408893a4b1_2465
cyoE		heme O synthase	19	19	1	52	1246				890	890	890	8c0ffab546cffa8b8312cd6dcbe63fac_2483	e9593a73ee59e109c3a84ae764795e35_2586	a278c521f3462e798f98ab3da4f0ca9c_3826	f65e28defb82d628dede419184f7a1df_3796	6f1aed853d7426dfd55402677aa7aca9_2742	6fa0c7d3eb28fffa22129f7cb7363aa8_577	d5fd1b4f83685157a883838f05845b96_1502	6badda44e8056cb37f8ad7368ed188d2_628	a11e51e3e9d27439ea3b5ccb13d9d066_1337	10a7b1af6a83d7de8b3ddb173791c6d9_958	99208419edebc8d197684c252b062c82_2538	44ffbb1a9aaa295e97e8afb4ab27cda0_1567	05cf582fd6b7a2a9b33daf5880b21e38_1152	611cdae4c205070ddfa3f1e8c6687b4d_3294	1b3f24b6653e20e68e6a3c45792b637d_2948	a157ed540551fc46452f324682411a41_20	b04d8b0fafe59e3e0bf8723406711506_378	a5128d59a21373e87e1751aa3db19548_1106	5bb522dd4ab05e8ef68016408893a4b1_2466
cysA		sulfate / thiosulfate ABC transporter - ATP binding subunit	19	19	1	52	4722				1097	1097	1097	8c0ffab546cffa8b8312cd6dcbe63fac_165	e9593a73ee59e109c3a84ae764795e35_165	a278c521f3462e798f98ab3da4f0ca9c_2867	f65e28defb82d628dede419184f7a1df_2767	6f1aed853d7426dfd55402677aa7aca9_1096	6fa0c7d3eb28fffa22129f7cb7363aa8_87	d5fd1b4f83685157a883838f05845b96_861	6badda44e8056cb37f8ad7368ed188d2_2415	a11e51e3e9d27439ea3b5ccb13d9d066_343	10a7b1af6a83d7de8b3ddb173791c6d9_63	99208419edebc8d197684c252b062c82_327	44ffbb1a9aaa295e97e8afb4ab27cda0_1797	05cf582fd6b7a2a9b33daf5880b21e38_619	611cdae4c205070ddfa3f1e8c6687b4d_160	1b3f24b6653e20e68e6a3c45792b637d_140	a157ed540551fc46452f324682411a41_2644	b04d8b0fafe59e3e0bf8723406711506_2128	a5128d59a21373e87e1751aa3db19548_395	5bb522dd4ab05e8ef68016408893a4b1_402
cysB		CysB-O-acetyl-L-serine DNA-binding transcriptional dual regulator	19	19	1	52	3822				974	974	974	8c0ffab546cffa8b8312cd6dcbe63fac_3654	e9593a73ee59e109c3a84ae764795e35_3676	a278c521f3462e798f98ab3da4f0ca9c_1641	f65e28defb82d628dede419184f7a1df_1539	6f1aed853d7426dfd55402677aa7aca9_1256	6fa0c7d3eb28fffa22129f7cb7363aa8_1702	d5fd1b4f83685157a883838f05845b96_197	6badda44e8056cb37f8ad7368ed188d2_963	a11e51e3e9d27439ea3b5ccb13d9d066_773	10a7b1af6a83d7de8b3ddb173791c6d9_1129	99208419edebc8d197684c252b062c82_1144	44ffbb1a9aaa295e97e8afb4ab27cda0_1176	05cf582fd6b7a2a9b33daf5880b21e38_373	611cdae4c205070ddfa3f1e8c6687b4d_2311	1b3f24b6653e20e68e6a3c45792b637d_892	a157ed540551fc46452f324682411a41_3032	b04d8b0fafe59e3e0bf8723406711506_3075	a5128d59a21373e87e1751aa3db19548_1194	5bb522dd4ab05e8ef68016408893a4b1_1765
cysC		adenylylsulfate kinase	19	19	1	52	6295				605	605	605	8c0ffab546cffa8b8312cd6dcbe63fac_1385	e9593a73ee59e109c3a84ae764795e35_1488	a278c521f3462e798f98ab3da4f0ca9c_2925	f65e28defb82d628dede419184f7a1df_2825	6f1aed853d7426dfd55402677aa7aca9_1607	6fa0c7d3eb28fffa22129f7cb7363aa8_1991	d5fd1b4f83685157a883838f05845b96_2043	6badda44e8056cb37f8ad7368ed188d2_1924	a11e51e3e9d27439ea3b5ccb13d9d066_1513	10a7b1af6a83d7de8b3ddb173791c6d9_2277	99208419edebc8d197684c252b062c82_936	44ffbb1a9aaa295e97e8afb4ab27cda0_728	05cf582fd6b7a2a9b33daf5880b21e38_4438	611cdae4c205070ddfa3f1e8c6687b4d_2660	1b3f24b6653e20e68e6a3c45792b637d_1960	a157ed540551fc46452f324682411a41_977	b04d8b0fafe59e3e0bf8723406711506_519	a5128d59a21373e87e1751aa3db19548_2260	5bb522dd4ab05e8ef68016408893a4b1_2637
cysD		sulfate adenylyltransferase	19	19	1	52	6293				908	908	908	8c0ffab546cffa8b8312cd6dcbe63fac_1387	e9593a73ee59e109c3a84ae764795e35_1490	a278c521f3462e798f98ab3da4f0ca9c_2927	f65e28defb82d628dede419184f7a1df_2827	6f1aed853d7426dfd55402677aa7aca9_1605	6fa0c7d3eb28fffa22129f7cb7363aa8_1993	d5fd1b4f83685157a883838f05845b96_2041	6badda44e8056cb37f8ad7368ed188d2_1926	a11e51e3e9d27439ea3b5ccb13d9d066_1515	10a7b1af6a83d7de8b3ddb173791c6d9_2275	99208419edebc8d197684c252b062c82_934	44ffbb1a9aaa295e97e8afb4ab27cda0_730	05cf582fd6b7a2a9b33daf5880b21e38_4440	611cdae4c205070ddfa3f1e8c6687b4d_2662	1b3f24b6653e20e68e6a3c45792b637d_1958	a157ed540551fc46452f324682411a41_975	b04d8b0fafe59e3e0bf8723406711506_521	a5128d59a21373e87e1751aa3db19548_2262	5bb522dd4ab05e8ef68016408893a4b1_2639
cysE		serine acetyltransferase monomer	19	19	1	52	5518				821	821	821	8c0ffab546cffa8b8312cd6dcbe63fac_4176	e9593a73ee59e109c3a84ae764795e35_4207	a278c521f3462e798f98ab3da4f0ca9c_3836	f65e28defb82d628dede419184f7a1df_3840	6f1aed853d7426dfd55402677aa7aca9_3793	6fa0c7d3eb28fffa22129f7cb7363aa8_2370	d5fd1b4f83685157a883838f05845b96_3130	6badda44e8056cb37f8ad7368ed188d2_2655	a11e51e3e9d27439ea3b5ccb13d9d066_2123	10a7b1af6a83d7de8b3ddb173791c6d9_2801	99208419edebc8d197684c252b062c82_1569	44ffbb1a9aaa295e97e8afb4ab27cda0_4016	05cf582fd6b7a2a9b33daf5880b21e38_1379	611cdae4c205070ddfa3f1e8c6687b4d_2799	1b3f24b6653e20e68e6a3c45792b637d_2409	a157ed540551fc46452f324682411a41_3199	b04d8b0fafe59e3e0bf8723406711506_3181	a5128d59a21373e87e1751aa3db19548_472	5bb522dd4ab05e8ef68016408893a4b1_3533
cysG		uroporphyrin III C-methyltransferase [multifunctional]	19	19	1	52	522				1373	1373	1373	8c0ffab546cffa8b8312cd6dcbe63fac_1769	e9593a73ee59e109c3a84ae764795e35_1790	a278c521f3462e798f98ab3da4f0ca9c_4011	f65e28defb82d628dede419184f7a1df_3947	6f1aed853d7426dfd55402677aa7aca9_2512	6fa0c7d3eb28fffa22129f7cb7363aa8_379	d5fd1b4f83685157a883838f05845b96_1170	6badda44e8056cb37f8ad7368ed188d2_1100	a11e51e3e9d27439ea3b5ccb13d9d066_3990	10a7b1af6a83d7de8b3ddb173791c6d9_1543	99208419edebc8d197684c252b062c82_2183	44ffbb1a9aaa295e97e8afb4ab27cda0_981	05cf582fd6b7a2a9b33daf5880b21e38_2138	611cdae4c205070ddfa3f1e8c6687b4d_3211	1b3f24b6653e20e68e6a3c45792b637d_1802	a157ed540551fc46452f324682411a41_2301	b04d8b0fafe59e3e0bf8723406711506_2320	a5128d59a21373e87e1751aa3db19548_3974	5bb522dd4ab05e8ef68016408893a4b1_2367
cysH		3'-phospho-adenylylsulfate reductase	19	19	1	52	6274				734	734	734	8c0ffab546cffa8b8312cd6dcbe63fac_1399	e9593a73ee59e109c3a84ae764795e35_1502	a278c521f3462e798f98ab3da4f0ca9c_2938	f65e28defb82d628dede419184f7a1df_2838	6f1aed853d7426dfd55402677aa7aca9_1594	6fa0c7d3eb28fffa22129f7cb7363aa8_1699	d5fd1b4f83685157a883838f05845b96_4414	6badda44e8056cb37f8ad7368ed188d2_3165	a11e51e3e9d27439ea3b5ccb13d9d066_1847	10a7b1af6a83d7de8b3ddb173791c6d9_2264	99208419edebc8d197684c252b062c82_923	44ffbb1a9aaa295e97e8afb4ab27cda0_4263	05cf582fd6b7a2a9b33daf5880b21e38_2661	611cdae4c205070ddfa3f1e8c6687b4d_2673	1b3f24b6653e20e68e6a3c45792b637d_1946	a157ed540551fc46452f324682411a41_971	b04d8b0fafe59e3e0bf8723406711506_525	a5128d59a21373e87e1751aa3db19548_4211	5bb522dd4ab05e8ef68016408893a4b1_2650
cysI		sulfite reductase\t hemoprotein subunit	19	19	1	52	6266				1712	1712	1712	8c0ffab546cffa8b8312cd6dcbe63fac_1400	e9593a73ee59e109c3a84ae764795e35_1503	a278c521f3462e798f98ab3da4f0ca9c_2939	f65e28defb82d628dede419184f7a1df_2839	6f1aed853d7426dfd55402677aa7aca9_1593	6fa0c7d3eb28fffa22129f7cb7363aa8_1698	d5fd1b4f83685157a883838f05845b96_4413	6badda44e8056cb37f8ad7368ed188d2_3166	a11e51e3e9d27439ea3b5ccb13d9d066_1846	10a7b1af6a83d7de8b3ddb173791c6d9_2263	99208419edebc8d197684c252b062c82_922	44ffbb1a9aaa295e97e8afb4ab27cda0_4262	05cf582fd6b7a2a9b33daf5880b21e38_2660	611cdae4c205070ddfa3f1e8c6687b4d_2674	1b3f24b6653e20e68e6a3c45792b637d_1945	a157ed540551fc46452f324682411a41_970	b04d8b0fafe59e3e0bf8723406711506_526	a5128d59a21373e87e1751aa3db19548_4210	5bb522dd4ab05e8ef68016408893a4b1_2651
cysJ		sulfite reductase\t flavoprotein subunit	19	19	1	52	6265				1799	1799	1799	8c0ffab546cffa8b8312cd6dcbe63fac_1401	e9593a73ee59e109c3a84ae764795e35_1504	a278c521f3462e798f98ab3da4f0ca9c_2940	f65e28defb82d628dede419184f7a1df_2840	6f1aed853d7426dfd55402677aa7aca9_1592	6fa0c7d3eb28fffa22129f7cb7363aa8_1697	d5fd1b4f83685157a883838f05845b96_4412	6badda44e8056cb37f8ad7368ed188d2_3167	a11e51e3e9d27439ea3b5ccb13d9d066_1845	10a7b1af6a83d7de8b3ddb173791c6d9_2262	99208419edebc8d197684c252b062c82_921	44ffbb1a9aaa295e97e8afb4ab27cda0_4261	05cf582fd6b7a2a9b33daf5880b21e38_2659	611cdae4c205070ddfa3f1e8c6687b4d_2675	1b3f24b6653e20e68e6a3c45792b637d_1944	a157ed540551fc46452f324682411a41_969	b04d8b0fafe59e3e0bf8723406711506_527	a5128d59a21373e87e1751aa3db19548_4209	5bb522dd4ab05e8ef68016408893a4b1_2652
cysK		bifunctional CysEK cysteine biosynthesis complex	19	19	1	52	4731				971	971	971	8c0ffab546cffa8b8312cd6dcbe63fac_173	e9593a73ee59e109c3a84ae764795e35_173	a278c521f3462e798f98ab3da4f0ca9c_2874	f65e28defb82d628dede419184f7a1df_2774	6f1aed853d7426dfd55402677aa7aca9_1088	6fa0c7d3eb28fffa22129f7cb7363aa8_95	d5fd1b4f83685157a883838f05845b96_868	6badda44e8056cb37f8ad7368ed188d2_2408	a11e51e3e9d27439ea3b5ccb13d9d066_336	10a7b1af6a83d7de8b3ddb173791c6d9_71	99208419edebc8d197684c252b062c82_318	44ffbb1a9aaa295e97e8afb4ab27cda0_1806	05cf582fd6b7a2a9b33daf5880b21e38_627	611cdae4c205070ddfa3f1e8c6687b4d_168	1b3f24b6653e20e68e6a3c45792b637d_147	a157ed540551fc46452f324682411a41_2651	b04d8b0fafe59e3e0bf8723406711506_2121	a5128d59a21373e87e1751aa3db19548_403	5bb522dd4ab05e8ef68016408893a4b1_394
cysM		cysteine synthase B	19	19	1	52	4724				911	917	911	8c0ffab546cffa8b8312cd6dcbe63fac_166	e9593a73ee59e109c3a84ae764795e35_166	a278c521f3462e798f98ab3da4f0ca9c_2868	f65e28defb82d628dede419184f7a1df_2768	6f1aed853d7426dfd55402677aa7aca9_1095	6fa0c7d3eb28fffa22129f7cb7363aa8_88	d5fd1b4f83685157a883838f05845b96_862	6badda44e8056cb37f8ad7368ed188d2_2414	a11e51e3e9d27439ea3b5ccb13d9d066_342	10a7b1af6a83d7de8b3ddb173791c6d9_64	99208419edebc8d197684c252b062c82_326	44ffbb1a9aaa295e97e8afb4ab27cda0_1798	05cf582fd6b7a2a9b33daf5880b21e38_620	611cdae4c205070ddfa3f1e8c6687b4d_161	1b3f24b6653e20e68e6a3c45792b637d_141	a157ed540551fc46452f324682411a41_2645	b04d8b0fafe59e3e0bf8723406711506_2127	a5128d59a21373e87e1751aa3db19548_396	5bb522dd4ab05e8ef68016408893a4b1_401
cysN		sulfate adenylyltransferase	19	19	1	52	6294				1427	1427	1427	8c0ffab546cffa8b8312cd6dcbe63fac_1386	e9593a73ee59e109c3a84ae764795e35_1489	a278c521f3462e798f98ab3da4f0ca9c_2926	f65e28defb82d628dede419184f7a1df_2826	6f1aed853d7426dfd55402677aa7aca9_1606	6fa0c7d3eb28fffa22129f7cb7363aa8_1992	d5fd1b4f83685157a883838f05845b96_2042	6badda44e8056cb37f8ad7368ed188d2_1925	a11e51e3e9d27439ea3b5ccb13d9d066_1514	10a7b1af6a83d7de8b3ddb173791c6d9_2276	99208419edebc8d197684c252b062c82_935	44ffbb1a9aaa295e97e8afb4ab27cda0_729	05cf582fd6b7a2a9b33daf5880b21e38_4439	611cdae4c205070ddfa3f1e8c6687b4d_2661	1b3f24b6653e20e68e6a3c45792b637d_1959	a157ed540551fc46452f324682411a41_976	b04d8b0fafe59e3e0bf8723406711506_520	a5128d59a21373e87e1751aa3db19548_2261	5bb522dd4ab05e8ef68016408893a4b1_2638
cysP		sulfate / thiosulfate ABC transporter - periplasmic binding protein CysP	19	19	1	52	4719				1016	1016	1016	8c0ffab546cffa8b8312cd6dcbe63fac_162	e9593a73ee59e109c3a84ae764795e35_162	a278c521f3462e798f98ab3da4f0ca9c_2864	f65e28defb82d628dede419184f7a1df_2764	6f1aed853d7426dfd55402677aa7aca9_1099	6fa0c7d3eb28fffa22129f7cb7363aa8_84	d5fd1b4f83685157a883838f05845b96_858	6badda44e8056cb37f8ad7368ed188d2_2418	a11e51e3e9d27439ea3b5ccb13d9d066_346	10a7b1af6a83d7de8b3ddb173791c6d9_60	99208419edebc8d197684c252b062c82_330	44ffbb1a9aaa295e97e8afb4ab27cda0_1794	05cf582fd6b7a2a9b33daf5880b21e38_616	611cdae4c205070ddfa3f1e8c6687b4d_157	1b3f24b6653e20e68e6a3c45792b637d_137	a157ed540551fc46452f324682411a41_2641	b04d8b0fafe59e3e0bf8723406711506_2131	a5128d59a21373e87e1751aa3db19548_392	5bb522dd4ab05e8ef68016408893a4b1_405
cysQ		adenosine-3'(2')\t5'-bisphosphate nucleotidase	19	19	1	52	3215				740	740	740	8c0ffab546cffa8b8312cd6dcbe63fac_1178	e9593a73ee59e109c3a84ae764795e35_419	a278c521f3462e798f98ab3da4f0ca9c_472	f65e28defb82d628dede419184f7a1df_484	6f1aed853d7426dfd55402677aa7aca9_939	6fa0c7d3eb28fffa22129f7cb7363aa8_2692	d5fd1b4f83685157a883838f05845b96_625	6badda44e8056cb37f8ad7368ed188d2_1308	a11e51e3e9d27439ea3b5ccb13d9d066_2854	10a7b1af6a83d7de8b3ddb173791c6d9_3207	99208419edebc8d197684c252b062c82_436	44ffbb1a9aaa295e97e8afb4ab27cda0_1108	05cf582fd6b7a2a9b33daf5880b21e38_3083	611cdae4c205070ddfa3f1e8c6687b4d_721	1b3f24b6653e20e68e6a3c45792b637d_3502	a157ed540551fc46452f324682411a41_1164	b04d8b0fafe59e3e0bf8723406711506_1301	a5128d59a21373e87e1751aa3db19548_2122	5bb522dd4ab05e8ef68016408893a4b1_922
cysS		cysteinyl-tRNA synthetase	19	19	1	52	1340				1385	1385	1385	8c0ffab546cffa8b8312cd6dcbe63fac_4052	e9593a73ee59e109c3a84ae764795e35_4055	a278c521f3462e798f98ab3da4f0ca9c_1834	f65e28defb82d628dede419184f7a1df_1734	6f1aed853d7426dfd55402677aa7aca9_3674	6fa0c7d3eb28fffa22129f7cb7363aa8_3775	d5fd1b4f83685157a883838f05845b96_4321	6badda44e8056cb37f8ad7368ed188d2_3682	a11e51e3e9d27439ea3b5ccb13d9d066_3825	10a7b1af6a83d7de8b3ddb173791c6d9_4368	99208419edebc8d197684c252b062c82_4051	44ffbb1a9aaa295e97e8afb4ab27cda0_3453	05cf582fd6b7a2a9b33daf5880b21e38_4294	611cdae4c205070ddfa3f1e8c6687b4d_4088	1b3f24b6653e20e68e6a3c45792b637d_4025	a157ed540551fc46452f324682411a41_115	b04d8b0fafe59e3e0bf8723406711506_283	a5128d59a21373e87e1751aa3db19548_3296	5bb522dd4ab05e8ef68016408893a4b1_3701
cysU		sulfate / thiosulfate ABC transporter - membrane subunit	19	19	1	52	4720				833	833	833	8c0ffab546cffa8b8312cd6dcbe63fac_163	e9593a73ee59e109c3a84ae764795e35_163	a278c521f3462e798f98ab3da4f0ca9c_2865	f65e28defb82d628dede419184f7a1df_2765	6f1aed853d7426dfd55402677aa7aca9_1098	6fa0c7d3eb28fffa22129f7cb7363aa8_85	d5fd1b4f83685157a883838f05845b96_859	6badda44e8056cb37f8ad7368ed188d2_2417	a11e51e3e9d27439ea3b5ccb13d9d066_345	10a7b1af6a83d7de8b3ddb173791c6d9_61	99208419edebc8d197684c252b062c82_329	44ffbb1a9aaa295e97e8afb4ab27cda0_1795	05cf582fd6b7a2a9b33daf5880b21e38_617	611cdae4c205070ddfa3f1e8c6687b4d_158	1b3f24b6653e20e68e6a3c45792b637d_138	a157ed540551fc46452f324682411a41_2642	b04d8b0fafe59e3e0bf8723406711506_2130	a5128d59a21373e87e1751aa3db19548_393	5bb522dd4ab05e8ef68016408893a4b1_404
cysW		sulfate / thiosulfate ABC transporter - membrane subunit	19	19	1	52	4721				875	875	875	8c0ffab546cffa8b8312cd6dcbe63fac_164	e9593a73ee59e109c3a84ae764795e35_164	a278c521f3462e798f98ab3da4f0ca9c_2866	f65e28defb82d628dede419184f7a1df_2766	6f1aed853d7426dfd55402677aa7aca9_1097	6fa0c7d3eb28fffa22129f7cb7363aa8_86	d5fd1b4f83685157a883838f05845b96_860	6badda44e8056cb37f8ad7368ed188d2_2416	a11e51e3e9d27439ea3b5ccb13d9d066_344	10a7b1af6a83d7de8b3ddb173791c6d9_62	99208419edebc8d197684c252b062c82_328	44ffbb1a9aaa295e97e8afb4ab27cda0_1796	05cf582fd6b7a2a9b33daf5880b21e38_618	611cdae4c205070ddfa3f1e8c6687b4d_159	1b3f24b6653e20e68e6a3c45792b637d_139	a157ed540551fc46452f324682411a41_2643	b04d8b0fafe59e3e0bf8723406711506_2129	a5128d59a21373e87e1751aa3db19548_394	5bb522dd4ab05e8ef68016408893a4b1_403
cysZ		putative inner membrane protein	19	19	1	52	4732				761	761	761	8c0ffab546cffa8b8312cd6dcbe63fac_174	e9593a73ee59e109c3a84ae764795e35_174	a278c521f3462e798f98ab3da4f0ca9c_2875	f65e28defb82d628dede419184f7a1df_2775	6f1aed853d7426dfd55402677aa7aca9_1087	6fa0c7d3eb28fffa22129f7cb7363aa8_96	d5fd1b4f83685157a883838f05845b96_869	6badda44e8056cb37f8ad7368ed188d2_2407	a11e51e3e9d27439ea3b5ccb13d9d066_335	10a7b1af6a83d7de8b3ddb173791c6d9_72	99208419edebc8d197684c252b062c82_317	44ffbb1a9aaa295e97e8afb4ab27cda0_1807	05cf582fd6b7a2a9b33daf5880b21e38_628	611cdae4c205070ddfa3f1e8c6687b4d_169	1b3f24b6653e20e68e6a3c45792b637d_148	a157ed540551fc46452f324682411a41_2652	b04d8b0fafe59e3e0bf8723406711506_2120	a5128d59a21373e87e1751aa3db19548_404	5bb522dd4ab05e8ef68016408893a4b1_393
cytR		CytR-cytidine	19	19	1	52	4439				1025	1025	1025	8c0ffab546cffa8b8312cd6dcbe63fac_3063	e9593a73ee59e109c3a84ae764795e35_3065	a278c521f3462e798f98ab3da4f0ca9c_1719	f65e28defb82d628dede419184f7a1df_1619	6f1aed853d7426dfd55402677aa7aca9_2833	6fa0c7d3eb28fffa22129f7cb7363aa8_729	d5fd1b4f83685157a883838f05845b96_2442	6badda44e8056cb37f8ad7368ed188d2_2131	a11e51e3e9d27439ea3b5ccb13d9d066_2709	10a7b1af6a83d7de8b3ddb173791c6d9_2055	99208419edebc8d197684c252b062c82_2833	44ffbb1a9aaa295e97e8afb4ab27cda0_1860	05cf582fd6b7a2a9b33daf5880b21e38_3042	611cdae4c205070ddfa3f1e8c6687b4d_3443	1b3f24b6653e20e68e6a3c45792b637d_4906	a157ed540551fc46452f324682411a41_3839	b04d8b0fafe59e3e0bf8723406711506_3807	a5128d59a21373e87e1751aa3db19548_1876	5bb522dd4ab05e8ef68016408893a4b1_2943
dacA		D-alanyl-D-alanine carboxypeptidase\t fraction A; penicillin-binding protein 5	19	19	1	52	1931				1211	1283	1260	8c0ffab546cffa8b8312cd6dcbe63fac_2103	e9593a73ee59e109c3a84ae764795e35_2204	a278c521f3462e798f98ab3da4f0ca9c_2728	f65e28defb82d628dede419184f7a1df_2655	6f1aed853d7426dfd55402677aa7aca9_3358	6fa0c7d3eb28fffa22129f7cb7363aa8_941	d5fd1b4f83685157a883838f05845b96_3055	6badda44e8056cb37f8ad7368ed188d2_2640	a11e51e3e9d27439ea3b5ccb13d9d066_1693	10a7b1af6a83d7de8b3ddb173791c6d9_2201	99208419edebc8d197684c252b062c82_3108	44ffbb1a9aaa295e97e8afb4ab27cda0_2768	05cf582fd6b7a2a9b33daf5880b21e38_3385	611cdae4c205070ddfa3f1e8c6687b4d_3540	1b3f24b6653e20e68e6a3c45792b637d_3627	a157ed540551fc46452f324682411a41_197	b04d8b0fafe59e3e0bf8723406711506_201	a5128d59a21373e87e1751aa3db19548_1349	5bb522dd4ab05e8ef68016408893a4b1_3455
dacB		D-alanyl-D-alanine endopeptidase	19	19	1	52	151				1433	1433	1433	8c0ffab546cffa8b8312cd6dcbe63fac_2339	e9593a73ee59e109c3a84ae764795e35_2442	a278c521f3462e798f98ab3da4f0ca9c_1109	f65e28defb82d628dede419184f7a1df_1109	6f1aed853d7426dfd55402677aa7aca9_2585	6fa0c7d3eb28fffa22129f7cb7363aa8_2314	d5fd1b4f83685157a883838f05845b96_2960	6badda44e8056cb37f8ad7368ed188d2_720	a11e51e3e9d27439ea3b5ccb13d9d066_186	10a7b1af6a83d7de8b3ddb173791c6d9_2401	99208419edebc8d197684c252b062c82_753	44ffbb1a9aaa295e97e8afb4ab27cda0_134	05cf582fd6b7a2a9b33daf5880b21e38_2328	611cdae4c205070ddfa3f1e8c6687b4d_1797	1b3f24b6653e20e68e6a3c45792b637d_2820	a157ed540551fc46452f324682411a41_667	b04d8b0fafe59e3e0bf8723406711506_966	a5128d59a21373e87e1751aa3db19548_3648	5bb522dd4ab05e8ef68016408893a4b1_1349
dacC		penicillin-binding protein 6	19	19	1	52	1708				1202	1202	1202	8c0ffab546cffa8b8312cd6dcbe63fac_2260	e9593a73ee59e109c3a84ae764795e35_2309	a278c521f3462e798f98ab3da4f0ca9c_783	f65e28defb82d628dede419184f7a1df_691	6f1aed853d7426dfd55402677aa7aca9_650	6fa0c7d3eb28fffa22129f7cb7363aa8_2545	d5fd1b4f83685157a883838f05845b96_1814	6badda44e8056cb37f8ad7368ed188d2_239	a11e51e3e9d27439ea3b5ccb13d9d066_2237	10a7b1af6a83d7de8b3ddb173791c6d9_832	99208419edebc8d197684c252b062c82_3394	44ffbb1a9aaa295e97e8afb4ab27cda0_4489	05cf582fd6b7a2a9b33daf5880b21e38_3850	611cdae4c205070ddfa3f1e8c6687b4d_2113	1b3f24b6653e20e68e6a3c45792b637d_3837	a157ed540551fc46452f324682411a41_3943	b04d8b0fafe59e3e0bf8723406711506_3926	a5128d59a21373e87e1751aa3db19548_640	5bb522dd4ab05e8ef68016408893a4b1_3333
dacD		DD-carboxypeptidase\t penicillin-binding protein 6b	19	19	1	52	5175				1166	1166	1166	8c0ffab546cffa8b8312cd6dcbe63fac_2023	e9593a73ee59e109c3a84ae764795e35_2036	a278c521f3462e798f98ab3da4f0ca9c_988	f65e28defb82d628dede419184f7a1df_908	6f1aed853d7426dfd55402677aa7aca9_3958	6fa0c7d3eb28fffa22129f7cb7363aa8_2945	d5fd1b4f83685157a883838f05845b96_2201	6badda44e8056cb37f8ad7368ed188d2_1554	a11e51e3e9d27439ea3b5ccb13d9d066_1082	10a7b1af6a83d7de8b3ddb173791c6d9_1351	99208419edebc8d197684c252b062c82_3165	44ffbb1a9aaa295e97e8afb4ab27cda0_1699	05cf582fd6b7a2a9b33daf5880b21e38_1594	611cdae4c205070ddfa3f1e8c6687b4d_3598	1b3f24b6653e20e68e6a3c45792b637d_573	a157ed540551fc46452f324682411a41_2467	b04d8b0fafe59e3e0bf8723406711506_2512	a5128d59a21373e87e1751aa3db19548_1639	5bb522dd4ab05e8ef68016408893a4b1_4
dadA		D-amino acid dehydrogenase	19	19	1	52	3928				1298	1298	1298	8c0ffab546cffa8b8312cd6dcbe63fac_941	e9593a73ee59e109c3a84ae764795e35_1322	a278c521f3462e798f98ab3da4f0ca9c_2542	f65e28defb82d628dede419184f7a1df_2442	6f1aed853d7426dfd55402677aa7aca9_1348	6fa0c7d3eb28fffa22129f7cb7363aa8_1115	d5fd1b4f83685157a883838f05845b96_107	6badda44e8056cb37f8ad7368ed188d2_2748	a11e51e3e9d27439ea3b5ccb13d9d066_3056	10a7b1af6a83d7de8b3ddb173791c6d9_1219	99208419edebc8d197684c252b062c82_1235	44ffbb1a9aaa295e97e8afb4ab27cda0_2674	05cf582fd6b7a2a9b33daf5880b21e38_211	611cdae4c205070ddfa3f1e8c6687b4d_2400	1b3f24b6653e20e68e6a3c45792b637d_993	a157ed540551fc46452f324682411a41_4406	b04d8b0fafe59e3e0bf8723406711506_4505	a5128d59a21373e87e1751aa3db19548_2332	5bb522dd4ab05e8ef68016408893a4b1_1674
dadX		alanine racemase 2\t PLP-binding	19	19	1	52	3927				1070	1070	1070	8c0ffab546cffa8b8312cd6dcbe63fac_940	e9593a73ee59e109c3a84ae764795e35_1323	a278c521f3462e798f98ab3da4f0ca9c_2543	f65e28defb82d628dede419184f7a1df_2443	6f1aed853d7426dfd55402677aa7aca9_1347	6fa0c7d3eb28fffa22129f7cb7363aa8_1116	d5fd1b4f83685157a883838f05845b96_108	6badda44e8056cb37f8ad7368ed188d2_2747	a11e51e3e9d27439ea3b5ccb13d9d066_3055	10a7b1af6a83d7de8b3ddb173791c6d9_1218	99208419edebc8d197684c252b062c82_1234	44ffbb1a9aaa295e97e8afb4ab27cda0_2673	05cf582fd6b7a2a9b33daf5880b21e38_212	611cdae4c205070ddfa3f1e8c6687b4d_2399	1b3f24b6653e20e68e6a3c45792b637d_992	a157ed540551fc46452f324682411a41_4405	b04d8b0fafe59e3e0bf8723406711506_4504	a5128d59a21373e87e1751aa3db19548_2331	5bb522dd4ab05e8ef68016408893a4b1_1675
damX		cell division protein DamX	19	19	1	52	541				1286	1286	1286	8c0ffab546cffa8b8312cd6dcbe63fac_1750	e9593a73ee59e109c3a84ae764795e35_1809	a278c521f3462e798f98ab3da4f0ca9c_804	f65e28defb82d628dede419184f7a1df_804	6f1aed853d7426dfd55402677aa7aca9_2493	6fa0c7d3eb28fffa22129f7cb7363aa8_360	d5fd1b4f83685157a883838f05845b96_1151	6badda44e8056cb37f8ad7368ed188d2_1081	a11e51e3e9d27439ea3b5ccb13d9d066_3535	10a7b1af6a83d7de8b3ddb173791c6d9_1562	99208419edebc8d197684c252b062c82_2164	44ffbb1a9aaa295e97e8afb4ab27cda0_962	05cf582fd6b7a2a9b33daf5880b21e38_2157	611cdae4c205070ddfa3f1e8c6687b4d_3192	1b3f24b6653e20e68e6a3c45792b637d_1783	a157ed540551fc46452f324682411a41_2287	b04d8b0fafe59e3e0bf8723406711506_2334	a5128d59a21373e87e1751aa3db19548_2641	5bb522dd4ab05e8ef68016408893a4b1_2348
dam_1		DNA adenine methyltransferase	19	19	1	52	540				836	836	836	8c0ffab546cffa8b8312cd6dcbe63fac_1751	e9593a73ee59e109c3a84ae764795e35_1808	a278c521f3462e798f98ab3da4f0ca9c_803	f65e28defb82d628dede419184f7a1df_803	6f1aed853d7426dfd55402677aa7aca9_2494	6fa0c7d3eb28fffa22129f7cb7363aa8_361	d5fd1b4f83685157a883838f05845b96_1152	6badda44e8056cb37f8ad7368ed188d2_1082	a11e51e3e9d27439ea3b5ccb13d9d066_3534	10a7b1af6a83d7de8b3ddb173791c6d9_1561	99208419edebc8d197684c252b062c82_2165	44ffbb1a9aaa295e97e8afb4ab27cda0_963	05cf582fd6b7a2a9b33daf5880b21e38_2156	611cdae4c205070ddfa3f1e8c6687b4d_3193	1b3f24b6653e20e68e6a3c45792b637d_1784	a157ed540551fc46452f324682411a41_2288	b04d8b0fafe59e3e0bf8723406711506_2333	a5128d59a21373e87e1751aa3db19548_2642	5bb522dd4ab05e8ef68016408893a4b1_2349
dapA		4-hydroxy-tetrahydrodipicolinate synthase	19	19	1	52	4669				878	878	878	8c0ffab546cffa8b8312cd6dcbe63fac_114	e9593a73ee59e109c3a84ae764795e35_114	a278c521f3462e798f98ab3da4f0ca9c_571	f65e28defb82d628dede419184f7a1df_673	6f1aed853d7426dfd55402677aa7aca9_1145	6fa0c7d3eb28fffa22129f7cb7363aa8_37	d5fd1b4f83685157a883838f05845b96_812	6badda44e8056cb37f8ad7368ed188d2_2259	a11e51e3e9d27439ea3b5ccb13d9d066_392	10a7b1af6a83d7de8b3ddb173791c6d9_14	99208419edebc8d197684c252b062c82_376	44ffbb1a9aaa295e97e8afb4ab27cda0_1748	05cf582fd6b7a2a9b33daf5880b21e38_570	611cdae4c205070ddfa3f1e8c6687b4d_111	1b3f24b6653e20e68e6a3c45792b637d_89	a157ed540551fc46452f324682411a41_2595	b04d8b0fafe59e3e0bf8723406711506_2177	a5128d59a21373e87e1751aa3db19548_345	5bb522dd4ab05e8ef68016408893a4b1_451
dapB		dihydrodipicolinate reductase	19	19	1	52	3508				821	821	821	8c0ffab546cffa8b8312cd6dcbe63fac_500	e9593a73ee59e109c3a84ae764795e35_799	a278c521f3462e798f98ab3da4f0ca9c_379	f65e28defb82d628dede419184f7a1df_228	6f1aed853d7426dfd55402677aa7aca9_2041	6fa0c7d3eb28fffa22129f7cb7363aa8_2499	d5fd1b4f83685157a883838f05845b96_3186	6badda44e8056cb37f8ad7368ed188d2_460	a11e51e3e9d27439ea3b5ccb13d9d066_963	10a7b1af6a83d7de8b3ddb173791c6d9_2015	99208419edebc8d197684c252b062c82_1253	44ffbb1a9aaa295e97e8afb4ab27cda0_2712	05cf582fd6b7a2a9b33daf5880b21e38_4424	611cdae4c205070ddfa3f1e8c6687b4d_925	1b3f24b6653e20e68e6a3c45792b637d_3018	a157ed540551fc46452f324682411a41_2967	b04d8b0fafe59e3e0bf8723406711506_2948	a5128d59a21373e87e1751aa3db19548_939	5bb522dd4ab05e8ef68016408893a4b1_729
dapD		tetrahydrodipicolinate succinylase subunit	19	19	1	52	3359				824	824	824	8c0ffab546cffa8b8312cd6dcbe63fac_371	e9593a73ee59e109c3a84ae764795e35_670	a278c521f3462e798f98ab3da4f0ca9c_249	f65e28defb82d628dede419184f7a1df_358	6f1aed853d7426dfd55402677aa7aca9_1910	6fa0c7d3eb28fffa22129f7cb7363aa8_2124	d5fd1b4f83685157a883838f05845b96_1286	6badda44e8056cb37f8ad7368ed188d2_2482	a11e51e3e9d27439ea3b5ccb13d9d066_2651	10a7b1af6a83d7de8b3ddb173791c6d9_3452	99208419edebc8d197684c252b062c82_1383	44ffbb1a9aaa295e97e8afb4ab27cda0_2222	05cf582fd6b7a2a9b33daf5880b21e38_3308	611cdae4c205070ddfa3f1e8c6687b4d_3801	1b3f24b6653e20e68e6a3c45792b637d_3676	a157ed540551fc46452f324682411a41_3763	b04d8b0fafe59e3e0bf8723406711506_3733	a5128d59a21373e87e1751aa3db19548_2763	5bb522dd4ab05e8ef68016408893a4b1_598
dapE		N-succinyl-L-diaminopimelate desuccinylase subunit	19	19	1	52	4680				1127	1127	1127	8c0ffab546cffa8b8312cd6dcbe63fac_124	e9593a73ee59e109c3a84ae764795e35_124	a278c521f3462e798f98ab3da4f0ca9c_563	f65e28defb82d628dede419184f7a1df_681	6f1aed853d7426dfd55402677aa7aca9_1137	6fa0c7d3eb28fffa22129f7cb7363aa8_45	d5fd1b4f83685157a883838f05845b96_820	6badda44e8056cb37f8ad7368ed188d2_2251	a11e51e3e9d27439ea3b5ccb13d9d066_384	10a7b1af6a83d7de8b3ddb173791c6d9_22	99208419edebc8d197684c252b062c82_368	44ffbb1a9aaa295e97e8afb4ab27cda0_1756	05cf582fd6b7a2a9b33daf5880b21e38_578	611cdae4c205070ddfa3f1e8c6687b4d_119	1b3f24b6653e20e68e6a3c45792b637d_99	a157ed540551fc46452f324682411a41_2603	b04d8b0fafe59e3e0bf8723406711506_2169	a5128d59a21373e87e1751aa3db19548_353	5bb522dd4ab05e8ef68016408893a4b1_443
dapF		diaminopimelate epimerase	19	19	1	51	87				824	824	824	8c0ffab546cffa8b8312cd6dcbe63fac_3022	e9593a73ee59e109c3a84ae764795e35_3017	a278c521f3462e798f98ab3da4f0ca9c_3049	f65e28defb82d628dede419184f7a1df_2949	6f1aed853d7426dfd55402677aa7aca9_3711	6fa0c7d3eb28fffa22129f7cb7363aa8_4512	d5fd1b4f83685157a883838f05845b96_3447	6badda44e8056cb37f8ad7368ed188d2_2964	a11e51e3e9d27439ea3b5ccb13d9d066_3154	10a7b1af6a83d7de8b3ddb173791c6d9_3746	99208419edebc8d197684c252b062c82_2929	44ffbb1a9aaa295e97e8afb4ab27cda0_2147	05cf582fd6b7a2a9b33daf5880b21e38_2880	611cdae4c205070ddfa3f1e8c6687b4d_3893	1b3f24b6653e20e68e6a3c45792b637d_3444	a157ed540551fc46452f324682411a41_3660	b04d8b0fafe59e3e0bf8723406711506_3649	a5128d59a21373e87e1751aa3db19548_2698	5bb522dd4ab05e8ef68016408893a4b1_3178
dbpA		ATP-dependent RNA helicase\t specific for 23S rRNA	19	19	1	52	3742				1373	1373	1373	8c0ffab546cffa8b8312cd6dcbe63fac_3193	e9593a73ee59e109c3a84ae764795e35_3195	a278c521f3462e798f98ab3da4f0ca9c_1568	f65e28defb82d628dede419184f7a1df_1468	6f1aed853d7426dfd55402677aa7aca9_3507	6fa0c7d3eb28fffa22129f7cb7363aa8_1775	d5fd1b4f83685157a883838f05845b96_271	6badda44e8056cb37f8ad7368ed188d2_3969	a11e51e3e9d27439ea3b5ccb13d9d066_700	10a7b1af6a83d7de8b3ddb173791c6d9_3362	99208419edebc8d197684c252b062c82_1072	44ffbb1a9aaa295e97e8afb4ab27cda0_3369	05cf582fd6b7a2a9b33daf5880b21e38_445	611cdae4c205070ddfa3f1e8c6687b4d_3086	1b3f24b6653e20e68e6a3c45792b637d_819	a157ed540551fc46452f324682411a41_3105	b04d8b0fafe59e3e0bf8723406711506_3002	a5128d59a21373e87e1751aa3db19548_1267	5bb522dd4ab05e8ef68016408893a4b1_1837
dcd		dCTP deaminase	19	19	1	52	5116				581	581	581	8c0ffab546cffa8b8312cd6dcbe63fac_1962	e9593a73ee59e109c3a84ae764795e35_2097	a278c521f3462e798f98ab3da4f0ca9c_935	f65e28defb82d628dede419184f7a1df_961	6f1aed853d7426dfd55402677aa7aca9_1709	6fa0c7d3eb28fffa22129f7cb7363aa8_2901	d5fd1b4f83685157a883838f05845b96_2146	6badda44e8056cb37f8ad7368ed188d2_1509	a11e51e3e9d27439ea3b5ccb13d9d066_1138	10a7b1af6a83d7de8b3ddb173791c6d9_1295	99208419edebc8d197684c252b062c82_3216	44ffbb1a9aaa295e97e8afb4ab27cda0_1647	05cf582fd6b7a2a9b33daf5880b21e38_1644	611cdae4c205070ddfa3f1e8c6687b4d_3653	1b3f24b6653e20e68e6a3c45792b637d_518	a157ed540551fc46452f324682411a41_2411	b04d8b0fafe59e3e0bf8723406711506_2568	a5128d59a21373e87e1751aa3db19548_1694	5bb522dd4ab05e8ef68016408893a4b1_55
dcm		DNA-cytosine methyltransferase	19	19	1	52	326				1418	1418	1418	8c0ffab546cffa8b8312cd6dcbe63fac_2641	e9593a73ee59e109c3a84ae764795e35_2688	a278c521f3462e798f98ab3da4f0ca9c_3710	f65e28defb82d628dede419184f7a1df_3719	6f1aed853d7426dfd55402677aa7aca9_3981	6fa0c7d3eb28fffa22129f7cb7363aa8_3515	d5fd1b4f83685157a883838f05845b96_2749	6badda44e8056cb37f8ad7368ed188d2_411	a11e51e3e9d27439ea3b5ccb13d9d066_2939	10a7b1af6a83d7de8b3ddb173791c6d9_3969	99208419edebc8d197684c252b062c82_3038	44ffbb1a9aaa295e97e8afb4ab27cda0_391	05cf582fd6b7a2a9b33daf5880b21e38_4205	611cdae4c205070ddfa3f1e8c6687b4d_1467	1b3f24b6653e20e68e6a3c45792b637d_609	a157ed540551fc46452f324682411a41_3475	b04d8b0fafe59e3e0bf8723406711506_3407	a5128d59a21373e87e1751aa3db19548_3455	5bb522dd4ab05e8ef68016408893a4b1_3919
dcp		dipeptidyl carboxypeptidase II	19	19	1	52	2105				2045	2045	2045	8c0ffab546cffa8b8312cd6dcbe63fac_3576	e9593a73ee59e109c3a84ae764795e35_3578	a278c521f3462e798f98ab3da4f0ca9c_4294	f65e28defb82d628dede419184f7a1df_4282	6f1aed853d7426dfd55402677aa7aca9_397	6fa0c7d3eb28fffa22129f7cb7363aa8_4530	d5fd1b4f83685157a883838f05845b96_1875	6badda44e8056cb37f8ad7368ed188d2_2049	a11e51e3e9d27439ea3b5ccb13d9d066_3485	10a7b1af6a83d7de8b3ddb173791c6d9_3105	99208419edebc8d197684c252b062c82_4041	44ffbb1a9aaa295e97e8afb4ab27cda0_3000	05cf582fd6b7a2a9b33daf5880b21e38_3561	611cdae4c205070ddfa3f1e8c6687b4d_1079	1b3f24b6653e20e68e6a3c45792b637d_1409	a157ed540551fc46452f324682411a41_1979	b04d8b0fafe59e3e0bf8723406711506_1939	a5128d59a21373e87e1751aa3db19548_3610	5bb522dd4ab05e8ef68016408893a4b1_3627
dctA		C4 dicarboxylate / orotate:H+ symporter	19	19	1	52	5410				1286	1286	1286	8c0ffab546cffa8b8312cd6dcbe63fac_4210	e9593a73ee59e109c3a84ae764795e35_4239	a278c521f3462e798f98ab3da4f0ca9c_4090	f65e28defb82d628dede419184f7a1df_4070	6f1aed853d7426dfd55402677aa7aca9_3106	6fa0c7d3eb28fffa22129f7cb7363aa8_3220	d5fd1b4f83685157a883838f05845b96_2600	6badda44e8056cb37f8ad7368ed188d2_2980	a11e51e3e9d27439ea3b5ccb13d9d066_2910	10a7b1af6a83d7de8b3ddb173791c6d9_3602	99208419edebc8d197684c252b062c82_3654	44ffbb1a9aaa295e97e8afb4ab27cda0_3193	05cf582fd6b7a2a9b33daf5880b21e38_3761	611cdae4c205070ddfa3f1e8c6687b4d_3695	1b3f24b6653e20e68e6a3c45792b637d_3301	a157ed540551fc46452f324682411a41_4046	b04d8b0fafe59e3e0bf8723406711506_4052	a5128d59a21373e87e1751aa3db19548_3331	5bb522dd4ab05e8ef68016408893a4b1_3044
dcuA		dicarboxylate transporter DcuA	19	19	1	52	3128				1301	1301	1301	8c0ffab546cffa8b8312cd6dcbe63fac_1260	e9593a73ee59e109c3a84ae764795e35_501	a278c521f3462e798f98ab3da4f0ca9c_1421	f65e28defb82d628dede419184f7a1df_3391	6f1aed853d7426dfd55402677aa7aca9_853	6fa0c7d3eb28fffa22129f7cb7363aa8_2851	d5fd1b4f83685157a883838f05845b96_707	6badda44e8056cb37f8ad7368ed188d2_2775	a11e51e3e9d27439ea3b5ccb13d9d066_1972	10a7b1af6a83d7de8b3ddb173791c6d9_3409	99208419edebc8d197684c252b062c82_521	44ffbb1a9aaa295e97e8afb4ab27cda0_1030	05cf582fd6b7a2a9b33daf5880b21e38_1478	611cdae4c205070ddfa3f1e8c6687b4d_636	1b3f24b6653e20e68e6a3c45792b637d_2126	a157ed540551fc46452f324682411a41_1253	b04d8b0fafe59e3e0bf8723406711506_1212	a5128d59a21373e87e1751aa3db19548_1769	5bb522dd4ab05e8ef68016408893a4b1_2212
dcuB		dicarboxylate transporter DcuB	19	19	1	52	3016				1340	1340	1340	8c0ffab546cffa8b8312cd6dcbe63fac_1276	e9593a73ee59e109c3a84ae764795e35_517	a278c521f3462e798f98ab3da4f0ca9c_2220	f65e28defb82d628dede419184f7a1df_2120	6f1aed853d7426dfd55402677aa7aca9_837	6fa0c7d3eb28fffa22129f7cb7363aa8_4152	d5fd1b4f83685157a883838f05845b96_723	6badda44e8056cb37f8ad7368ed188d2_2791	a11e51e3e9d27439ea3b5ccb13d9d066_1956	10a7b1af6a83d7de8b3ddb173791c6d9_3425	99208419edebc8d197684c252b062c82_537	44ffbb1a9aaa295e97e8afb4ab27cda0_1014	05cf582fd6b7a2a9b33daf5880b21e38_1462	611cdae4c205070ddfa3f1e8c6687b4d_620	1b3f24b6653e20e68e6a3c45792b637d_2142	a157ed540551fc46452f324682411a41_1269	b04d8b0fafe59e3e0bf8723406711506_1196	a5128d59a21373e87e1751aa3db19548_1753	5bb522dd4ab05e8ef68016408893a4b1_2196
dcuC		dicarboxylate transporter DcuC	19	19	1	52	1941				1385	1385	1385	8c0ffab546cffa8b8312cd6dcbe63fac_2092	e9593a73ee59e109c3a84ae764795e35_2215	a278c521f3462e798f98ab3da4f0ca9c_2738	f65e28defb82d628dede419184f7a1df_2645	6f1aed853d7426dfd55402677aa7aca9_3369	6fa0c7d3eb28fffa22129f7cb7363aa8_951	d5fd1b4f83685157a883838f05845b96_3535	6badda44e8056cb37f8ad7368ed188d2_3913	a11e51e3e9d27439ea3b5ccb13d9d066_1683	10a7b1af6a83d7de8b3ddb173791c6d9_2211	99208419edebc8d197684c252b062c82_3119	44ffbb1a9aaa295e97e8afb4ab27cda0_2778	05cf582fd6b7a2a9b33daf5880b21e38_3374	611cdae4c205070ddfa3f1e8c6687b4d_3551	1b3f24b6653e20e68e6a3c45792b637d_3637	a157ed540551fc46452f324682411a41_187	b04d8b0fafe59e3e0bf8723406711506_211	a5128d59a21373e87e1751aa3db19548_1359	5bb522dd4ab05e8ef68016408893a4b1_3444
dcuD		YhcL DcuC transporter	19	19	1	52	106				1367	1367	1367	8c0ffab546cffa8b8312cd6dcbe63fac_2383	e9593a73ee59e109c3a84ae764795e35_2486	a278c521f3462e798f98ab3da4f0ca9c_1149	f65e28defb82d628dede419184f7a1df_1149	6f1aed853d7426dfd55402677aa7aca9_2629	6fa0c7d3eb28fffa22129f7cb7363aa8_3066	d5fd1b4f83685157a883838f05845b96_3392	6badda44e8056cb37f8ad7368ed188d2_764	a11e51e3e9d27439ea3b5ccb13d9d066_230	10a7b1af6a83d7de8b3ddb173791c6d9_3761	99208419edebc8d197684c252b062c82_797	44ffbb1a9aaa295e97e8afb4ab27cda0_178	05cf582fd6b7a2a9b33daf5880b21e38_2284	611cdae4c205070ddfa3f1e8c6687b4d_1841	1b3f24b6653e20e68e6a3c45792b637d_2780	a157ed540551fc46452f324682411a41_706	b04d8b0fafe59e3e0bf8723406711506_1005	a5128d59a21373e87e1751aa3db19548_3065	5bb522dd4ab05e8ef68016408893a4b1_3797
dcuR		Transcriptional regulatory protein DcuR	19	19	1	52	3017				719	719	719	8c0ffab546cffa8b8312cd6dcbe63fac_1275	e9593a73ee59e109c3a84ae764795e35_516	a278c521f3462e798f98ab3da4f0ca9c_2221	f65e28defb82d628dede419184f7a1df_2121	6f1aed853d7426dfd55402677aa7aca9_838	6fa0c7d3eb28fffa22129f7cb7363aa8_4153	d5fd1b4f83685157a883838f05845b96_722	6badda44e8056cb37f8ad7368ed188d2_2790	a11e51e3e9d27439ea3b5ccb13d9d066_1957	10a7b1af6a83d7de8b3ddb173791c6d9_3424	99208419edebc8d197684c252b062c82_536	44ffbb1a9aaa295e97e8afb4ab27cda0_1015	05cf582fd6b7a2a9b33daf5880b21e38_1463	611cdae4c205070ddfa3f1e8c6687b4d_621	1b3f24b6653e20e68e6a3c45792b637d_2141	a157ed540551fc46452f324682411a41_1268	b04d8b0fafe59e3e0bf8723406711506_1197	a5128d59a21373e87e1751aa3db19548_1754	5bb522dd4ab05e8ef68016408893a4b1_2197
dcyD		D-cysteine desulfhydrase monomer	19	19	1	52	371				986	986	986	8c0ffab546cffa8b8312cd6dcbe63fac_2605	e9593a73ee59e109c3a84ae764795e35_2724	a278c521f3462e798f98ab3da4f0ca9c_4105	f65e28defb82d628dede419184f7a1df_4093	6f1aed853d7426dfd55402677aa7aca9_13	6fa0c7d3eb28fffa22129f7cb7363aa8_4427	d5fd1b4f83685157a883838f05845b96_2713	6badda44e8056cb37f8ad7368ed188d2_375	a11e51e3e9d27439ea3b5ccb13d9d066_1287	10a7b1af6a83d7de8b3ddb173791c6d9_4005	99208419edebc8d197684c252b062c82_2999	44ffbb1a9aaa295e97e8afb4ab27cda0_355	05cf582fd6b7a2a9b33daf5880b21e38_2759	611cdae4c205070ddfa3f1e8c6687b4d_1425	1b3f24b6653e20e68e6a3c45792b637d_645	a157ed540551fc46452f324682411a41_3439	b04d8b0fafe59e3e0bf8723406711506_3443	a5128d59a21373e87e1751aa3db19548_3418	5bb522dd4ab05e8ef68016408893a4b1_4175
ddlA		D-alanine-D-alanine ligase A	19	19	1	52	1198				1094	1094	1094	8c0ffab546cffa8b8312cd6dcbe63fac_2437	e9593a73ee59e109c3a84ae764795e35_2540	a278c521f3462e798f98ab3da4f0ca9c_3194	f65e28defb82d628dede419184f7a1df_3094	6f1aed853d7426dfd55402677aa7aca9_2787	6fa0c7d3eb28fffa22129f7cb7363aa8_531	d5fd1b4f83685157a883838f05845b96_1456	6badda44e8056cb37f8ad7368ed188d2_674	a11e51e3e9d27439ea3b5ccb13d9d066_3466	10a7b1af6a83d7de8b3ddb173791c6d9_1004	99208419edebc8d197684c252b062c82_2583	44ffbb1a9aaa295e97e8afb4ab27cda0_1522	05cf582fd6b7a2a9b33daf5880b21e38_1107	611cdae4c205070ddfa3f1e8c6687b4d_3248	1b3f24b6653e20e68e6a3c45792b637d_2996	a157ed540551fc46452f324682411a41_2701	b04d8b0fafe59e3e0bf8723406711506_2788	a5128d59a21373e87e1751aa3db19548_1152	5bb522dd4ab05e8ef68016408893a4b1_2512
ddlB		D-alanine-D-alanine ligase B	19	19	1	52	3446				920	920	920	8c0ffab546cffa8b8312cd6dcbe63fac_441	e9593a73ee59e109c3a84ae764795e35_740	a278c521f3462e798f98ab3da4f0ca9c_321	f65e28defb82d628dede419184f7a1df_286	6f1aed853d7426dfd55402677aa7aca9_1981	6fa0c7d3eb28fffa22129f7cb7363aa8_3266	d5fd1b4f83685157a883838f05845b96_1215	6badda44e8056cb37f8ad7368ed188d2_519	a11e51e3e9d27439ea3b5ccb13d9d066_1022	10a7b1af6a83d7de8b3ddb173791c6d9_1956	99208419edebc8d197684c252b062c82_1312	44ffbb1a9aaa295e97e8afb4ab27cda0_3252	05cf582fd6b7a2a9b33daf5880b21e38_2529	611cdae4c205070ddfa3f1e8c6687b4d_985	1b3f24b6653e20e68e6a3c45792b637d_3076	a157ed540551fc46452f324682411a41_3899	b04d8b0fafe59e3e0bf8723406711506_3882	a5128d59a21373e87e1751aa3db19548_998	5bb522dd4ab05e8ef68016408893a4b1_669
ddpA		YddS	19	19	1	52	2682				1550	1550	1550	8c0ffab546cffa8b8312cd6dcbe63fac_4008	e9593a73ee59e109c3a84ae764795e35_4011	a278c521f3462e798f98ab3da4f0ca9c_3459	f65e28defb82d628dede419184f7a1df_3430	6f1aed853d7426dfd55402677aa7aca9_4185	6fa0c7d3eb28fffa22129f7cb7363aa8_3709	d5fd1b4f83685157a883838f05845b96_4135	6badda44e8056cb37f8ad7368ed188d2_3750	a11e51e3e9d27439ea3b5ccb13d9d066_4091	10a7b1af6a83d7de8b3ddb173791c6d9_3153	99208419edebc8d197684c252b062c82_3983	44ffbb1a9aaa295e97e8afb4ab27cda0_3986	05cf582fd6b7a2a9b33daf5880b21e38_4074	611cdae4c205070ddfa3f1e8c6687b4d_4267	1b3f24b6653e20e68e6a3c45792b637d_4420	a157ed540551fc46452f324682411a41_4189	b04d8b0fafe59e3e0bf8723406711506_4232	a5128d59a21373e87e1751aa3db19548_3707	5bb522dd4ab05e8ef68016408893a4b1_4069
ddpD		YddP	19	19	1	52	2686				566	986	963	8c0ffab546cffa8b8312cd6dcbe63fac_4005	e9593a73ee59e109c3a84ae764795e35_4008	a278c521f3462e798f98ab3da4f0ca9c_3455	f65e28defb82d628dede419184f7a1df_3434	6f1aed853d7426dfd55402677aa7aca9_4188	6fa0c7d3eb28fffa22129f7cb7363aa8_3706	d5fd1b4f83685157a883838f05845b96_4132	6badda44e8056cb37f8ad7368ed188d2_3747	a11e51e3e9d27439ea3b5ccb13d9d066_4088	10a7b1af6a83d7de8b3ddb173791c6d9_3157	99208419edebc8d197684c252b062c82_3987	44ffbb1a9aaa295e97e8afb4ab27cda0_3989	05cf582fd6b7a2a9b33daf5880b21e38_4077	611cdae4c205070ddfa3f1e8c6687b4d_4264	1b3f24b6653e20e68e6a3c45792b637d_4417	a157ed540551fc46452f324682411a41_4192	b04d8b0fafe59e3e0bf8723406711506_4229	a5128d59a21373e87e1751aa3db19548_3704	5bb522dd4ab05e8ef68016408893a4b1_4066
ddpX		D-Ala-D-Ala dipeptidase	19	19	1	52	2681				581	581	581	8c0ffab546cffa8b8312cd6dcbe63fac_4009	e9593a73ee59e109c3a84ae764795e35_4012	a278c521f3462e798f98ab3da4f0ca9c_3460	f65e28defb82d628dede419184f7a1df_3429	6f1aed853d7426dfd55402677aa7aca9_4184	6fa0c7d3eb28fffa22129f7cb7363aa8_3710	d5fd1b4f83685157a883838f05845b96_4136	6badda44e8056cb37f8ad7368ed188d2_3751	a11e51e3e9d27439ea3b5ccb13d9d066_4092	10a7b1af6a83d7de8b3ddb173791c6d9_3152	99208419edebc8d197684c252b062c82_3982	44ffbb1a9aaa295e97e8afb4ab27cda0_3985	05cf582fd6b7a2a9b33daf5880b21e38_4073	611cdae4c205070ddfa3f1e8c6687b4d_4268	1b3f24b6653e20e68e6a3c45792b637d_4421	a157ed540551fc46452f324682411a41_4188	b04d8b0fafe59e3e0bf8723406711506_4233	a5128d59a21373e87e1751aa3db19548_3708	5bb522dd4ab05e8ef68016408893a4b1_4070
deaD		DeaD\t DEAD-box RNA helicase	19	19	1	52	169				1865	1889	1887	8c0ffab546cffa8b8312cd6dcbe63fac_2319	e9593a73ee59e109c3a84ae764795e35_2422	a278c521f3462e798f98ab3da4f0ca9c_3623	f65e28defb82d628dede419184f7a1df_3605	6f1aed853d7426dfd55402677aa7aca9_2565	6fa0c7d3eb28fffa22129f7cb7363aa8_2294	d5fd1b4f83685157a883838f05845b96_2940	6badda44e8056cb37f8ad7368ed188d2_700	a11e51e3e9d27439ea3b5ccb13d9d066_166	10a7b1af6a83d7de8b3ddb173791c6d9_2421	99208419edebc8d197684c252b062c82_733	44ffbb1a9aaa295e97e8afb4ab27cda0_114	05cf582fd6b7a2a9b33daf5880b21e38_2348	611cdae4c205070ddfa3f1e8c6687b4d_1777	1b3f24b6653e20e68e6a3c45792b637d_2840	a157ed540551fc46452f324682411a41_647	b04d8b0fafe59e3e0bf8723406711506_946	a5128d59a21373e87e1751aa3db19548_3152	5bb522dd4ab05e8ef68016408893a4b1_1369
dedD		cell division protein DedD	19	19	1	52	4849				662	662	662	8c0ffab546cffa8b8312cd6dcbe63fac_257	e9593a73ee59e109c3a84ae764795e35_257	a278c521f3462e798f98ab3da4f0ca9c_63	f65e28defb82d628dede419184f7a1df_150	6f1aed853d7426dfd55402677aa7aca9_2952	6fa0c7d3eb28fffa22129f7cb7363aa8_1854	d5fd1b4f83685157a883838f05845b96_2805	6badda44e8056cb37f8ad7368ed188d2_152	a11e51e3e9d27439ea3b5ccb13d9d066_2202	10a7b1af6a83d7de8b3ddb173791c6d9_214	99208419edebc8d197684c252b062c82_234	44ffbb1a9aaa295e97e8afb4ab27cda0_524	05cf582fd6b7a2a9b33daf5880b21e38_771	611cdae4c205070ddfa3f1e8c6687b4d_312	1b3f24b6653e20e68e6a3c45792b637d_286	a157ed540551fc46452f324682411a41_1481	b04d8b0fafe59e3e0bf8723406711506_1551	a5128d59a21373e87e1751aa3db19548_198	5bb522dd4ab05e8ef68016408893a4b1_302
def		peptide deformylase	19	19	1	50	20				509	509	509	8c0ffab546cffa8b8312cd6dcbe63fac_3895	e9593a73ee59e109c3a84ae764795e35_3898	a278c521f3462e798f98ab3da4f0ca9c_3473	f65e28defb82d628dede419184f7a1df_3469	6f1aed853d7426dfd55402677aa7aca9_4095	6fa0c7d3eb28fffa22129f7cb7363aa8_3936	d5fd1b4f83685157a883838f05845b96_3724	6badda44e8056cb37f8ad7368ed188d2_3724	a11e51e3e9d27439ea3b5ccb13d9d066_3982	10a7b1af6a83d7de8b3ddb173791c6d9_4167	99208419edebc8d197684c252b062c82_4236	44ffbb1a9aaa295e97e8afb4ab27cda0_3760	05cf582fd6b7a2a9b33daf5880b21e38_4250	611cdae4c205070ddfa3f1e8c6687b4d_4169	1b3f24b6653e20e68e6a3c45792b637d_4788	a157ed540551fc46452f324682411a41_4347	b04d8b0fafe59e3e0bf8723406711506_4460	a5128d59a21373e87e1751aa3db19548_4028	5bb522dd4ab05e8ef68016408893a4b1_4002
degP		serine protease Do	19	19	1	52	3363				1424	1424	1424	8c0ffab546cffa8b8312cd6dcbe63fac_374	e9593a73ee59e109c3a84ae764795e35_673	a278c521f3462e798f98ab3da4f0ca9c_253	f65e28defb82d628dede419184f7a1df_354	6f1aed853d7426dfd55402677aa7aca9_1914	6fa0c7d3eb28fffa22129f7cb7363aa8_2128	d5fd1b4f83685157a883838f05845b96_1283	6badda44e8056cb37f8ad7368ed188d2_2486	a11e51e3e9d27439ea3b5ccb13d9d066_2655	10a7b1af6a83d7de8b3ddb173791c6d9_3448	99208419edebc8d197684c252b062c82_1379	44ffbb1a9aaa295e97e8afb4ab27cda0_2226	05cf582fd6b7a2a9b33daf5880b21e38_3312	611cdae4c205070ddfa3f1e8c6687b4d_3805	1b3f24b6653e20e68e6a3c45792b637d_3679	a157ed540551fc46452f324682411a41_3760	b04d8b0fafe59e3e0bf8723406711506_3736	a5128d59a21373e87e1751aa3db19548_2759	5bb522dd4ab05e8ef68016408893a4b1_602
degQ		serine endoprotease\t periplasmic	19	19	1	52	98				1367	1367	1367	8c0ffab546cffa8b8312cd6dcbe63fac_2390	e9593a73ee59e109c3a84ae764795e35_2493	a278c521f3462e798f98ab3da4f0ca9c_1156	f65e28defb82d628dede419184f7a1df_1156	6f1aed853d7426dfd55402677aa7aca9_2636	6fa0c7d3eb28fffa22129f7cb7363aa8_3073	d5fd1b4f83685157a883838f05845b96_3385	6badda44e8056cb37f8ad7368ed188d2_771	a11e51e3e9d27439ea3b5ccb13d9d066_237	10a7b1af6a83d7de8b3ddb173791c6d9_3768	99208419edebc8d197684c252b062c82_804	44ffbb1a9aaa295e97e8afb4ab27cda0_185	05cf582fd6b7a2a9b33daf5880b21e38_2277	611cdae4c205070ddfa3f1e8c6687b4d_1848	1b3f24b6653e20e68e6a3c45792b637d_2773	a157ed540551fc46452f324682411a41_714	b04d8b0fafe59e3e0bf8723406711506_1013	a5128d59a21373e87e1751aa3db19548_3072	5bb522dd4ab05e8ef68016408893a4b1_3804
degS		DegS serine endoprotease	19	19	1	52	97				1067	1067	1067	8c0ffab546cffa8b8312cd6dcbe63fac_2391	e9593a73ee59e109c3a84ae764795e35_2494	a278c521f3462e798f98ab3da4f0ca9c_1157	f65e28defb82d628dede419184f7a1df_1157	6f1aed853d7426dfd55402677aa7aca9_2637	6fa0c7d3eb28fffa22129f7cb7363aa8_3074	d5fd1b4f83685157a883838f05845b96_3384	6badda44e8056cb37f8ad7368ed188d2_772	a11e51e3e9d27439ea3b5ccb13d9d066_238	10a7b1af6a83d7de8b3ddb173791c6d9_3769	99208419edebc8d197684c252b062c82_805	44ffbb1a9aaa295e97e8afb4ab27cda0_186	05cf582fd6b7a2a9b33daf5880b21e38_2276	611cdae4c205070ddfa3f1e8c6687b4d_1849	1b3f24b6653e20e68e6a3c45792b637d_2772	a157ed540551fc46452f324682411a41_715	b04d8b0fafe59e3e0bf8723406711506_1014	a5128d59a21373e87e1751aa3db19548_3073	5bb522dd4ab05e8ef68016408893a4b1_3805
deoA		thymidine phosphorylase / uracil phosphorylase	19	19	1	52	3568				1322	1322	1322	8c0ffab546cffa8b8312cd6dcbe63fac_548	e9593a73ee59e109c3a84ae764795e35_847	a278c521f3462e798f98ab3da4f0ca9c_2110	f65e28defb82d628dede419184f7a1df_2010	6f1aed853d7426dfd55402677aa7aca9_3436	6fa0c7d3eb28fffa22129f7cb7363aa8_2423	d5fd1b4f83685157a883838f05845b96_3257	6badda44e8056cb37f8ad7368ed188d2_2197	a11e51e3e9d27439ea3b5ccb13d9d066_2580	10a7b1af6a83d7de8b3ddb173791c6d9_3827	99208419edebc8d197684c252b062c82_3433	44ffbb1a9aaa295e97e8afb4ab27cda0_3166	05cf582fd6b7a2a9b33daf5880b21e38_3170	611cdae4c205070ddfa3f1e8c6687b4d_876	1b3f24b6653e20e68e6a3c45792b637d_4450	a157ed540551fc46452f324682411a41_2917	b04d8b0fafe59e3e0bf8723406711506_2898	a5128d59a21373e87e1751aa3db19548_2468	5bb522dd4ab05e8ef68016408893a4b1_778
deoB		phosphopentomutase	19	19	1	52	3567				1223	1223	1223	8c0ffab546cffa8b8312cd6dcbe63fac_547	e9593a73ee59e109c3a84ae764795e35_846	a278c521f3462e798f98ab3da4f0ca9c_2109	f65e28defb82d628dede419184f7a1df_2009	6f1aed853d7426dfd55402677aa7aca9_3437	6fa0c7d3eb28fffa22129f7cb7363aa8_2424	d5fd1b4f83685157a883838f05845b96_3258	6badda44e8056cb37f8ad7368ed188d2_2196	a11e51e3e9d27439ea3b5ccb13d9d066_2579	10a7b1af6a83d7de8b3ddb173791c6d9_3828	99208419edebc8d197684c252b062c82_3432	44ffbb1a9aaa295e97e8afb4ab27cda0_3165	05cf582fd6b7a2a9b33daf5880b21e38_3169	611cdae4c205070ddfa3f1e8c6687b4d_877	1b3f24b6653e20e68e6a3c45792b637d_4449	a157ed540551fc46452f324682411a41_2918	b04d8b0fafe59e3e0bf8723406711506_2899	a5128d59a21373e87e1751aa3db19548_2467	5bb522dd4ab05e8ef68016408893a4b1_777
deoC		deoxyribose-phosphate aldolase	19	19	1	52	3569				779	779	779	8c0ffab546cffa8b8312cd6dcbe63fac_549	e9593a73ee59e109c3a84ae764795e35_848	a278c521f3462e798f98ab3da4f0ca9c_2111	f65e28defb82d628dede419184f7a1df_2011	6f1aed853d7426dfd55402677aa7aca9_3435	6fa0c7d3eb28fffa22129f7cb7363aa8_2422	d5fd1b4f83685157a883838f05845b96_3256	6badda44e8056cb37f8ad7368ed188d2_2198	a11e51e3e9d27439ea3b5ccb13d9d066_2581	10a7b1af6a83d7de8b3ddb173791c6d9_3826	99208419edebc8d197684c252b062c82_3434	44ffbb1a9aaa295e97e8afb4ab27cda0_3167	05cf582fd6b7a2a9b33daf5880b21e38_3171	611cdae4c205070ddfa3f1e8c6687b4d_875	1b3f24b6653e20e68e6a3c45792b637d_4451	a157ed540551fc46452f324682411a41_2916	b04d8b0fafe59e3e0bf8723406711506_2897	a5128d59a21373e87e1751aa3db19548_2469	5bb522dd4ab05e8ef68016408893a4b1_779
deoD		purine nucleoside phosphorylase deoD-type	19	19	1	52	3566				719	719	719	8c0ffab546cffa8b8312cd6dcbe63fac_546	e9593a73ee59e109c3a84ae764795e35_845	a278c521f3462e798f98ab3da4f0ca9c_2108	f65e28defb82d628dede419184f7a1df_2008	6f1aed853d7426dfd55402677aa7aca9_3438	6fa0c7d3eb28fffa22129f7cb7363aa8_2425	d5fd1b4f83685157a883838f05845b96_3259	6badda44e8056cb37f8ad7368ed188d2_2195	a11e51e3e9d27439ea3b5ccb13d9d066_2578	10a7b1af6a83d7de8b3ddb173791c6d9_3829	99208419edebc8d197684c252b062c82_3431	44ffbb1a9aaa295e97e8afb4ab27cda0_3164	05cf582fd6b7a2a9b33daf5880b21e38_3168	611cdae4c205070ddfa3f1e8c6687b4d_878	1b3f24b6653e20e68e6a3c45792b637d_4448	a157ed540551fc46452f324682411a41_2919	b04d8b0fafe59e3e0bf8723406711506_2900	a5128d59a21373e87e1751aa3db19548_2466	5bb522dd4ab05e8ef68016408893a4b1_776
deoR		DeoR DNA-binding transcriptional repressor	19	19	1	52	1707				758	758	758	8c0ffab546cffa8b8312cd6dcbe63fac_2261	e9593a73ee59e109c3a84ae764795e35_2308	a278c521f3462e798f98ab3da4f0ca9c_782	f65e28defb82d628dede419184f7a1df_692	6f1aed853d7426dfd55402677aa7aca9_649	6fa0c7d3eb28fffa22129f7cb7363aa8_2546	d5fd1b4f83685157a883838f05845b96_1813	6badda44e8056cb37f8ad7368ed188d2_238	a11e51e3e9d27439ea3b5ccb13d9d066_2236	10a7b1af6a83d7de8b3ddb173791c6d9_833	99208419edebc8d197684c252b062c82_3393	44ffbb1a9aaa295e97e8afb4ab27cda0_4490	05cf582fd6b7a2a9b33daf5880b21e38_3851	611cdae4c205070ddfa3f1e8c6687b4d_2112	1b3f24b6653e20e68e6a3c45792b637d_3838	a157ed540551fc46452f324682411a41_3944	b04d8b0fafe59e3e0bf8723406711506_3927	a5128d59a21373e87e1751aa3db19548_641	5bb522dd4ab05e8ef68016408893a4b1_3332
der		50S ribosomal subunit stability factor	19	19	1	52	4627				1472	1472	1472	8c0ffab546cffa8b8312cd6dcbe63fac_77	e9593a73ee59e109c3a84ae764795e35_77	a278c521f3462e798f98ab3da4f0ca9c_606	f65e28defb82d628dede419184f7a1df_638	6f1aed853d7426dfd55402677aa7aca9_1179	6fa0c7d3eb28fffa22129f7cb7363aa8_473	d5fd1b4f83685157a883838f05845b96_777	6badda44e8056cb37f8ad7368ed188d2_2294	a11e51e3e9d27439ea3b5ccb13d9d066_427	10a7b1af6a83d7de8b3ddb173791c6d9_1696	99208419edebc8d197684c252b062c82_2622	44ffbb1a9aaa295e97e8afb4ab27cda0_3970	05cf582fd6b7a2a9b33daf5880b21e38_536	611cdae4c205070ddfa3f1e8c6687b4d_77	1b3f24b6653e20e68e6a3c45792b637d_54	a157ed540551fc46452f324682411a41_2558	b04d8b0fafe59e3e0bf8723406711506_2214	a5128d59a21373e87e1751aa3db19548_310	5bb522dd4ab05e8ef68016408893a4b1_485
dfp		fused 4'-phosphopantothenoylcysteine decarboxylase and phosphopantothenoylcysteine synthetase	19	19	1	52	5553				1220	1220	1220	8c0ffab546cffa8b8312cd6dcbe63fac_3823	e9593a73ee59e109c3a84ae764795e35_3825	a278c521f3462e798f98ab3da4f0ca9c_4040	f65e28defb82d628dede419184f7a1df_4005	6f1aed853d7426dfd55402677aa7aca9_3762	6fa0c7d3eb28fffa22129f7cb7363aa8_2338	d5fd1b4f83685157a883838f05845b96_3159	6badda44e8056cb37f8ad7368ed188d2_2684	a11e51e3e9d27439ea3b5ccb13d9d066_2093	10a7b1af6a83d7de8b3ddb173791c6d9_2831	99208419edebc8d197684c252b062c82_1537	44ffbb1a9aaa295e97e8afb4ab27cda0_753	05cf582fd6b7a2a9b33daf5880b21e38_1347	611cdae4c205070ddfa3f1e8c6687b4d_2830	1b3f24b6653e20e68e6a3c45792b637d_2380	a157ed540551fc46452f324682411a41_3170	b04d8b0fafe59e3e0bf8723406711506_3152	a5128d59a21373e87e1751aa3db19548_504	5bb522dd4ab05e8ef68016408893a4b1_3502
dgkA		diacylglycerol kinase	19	19	1	52	2903				368	368	368	8c0ffab546cffa8b8312cd6dcbe63fac_2709	e9593a73ee59e109c3a84ae764795e35_601	a278c521f3462e798f98ab3da4f0ca9c_3067	f65e28defb82d628dede419184f7a1df_2967	6f1aed853d7426dfd55402677aa7aca9_753	6fa0c7d3eb28fffa22129f7cb7363aa8_3146	d5fd1b4f83685157a883838f05845b96_1963	6badda44e8056cb37f8ad7368ed188d2_1797	a11e51e3e9d27439ea3b5ccb13d9d066_3212	10a7b1af6a83d7de8b3ddb173791c6d9_3583	99208419edebc8d197684c252b062c82_3504	44ffbb1a9aaa295e97e8afb4ab27cda0_3537	05cf582fd6b7a2a9b33daf5880b21e38_3681	611cdae4c205070ddfa3f1e8c6687b4d_536	1b3f24b6653e20e68e6a3c45792b637d_2221	a157ed540551fc46452f324682411a41_1345	b04d8b0fafe59e3e0bf8723406711506_1120	a5128d59a21373e87e1751aa3db19548_2050	5bb522dd4ab05e8ef68016408893a4b1_2111
dgoA		2-oxo-3-deoxygalactonate 6-phosphate aldolase	19	19	1	52	5658				617	617	617	8c0ffab546cffa8b8312cd6dcbe63fac_3616	e9593a73ee59e109c3a84ae764795e35_3618	a278c521f3462e798f98ab3da4f0ca9c_2029	f65e28defb82d628dede419184f7a1df_1929	6f1aed853d7426dfd55402677aa7aca9_3252	6fa0c7d3eb28fffa22129f7cb7363aa8_1374	d5fd1b4f83685157a883838f05845b96_3326	6badda44e8056cb37f8ad7368ed188d2_3585	a11e51e3e9d27439ea3b5ccb13d9d066_3651	10a7b1af6a83d7de8b3ddb173791c6d9_2968	99208419edebc8d197684c252b062c82_1481	44ffbb1a9aaa295e97e8afb4ab27cda0_810	05cf582fd6b7a2a9b33daf5880b21e38_1291	611cdae4c205070ddfa3f1e8c6687b4d_2885	1b3f24b6653e20e68e6a3c45792b637d_2324	a157ed540551fc46452f324682411a41_3578	b04d8b0fafe59e3e0bf8723406711506_3532	a5128d59a21373e87e1751aa3db19548_572	5bb522dd4ab05e8ef68016408893a4b1_2721
dgoK		2-dehydro-3-deoxygalactonate kinase	19	19	1	52	5657				878	878	878	8c0ffab546cffa8b8312cd6dcbe63fac_3617	e9593a73ee59e109c3a84ae764795e35_3619	a278c521f3462e798f98ab3da4f0ca9c_2028	f65e28defb82d628dede419184f7a1df_1928	6f1aed853d7426dfd55402677aa7aca9_3253	6fa0c7d3eb28fffa22129f7cb7363aa8_1373	d5fd1b4f83685157a883838f05845b96_3327	6badda44e8056cb37f8ad7368ed188d2_3586	a11e51e3e9d27439ea3b5ccb13d9d066_3650	10a7b1af6a83d7de8b3ddb173791c6d9_2969	99208419edebc8d197684c252b062c82_1480	44ffbb1a9aaa295e97e8afb4ab27cda0_811	05cf582fd6b7a2a9b33daf5880b21e38_1290	611cdae4c205070ddfa3f1e8c6687b4d_2886	1b3f24b6653e20e68e6a3c45792b637d_2323	a157ed540551fc46452f324682411a41_3577	b04d8b0fafe59e3e0bf8723406711506_3533	a5128d59a21373e87e1751aa3db19548_573	5bb522dd4ab05e8ef68016408893a4b1_2720
dgoR		putative DNA-binding transcriptional regulator	19	19	1	52	5656				689	689	689	8c0ffab546cffa8b8312cd6dcbe63fac_3618	e9593a73ee59e109c3a84ae764795e35_3620	a278c521f3462e798f98ab3da4f0ca9c_2027	f65e28defb82d628dede419184f7a1df_1927	6f1aed853d7426dfd55402677aa7aca9_3254	6fa0c7d3eb28fffa22129f7cb7363aa8_1372	d5fd1b4f83685157a883838f05845b96_3328	6badda44e8056cb37f8ad7368ed188d2_3587	a11e51e3e9d27439ea3b5ccb13d9d066_3649	10a7b1af6a83d7de8b3ddb173791c6d9_2970	99208419edebc8d197684c252b062c82_1479	44ffbb1a9aaa295e97e8afb4ab27cda0_812	05cf582fd6b7a2a9b33daf5880b21e38_1289	611cdae4c205070ddfa3f1e8c6687b4d_2887	1b3f24b6653e20e68e6a3c45792b637d_2322	a157ed540551fc46452f324682411a41_3576	b04d8b0fafe59e3e0bf8723406711506_3534	a5128d59a21373e87e1751aa3db19548_574	5bb522dd4ab05e8ef68016408893a4b1_2719
dgoT		galactonate transporter	19	19	1	52	5660				584	1292	1227	8c0ffab546cffa8b8312cd6dcbe63fac_3614	e9593a73ee59e109c3a84ae764795e35_3616	a278c521f3462e798f98ab3da4f0ca9c_2031	f65e28defb82d628dede419184f7a1df_1931	6f1aed853d7426dfd55402677aa7aca9_3250	6fa0c7d3eb28fffa22129f7cb7363aa8_1376	d5fd1b4f83685157a883838f05845b96_3324	6badda44e8056cb37f8ad7368ed188d2_3582	a11e51e3e9d27439ea3b5ccb13d9d066_3653	10a7b1af6a83d7de8b3ddb173791c6d9_2965	99208419edebc8d197684c252b062c82_1483	44ffbb1a9aaa295e97e8afb4ab27cda0_807	05cf582fd6b7a2a9b33daf5880b21e38_1293	611cdae4c205070ddfa3f1e8c6687b4d_2883	1b3f24b6653e20e68e6a3c45792b637d_2326	a157ed540551fc46452f324682411a41_3580	b04d8b0fafe59e3e0bf8723406711506_3530	a5128d59a21373e87e1751aa3db19548_570	5bb522dd4ab05e8ef68016408893a4b1_2723
dgt		deoxyguanosine triphosphate triphosphohydrolase	19	19	1	52	3364				1517	1517	1517	8c0ffab546cffa8b8312cd6dcbe63fac_375	e9593a73ee59e109c3a84ae764795e35_674	a278c521f3462e798f98ab3da4f0ca9c_254	f65e28defb82d628dede419184f7a1df_353	6f1aed853d7426dfd55402677aa7aca9_1915	6fa0c7d3eb28fffa22129f7cb7363aa8_2129	d5fd1b4f83685157a883838f05845b96_1282	6badda44e8056cb37f8ad7368ed188d2_2487	a11e51e3e9d27439ea3b5ccb13d9d066_2656	10a7b1af6a83d7de8b3ddb173791c6d9_3447	99208419edebc8d197684c252b062c82_1378	44ffbb1a9aaa295e97e8afb4ab27cda0_2227	05cf582fd6b7a2a9b33daf5880b21e38_3313	611cdae4c205070ddfa3f1e8c6687b4d_3806	1b3f24b6653e20e68e6a3c45792b637d_3680	a157ed540551fc46452f324682411a41_3759	b04d8b0fafe59e3e0bf8723406711506_3737	a5128d59a21373e87e1751aa3db19548_2758	5bb522dd4ab05e8ef68016408893a4b1_603
dhaK		dihydroxyacetone kinase subunit K	19	19	1	52	3910				1070	1070	1070	8c0ffab546cffa8b8312cd6dcbe63fac_930	e9593a73ee59e109c3a84ae764795e35_1334	a278c521f3462e798f98ab3da4f0ca9c_2553	f65e28defb82d628dede419184f7a1df_2453	6f1aed853d7426dfd55402677aa7aca9_1336	6fa0c7d3eb28fffa22129f7cb7363aa8_1127	d5fd1b4f83685157a883838f05845b96_118	6badda44e8056cb37f8ad7368ed188d2_2736	a11e51e3e9d27439ea3b5ccb13d9d066_3044	10a7b1af6a83d7de8b3ddb173791c6d9_1206	99208419edebc8d197684c252b062c82_1223	44ffbb1a9aaa295e97e8afb4ab27cda0_2663	05cf582fd6b7a2a9b33daf5880b21e38_223	611cdae4c205070ddfa3f1e8c6687b4d_2389	1b3f24b6653e20e68e6a3c45792b637d_981	a157ed540551fc46452f324682411a41_3996	b04d8b0fafe59e3e0bf8723406711506_4003	a5128d59a21373e87e1751aa3db19548_2321	5bb522dd4ab05e8ef68016408893a4b1_1685
dhaL		dihydroxyacetone kinase subunit L	19	19	1	52	3911				632	632	632	8c0ffab546cffa8b8312cd6dcbe63fac_931	e9593a73ee59e109c3a84ae764795e35_1333	a278c521f3462e798f98ab3da4f0ca9c_2552	f65e28defb82d628dede419184f7a1df_2452	6f1aed853d7426dfd55402677aa7aca9_1337	6fa0c7d3eb28fffa22129f7cb7363aa8_1126	d5fd1b4f83685157a883838f05845b96_117	6badda44e8056cb37f8ad7368ed188d2_2737	a11e51e3e9d27439ea3b5ccb13d9d066_3045	10a7b1af6a83d7de8b3ddb173791c6d9_1207	99208419edebc8d197684c252b062c82_1224	44ffbb1a9aaa295e97e8afb4ab27cda0_2664	05cf582fd6b7a2a9b33daf5880b21e38_222	611cdae4c205070ddfa3f1e8c6687b4d_2390	1b3f24b6653e20e68e6a3c45792b637d_982	a157ed540551fc46452f324682411a41_3995	b04d8b0fafe59e3e0bf8723406711506_4004	a5128d59a21373e87e1751aa3db19548_2322	5bb522dd4ab05e8ef68016408893a4b1_1684
dhaM		dihydroxyacetone kinase subunit M	19	19	1	52	3912				1418	1418	1418	8c0ffab546cffa8b8312cd6dcbe63fac_932	e9593a73ee59e109c3a84ae764795e35_1332	a278c521f3462e798f98ab3da4f0ca9c_2551	f65e28defb82d628dede419184f7a1df_2451	6f1aed853d7426dfd55402677aa7aca9_1338	6fa0c7d3eb28fffa22129f7cb7363aa8_1125	d5fd1b4f83685157a883838f05845b96_116	6badda44e8056cb37f8ad7368ed188d2_2738	a11e51e3e9d27439ea3b5ccb13d9d066_3046	10a7b1af6a83d7de8b3ddb173791c6d9_1208	99208419edebc8d197684c252b062c82_1225	44ffbb1a9aaa295e97e8afb4ab27cda0_2665	05cf582fd6b7a2a9b33daf5880b21e38_221	611cdae4c205070ddfa3f1e8c6687b4d_2391	1b3f24b6653e20e68e6a3c45792b637d_983	a157ed540551fc46452f324682411a41_3994	b04d8b0fafe59e3e0bf8723406711506_4005	a5128d59a21373e87e1751aa3db19548_2323	5bb522dd4ab05e8ef68016408893a4b1_1683
dhaR		DhaR DNA-binding transcriptional dual regulator	19	19	1	52	3909				1919	1919	1919	8c0ffab546cffa8b8312cd6dcbe63fac_929	e9593a73ee59e109c3a84ae764795e35_1335	a278c521f3462e798f98ab3da4f0ca9c_2554	f65e28defb82d628dede419184f7a1df_2454	6f1aed853d7426dfd55402677aa7aca9_1335	6fa0c7d3eb28fffa22129f7cb7363aa8_1128	d5fd1b4f83685157a883838f05845b96_119	6badda44e8056cb37f8ad7368ed188d2_2735	a11e51e3e9d27439ea3b5ccb13d9d066_3043	10a7b1af6a83d7de8b3ddb173791c6d9_1205	99208419edebc8d197684c252b062c82_1222	44ffbb1a9aaa295e97e8afb4ab27cda0_2662	05cf582fd6b7a2a9b33daf5880b21e38_224	611cdae4c205070ddfa3f1e8c6687b4d_2388	1b3f24b6653e20e68e6a3c45792b637d_980	a157ed540551fc46452f324682411a41_3997	b04d8b0fafe59e3e0bf8723406711506_4002	a5128d59a21373e87e1751aa3db19548_2320	5bb522dd4ab05e8ef68016408893a4b1_1686
diaA		DnaA initiator-associating factor for replication initiation	19	19	1	52	182				590	590	590	8c0ffab546cffa8b8312cd6dcbe63fac_2306	e9593a73ee59e109c3a84ae764795e35_2409	a278c521f3462e798f98ab3da4f0ca9c_3610	f65e28defb82d628dede419184f7a1df_3618	6f1aed853d7426dfd55402677aa7aca9_2552	6fa0c7d3eb28fffa22129f7cb7363aa8_2281	d5fd1b4f83685157a883838f05845b96_2927	6badda44e8056cb37f8ad7368ed188d2_687	a11e51e3e9d27439ea3b5ccb13d9d066_153	10a7b1af6a83d7de8b3ddb173791c6d9_2434	99208419edebc8d197684c252b062c82_720	44ffbb1a9aaa295e97e8afb4ab27cda0_101	05cf582fd6b7a2a9b33daf5880b21e38_2361	611cdae4c205070ddfa3f1e8c6687b4d_1764	1b3f24b6653e20e68e6a3c45792b637d_2853	a157ed540551fc46452f324682411a41_634	b04d8b0fafe59e3e0bf8723406711506_933	a5128d59a21373e87e1751aa3db19548_3139	5bb522dd4ab05e8ef68016408893a4b1_1382
dinB		DNA polymerase IV (Y-family DNA polymerase; translesion DNA synthesis)	19	19	1	52	4161				1055	1055	1055	8c0ffab546cffa8b8312cd6dcbe63fac_4239	e9593a73ee59e109c3a84ae764795e35_4264	a278c521f3462e798f98ab3da4f0ca9c_3785	f65e28defb82d628dede419184f7a1df_3781	6f1aed853d7426dfd55402677aa7aca9_2369	6fa0c7d3eb28fffa22129f7cb7363aa8_2828	d5fd1b4f83685157a883838f05845b96_3824	6badda44e8056cb37f8ad7368ed188d2_3077	a11e51e3e9d27439ea3b5ccb13d9d066_1898	10a7b1af6a83d7de8b3ddb173791c6d9_3917	99208419edebc8d197684c252b062c82_3768	44ffbb1a9aaa295e97e8afb4ab27cda0_4196	05cf582fd6b7a2a9b33daf5880b21e38_4305	611cdae4c205070ddfa3f1e8c6687b4d_3979	1b3f24b6653e20e68e6a3c45792b637d_3882	a157ed540551fc46452f324682411a41_2819	b04d8b0fafe59e3e0bf8723406711506_2671	a5128d59a21373e87e1751aa3db19548_2858	5bb522dd4ab05e8ef68016408893a4b1_3560
dinF		DinF MATE Transporter	19	19	1	52	2905				1325	1325	1325	8c0ffab546cffa8b8312cd6dcbe63fac_2711	e9593a73ee59e109c3a84ae764795e35_599	a278c521f3462e798f98ab3da4f0ca9c_3065	f65e28defb82d628dede419184f7a1df_2965	6f1aed853d7426dfd55402677aa7aca9_755	6fa0c7d3eb28fffa22129f7cb7363aa8_3148	d5fd1b4f83685157a883838f05845b96_1965	6badda44e8056cb37f8ad7368ed188d2_1795	a11e51e3e9d27439ea3b5ccb13d9d066_3214	10a7b1af6a83d7de8b3ddb173791c6d9_3585	99208419edebc8d197684c252b062c82_3502	44ffbb1a9aaa295e97e8afb4ab27cda0_3539	05cf582fd6b7a2a9b33daf5880b21e38_3683	611cdae4c205070ddfa3f1e8c6687b4d_538	1b3f24b6653e20e68e6a3c45792b637d_2219	a157ed540551fc46452f324682411a41_1343	b04d8b0fafe59e3e0bf8723406711506_1122	a5128d59a21373e87e1751aa3db19548_2048	5bb522dd4ab05e8ef68016408893a4b1_2113
dinG		ATP-dependent helicase	19	19	1	52	1754				2150	2285	2270	8c0ffab546cffa8b8312cd6dcbe63fac_2220	e9593a73ee59e109c3a84ae764795e35_2349	a278c521f3462e798f98ab3da4f0ca9c_4129	f65e28defb82d628dede419184f7a1df_4117	6f1aed853d7426dfd55402677aa7aca9_690	6fa0c7d3eb28fffa22129f7cb7363aa8_1214	d5fd1b4f83685157a883838f05845b96_1665	6badda44e8056cb37f8ad7368ed188d2_279	a11e51e3e9d27439ea3b5ccb13d9d066_2277	10a7b1af6a83d7de8b3ddb173791c6d9_792	99208419edebc8d197684c252b062c82_2371	44ffbb1a9aaa295e97e8afb4ab27cda0_3301	05cf582fd6b7a2a9b33daf5880b21e38_1745	611cdae4c205070ddfa3f1e8c6687b4d_2153	1b3f24b6653e20e68e6a3c45792b637d_2637	a157ed540551fc46452f324682411a41_376	b04d8b0fafe59e3e0bf8723406711506_22	a5128d59a21373e87e1751aa3db19548_3396	5bb522dd4ab05e8ef68016408893a4b1_3374
dinI_1		DNA damage-inducible protein I	19	19	1	52	4032				245	245	245	8c0ffab546cffa8b8312cd6dcbe63fac_1044	e9593a73ee59e109c3a84ae764795e35_1219	a278c521f3462e798f98ab3da4f0ca9c_1341	f65e28defb82d628dede419184f7a1df_1384	6f1aed853d7426dfd55402677aa7aca9_1451	6fa0c7d3eb28fffa22129f7cb7363aa8_1489	d5fd1b4f83685157a883838f05845b96_4	6badda44e8056cb37f8ad7368ed188d2_1670	a11e51e3e9d27439ea3b5ccb13d9d066_2365	10a7b1af6a83d7de8b3ddb173791c6d9_2757	99208419edebc8d197684c252b062c82_2002	44ffbb1a9aaa295e97e8afb4ab27cda0_2081	05cf582fd6b7a2a9b33daf5880b21e38_70	611cdae4c205070ddfa3f1e8c6687b4d_2503	1b3f24b6653e20e68e6a3c45792b637d_1174	a157ed540551fc46452f324682411a41_1754	b04d8b0fafe59e3e0bf8723406711506_1800	a5128d59a21373e87e1751aa3db19548_869	5bb522dd4ab05e8ef68016408893a4b1_2799
dinJ		DinJ antitoxin of YafQ-DinJ toxin-antitoxin system and DNA-binding transcriptional repressor	19	19	1	52	4154				260	260	260	8c0ffab546cffa8b8312cd6dcbe63fac_4233	e9593a73ee59e109c3a84ae764795e35_4270	a278c521f3462e798f98ab3da4f0ca9c_3790	f65e28defb82d628dede419184f7a1df_3786	6f1aed853d7426dfd55402677aa7aca9_2374	6fa0c7d3eb28fffa22129f7cb7363aa8_2822	d5fd1b4f83685157a883838f05845b96_3819	6badda44e8056cb37f8ad7368ed188d2_3072	a11e51e3e9d27439ea3b5ccb13d9d066_1892	10a7b1af6a83d7de8b3ddb173791c6d9_3923	99208419edebc8d197684c252b062c82_3773	44ffbb1a9aaa295e97e8afb4ab27cda0_4191	05cf582fd6b7a2a9b33daf5880b21e38_4484	611cdae4c205070ddfa3f1e8c6687b4d_3974	1b3f24b6653e20e68e6a3c45792b637d_3928	a157ed540551fc46452f324682411a41_2824	b04d8b0fafe59e3e0bf8723406711506_2666	a5128d59a21373e87e1751aa3db19548_2863	5bb522dd4ab05e8ef68016408893a4b1_3555
djlA		chaperone with DnaK	19	19	1	52	3483				815	815	815	8c0ffab546cffa8b8312cd6dcbe63fac_475	e9593a73ee59e109c3a84ae764795e35_774	a278c521f3462e798f98ab3da4f0ca9c_355	f65e28defb82d628dede419184f7a1df_252	6f1aed853d7426dfd55402677aa7aca9_2016	6fa0c7d3eb28fffa22129f7cb7363aa8_2475	d5fd1b4f83685157a883838f05845b96_3210	6badda44e8056cb37f8ad7368ed188d2_484	a11e51e3e9d27439ea3b5ccb13d9d066_987	10a7b1af6a83d7de8b3ddb173791c6d9_1991	99208419edebc8d197684c252b062c82_1277	44ffbb1a9aaa295e97e8afb4ab27cda0_2736	05cf582fd6b7a2a9b33daf5880b21e38_2495	611cdae4c205070ddfa3f1e8c6687b4d_950	1b3f24b6653e20e68e6a3c45792b637d_3042	a157ed540551fc46452f324682411a41_2994	b04d8b0fafe59e3e0bf8723406711506_2975	a5128d59a21373e87e1751aa3db19548_963	5bb522dd4ab05e8ef68016408893a4b1_704
djlC		Hsc56\t co-chaperone of Hsc62	19	19	1	52	1913				1442	1451	1450	8c0ffab546cffa8b8312cd6dcbe63fac_2120	e9593a73ee59e109c3a84ae764795e35_2187	a278c521f3462e798f98ab3da4f0ca9c_2711	f65e28defb82d628dede419184f7a1df_2672	6f1aed853d7426dfd55402677aa7aca9_3856	6fa0c7d3eb28fffa22129f7cb7363aa8_924	d5fd1b4f83685157a883838f05845b96_3073	6badda44e8056cb37f8ad7368ed188d2_2622	a11e51e3e9d27439ea3b5ccb13d9d066_1710	10a7b1af6a83d7de8b3ddb173791c6d9_2183	99208419edebc8d197684c252b062c82_3091	44ffbb1a9aaa295e97e8afb4ab27cda0_3562	05cf582fd6b7a2a9b33daf5880b21e38_3838	611cdae4c205070ddfa3f1e8c6687b4d_3523	1b3f24b6653e20e68e6a3c45792b637d_3610	a157ed540551fc46452f324682411a41_214	b04d8b0fafe59e3e0bf8723406711506_184	a5128d59a21373e87e1751aa3db19548_1332	5bb522dd4ab05e8ef68016408893a4b1_3472
dkgA		methylglyoxal reductase [multifunctional]	19	19	1	52	6525				827	827	827	8c0ffab546cffa8b8312cd6dcbe63fac_2897	e9593a73ee59e109c3a84ae764795e35_2899	a278c521f3462e798f98ab3da4f0ca9c_2972	f65e28defb82d628dede419184f7a1df_2873	6f1aed853d7426dfd55402677aa7aca9_2199	6fa0c7d3eb28fffa22129f7cb7363aa8_3318	d5fd1b4f83685157a883838f05845b96_935	6badda44e8056cb37f8ad7368ed188d2_3040	a11e51e3e9d27439ea3b5ccb13d9d066_22	10a7b1af6a83d7de8b3ddb173791c6d9_397	99208419edebc8d197684c252b062c82_3568	44ffbb1a9aaa295e97e8afb4ab27cda0_4381	05cf582fd6b7a2a9b33daf5880b21e38_902	611cdae4c205070ddfa3f1e8c6687b4d_1634	1b3f24b6653e20e68e6a3c45792b637d_4067	a157ed540551fc46452f324682411a41_496	b04d8b0fafe59e3e0bf8723406711506_795	a5128d59a21373e87e1751aa3db19548_1540	5bb522dd4ab05e8ef68016408893a4b1_1512
dkgB		4-nitrobenzaldehyde reductase [multifunctional]	19	19	1	52	4089				581	803	782	8c0ffab546cffa8b8312cd6dcbe63fac_4273	e9593a73ee59e109c3a84ae764795e35_4313	a278c521f3462e798f98ab3da4f0ca9c_4278	f65e28defb82d628dede419184f7a1df_4266	6f1aed853d7426dfd55402677aa7aca9_2402	6fa0c7d3eb28fffa22129f7cb7363aa8_2779	d5fd1b4f83685157a883838f05845b96_4088	6badda44e8056cb37f8ad7368ed188d2_3429	a11e51e3e9d27439ea3b5ccb13d9d066_1850	10a7b1af6a83d7de8b3ddb173791c6d9_4529	99208419edebc8d197684c252b062c82_3793	44ffbb1a9aaa295e97e8afb4ab27cda0_4430	05cf582fd6b7a2a9b33daf5880b21e38_4493	611cdae4c205070ddfa3f1e8c6687b4d_3932	1b3f24b6653e20e68e6a3c45792b637d_4268	a157ed540551fc46452f324682411a41_2841	b04d8b0fafe59e3e0bf8723406711506_2649	a5128d59a21373e87e1751aa3db19548_2888	5bb522dd4ab05e8ef68016408893a4b1_4222
dksA		RNA polymerase-binding transcription factor DksA	19	19	1	52	3379				455	455	455	8c0ffab546cffa8b8312cd6dcbe63fac_390	e9593a73ee59e109c3a84ae764795e35_689	a278c521f3462e798f98ab3da4f0ca9c_269	f65e28defb82d628dede419184f7a1df_338	6f1aed853d7426dfd55402677aa7aca9_1930	6fa0c7d3eb28fffa22129f7cb7363aa8_2144	d5fd1b4f83685157a883838f05845b96_1267	6badda44e8056cb37f8ad7368ed188d2_2502	a11e51e3e9d27439ea3b5ccb13d9d066_2671	10a7b1af6a83d7de8b3ddb173791c6d9_3432	99208419edebc8d197684c252b062c82_1363	44ffbb1a9aaa295e97e8afb4ab27cda0_2242	05cf582fd6b7a2a9b33daf5880b21e38_3328	611cdae4c205070ddfa3f1e8c6687b4d_3821	1b3f24b6653e20e68e6a3c45792b637d_3695	a157ed540551fc46452f324682411a41_3744	b04d8b0fafe59e3e0bf8723406711506_3752	a5128d59a21373e87e1751aa3db19548_2743	5bb522dd4ab05e8ef68016408893a4b1_618
dld		D-lactate dehydrogenase	19	19	1	52	5042				1715	1715	1715	8c0ffab546cffa8b8312cd6dcbe63fac_1818	e9593a73ee59e109c3a84ae764795e35_1921	a278c521f3462e798f98ab3da4f0ca9c_2617	f65e28defb82d628dede419184f7a1df_2517	6f1aed853d7426dfd55402677aa7aca9_1775	6fa0c7d3eb28fffa22129f7cb7363aa8_248	d5fd1b4f83685157a883838f05845b96_2265	6badda44e8056cb37f8ad7368ed188d2_2894	a11e51e3e9d27439ea3b5ccb13d9d066_3390	10a7b1af6a83d7de8b3ddb173791c6d9_1231	99208419edebc8d197684c252b062c82_52	44ffbb1a9aaa295e97e8afb4ab27cda0_3509	05cf582fd6b7a2a9b33daf5880b21e38_2099	611cdae4c205070ddfa3f1e8c6687b4d_501	1b3f24b6653e20e68e6a3c45792b637d_453	a157ed540551fc46452f324682411a41_2336	b04d8b0fafe59e3e0bf8723406711506_2643	a5128d59a21373e87e1751aa3db19548_20	5bb522dd4ab05e8ef68016408893a4b1_120
dmlA		D-malate dehydrogenase (decarboxylating)	19	19	1	52	2340				1085	1085	1085	8c0ffab546cffa8b8312cd6dcbe63fac_843	e9593a73ee59e109c3a84ae764795e35_940	a278c521f3462e798f98ab3da4f0ca9c_3312	f65e28defb82d628dede419184f7a1df_3297	6f1aed853d7426dfd55402677aa7aca9_131	6fa0c7d3eb28fffa22129f7cb7363aa8_4301	d5fd1b4f83685157a883838f05845b96_383	6badda44e8056cb37f8ad7368ed188d2_1953	a11e51e3e9d27439ea3b5ccb13d9d066_3756	10a7b1af6a83d7de8b3ddb173791c6d9_1786	99208419edebc8d197684c252b062c82_1833	44ffbb1a9aaa295e97e8afb4ab27cda0_239	05cf582fd6b7a2a9b33daf5880b21e38_3242	611cdae4c205070ddfa3f1e8c6687b4d_1308	1b3f24b6653e20e68e6a3c45792b637d_763	a157ed540551fc46452f324682411a41_3321	b04d8b0fafe59e3e0bf8723406711506_3303	a5128d59a21373e87e1751aa3db19548_1980	5bb522dd4ab05e8ef68016408893a4b1_1088
dmlR_1		DmlR DNA-binding transcriptional regulator	19	19	1	52	272				932	932	932	8c0ffab546cffa8b8312cd6dcbe63fac_2941	e9593a73ee59e109c3a84ae764795e35_2943	a278c521f3462e798f98ab3da4f0ca9c_1231	f65e28defb82d628dede419184f7a1df_1298	6f1aed853d7426dfd55402677aa7aca9_3193	6fa0c7d3eb28fffa22129f7cb7363aa8_4193	d5fd1b4f83685157a883838f05845b96_979	6badda44e8056cb37f8ad7368ed188d2_1572	a11e51e3e9d27439ea3b5ccb13d9d066_66	10a7b1af6a83d7de8b3ddb173791c6d9_441	99208419edebc8d197684c252b062c82_636	44ffbb1a9aaa295e97e8afb4ab27cda0_15	05cf582fd6b7a2a9b33daf5880b21e38_858	611cdae4c205070ddfa3f1e8c6687b4d_1678	1b3f24b6653e20e68e6a3c45792b637d_4101	a157ed540551fc46452f324682411a41_550	b04d8b0fafe59e3e0bf8723406711506_849	a5128d59a21373e87e1751aa3db19548_1584	5bb522dd4ab05e8ef68016408893a4b1_1468
dmlR_2		DmlR DNA-binding transcriptional regulator	19	19	1	52	2339				923	923	923	8c0ffab546cffa8b8312cd6dcbe63fac_842	e9593a73ee59e109c3a84ae764795e35_941	a278c521f3462e798f98ab3da4f0ca9c_3313	f65e28defb82d628dede419184f7a1df_3296	6f1aed853d7426dfd55402677aa7aca9_132	6fa0c7d3eb28fffa22129f7cb7363aa8_4302	d5fd1b4f83685157a883838f05845b96_384	6badda44e8056cb37f8ad7368ed188d2_1952	a11e51e3e9d27439ea3b5ccb13d9d066_3755	10a7b1af6a83d7de8b3ddb173791c6d9_1785	99208419edebc8d197684c252b062c82_1834	44ffbb1a9aaa295e97e8afb4ab27cda0_238	05cf582fd6b7a2a9b33daf5880b21e38_3243	611cdae4c205070ddfa3f1e8c6687b4d_1307	1b3f24b6653e20e68e6a3c45792b637d_764	a157ed540551fc46452f324682411a41_3322	b04d8b0fafe59e3e0bf8723406711506_3304	a5128d59a21373e87e1751aa3db19548_1981	5bb522dd4ab05e8ef68016408893a4b1_1089
dmsA		dimethyl sulfoxide reductase\t chain A	19	19	1	52	1650				2444	2444	2444	8c0ffab546cffa8b8312cd6dcbe63fac_1600	e9593a73ee59e109c3a84ae764795e35_1655	a278c521f3462e798f98ab3da4f0ca9c_728	f65e28defb82d628dede419184f7a1df_746	6f1aed853d7426dfd55402677aa7aca9_572	6fa0c7d3eb28fffa22129f7cb7363aa8_2640	d5fd1b4f83685157a883838f05845b96_1713	6badda44e8056cb37f8ad7368ed188d2_183	a11e51e3e9d27439ea3b5ccb13d9d066_840	10a7b1af6a83d7de8b3ddb173791c6d9_2646	99208419edebc8d197684c252b062c82_3339	44ffbb1a9aaa295e97e8afb4ab27cda0_1456	05cf582fd6b7a2a9b33daf5880b21e38_3408	611cdae4c205070ddfa3f1e8c6687b4d_2016	1b3f24b6653e20e68e6a3c45792b637d_1337	a157ed540551fc46452f324682411a41_1908	b04d8b0fafe59e3e0bf8723406711506_1646	a5128d59a21373e87e1751aa3db19548_695	5bb522dd4ab05e8ef68016408893a4b1_1945
dmsB		dimethyl sulfoxide reductase\t chain B	19	19	1	52	1649				602	617	616	8c0ffab546cffa8b8312cd6dcbe63fac_1599	e9593a73ee59e109c3a84ae764795e35_1656	a278c521f3462e798f98ab3da4f0ca9c_727	f65e28defb82d628dede419184f7a1df_747	6f1aed853d7426dfd55402677aa7aca9_571	6fa0c7d3eb28fffa22129f7cb7363aa8_2641	d5fd1b4f83685157a883838f05845b96_1712	6badda44e8056cb37f8ad7368ed188d2_182	a11e51e3e9d27439ea3b5ccb13d9d066_841	10a7b1af6a83d7de8b3ddb173791c6d9_2645	99208419edebc8d197684c252b062c82_3338	44ffbb1a9aaa295e97e8afb4ab27cda0_1457	05cf582fd6b7a2a9b33daf5880b21e38_3407	611cdae4c205070ddfa3f1e8c6687b4d_2015	1b3f24b6653e20e68e6a3c45792b637d_1336	a157ed540551fc46452f324682411a41_1907	b04d8b0fafe59e3e0bf8723406711506_1647	a5128d59a21373e87e1751aa3db19548_696	5bb522dd4ab05e8ef68016408893a4b1_1946
dmsD		DMS reductase maturation protein	19	19	1	52	2124				614	614	614	8c0ffab546cffa8b8312cd6dcbe63fac_629	e9593a73ee59e109c3a84ae764795e35_1155	a278c521f3462e798f98ab3da4f0ca9c_3378	f65e28defb82d628dede419184f7a1df_3317	6f1aed853d7426dfd55402677aa7aca9_344	6fa0c7d3eb28fffa22129f7cb7363aa8_777	d5fd1b4f83685157a883838f05845b96_1850	6badda44e8056cb37f8ad7368ed188d2_2066	a11e51e3e9d27439ea3b5ccb13d9d066_678	10a7b1af6a83d7de8b3ddb173791c6d9_682	99208419edebc8d197684c252b062c82_1622	44ffbb1a9aaa295e97e8afb4ab27cda0_1402	05cf582fd6b7a2a9b33daf5880b21e38_1853	611cdae4c205070ddfa3f1e8c6687b4d_1097	1b3f24b6653e20e68e6a3c45792b637d_1426	a157ed540551fc46452f324682411a41_1996	b04d8b0fafe59e3e0bf8723406711506_1956	a5128d59a21373e87e1751aa3db19548_1487	5bb522dd4ab05e8ef68016408893a4b1_1300
dnaA		chromosomal replication initiator protein DnaA; DNA-binding transcriptional dual regulator	19	19	1	52	5648				1403	1403	1403	8c0ffab546cffa8b8312cd6dcbe63fac_3625	e9593a73ee59e109c3a84ae764795e35_3627	a278c521f3462e798f98ab3da4f0ca9c_2020	f65e28defb82d628dede419184f7a1df_1920	6f1aed853d7426dfd55402677aa7aca9_3261	6fa0c7d3eb28fffa22129f7cb7363aa8_1365	d5fd1b4f83685157a883838f05845b96_3335	6badda44e8056cb37f8ad7368ed188d2_3594	a11e51e3e9d27439ea3b5ccb13d9d066_3642	10a7b1af6a83d7de8b3ddb173791c6d9_2977	99208419edebc8d197684c252b062c82_1472	44ffbb1a9aaa295e97e8afb4ab27cda0_819	05cf582fd6b7a2a9b33daf5880b21e38_1282	611cdae4c205070ddfa3f1e8c6687b4d_2894	1b3f24b6653e20e68e6a3c45792b637d_2315	a157ed540551fc46452f324682411a41_3569	b04d8b0fafe59e3e0bf8723406711506_3541	a5128d59a21373e87e1751aa3db19548_581	5bb522dd4ab05e8ef68016408893a4b1_2712
dnaB		primosome	19	19	1	52	2940				1415	1415	1415	8c0ffab546cffa8b8312cd6dcbe63fac_2719	e9593a73ee59e109c3a84ae764795e35_591	a278c521f3462e798f98ab3da4f0ca9c_3057	f65e28defb82d628dede419184f7a1df_2957	6f1aed853d7426dfd55402677aa7aca9_763	6fa0c7d3eb28fffa22129f7cb7363aa8_3156	d5fd1b4f83685157a883838f05845b96_1972	6badda44e8056cb37f8ad7368ed188d2_1787	a11e51e3e9d27439ea3b5ccb13d9d066_3351	10a7b1af6a83d7de8b3ddb173791c6d9_3592	99208419edebc8d197684c252b062c82_611	44ffbb1a9aaa295e97e8afb4ab27cda0_3547	05cf582fd6b7a2a9b33daf5880b21e38_3748	611cdae4c205070ddfa3f1e8c6687b4d_546	1b3f24b6653e20e68e6a3c45792b637d_2210	a157ed540551fc46452f324682411a41_1336	b04d8b0fafe59e3e0bf8723406711506_1129	a5128d59a21373e87e1751aa3db19548_2040	5bb522dd4ab05e8ef68016408893a4b1_2121
dnaC		chromosome replication; initiation and chain elongation	19	19	1	52	3593				737	737	737	8c0ffab546cffa8b8312cd6dcbe63fac_571	e9593a73ee59e109c3a84ae764795e35_870	a278c521f3462e798f98ab3da4f0ca9c_2133	f65e28defb82d628dede419184f7a1df_2033	6f1aed853d7426dfd55402677aa7aca9_3413	6fa0c7d3eb28fffa22129f7cb7363aa8_2400	d5fd1b4f83685157a883838f05845b96_3234	6badda44e8056cb37f8ad7368ed188d2_2220	a11e51e3e9d27439ea3b5ccb13d9d066_2603	10a7b1af6a83d7de8b3ddb173791c6d9_4349	99208419edebc8d197684c252b062c82_3456	44ffbb1a9aaa295e97e8afb4ab27cda0_2927	05cf582fd6b7a2a9b33daf5880b21e38_3193	611cdae4c205070ddfa3f1e8c6687b4d_853	1b3f24b6653e20e68e6a3c45792b637d_3164	a157ed540551fc46452f324682411a41_2894	b04d8b0fafe59e3e0bf8723406711506_2875	a5128d59a21373e87e1751aa3db19548_2491	5bb522dd4ab05e8ef68016408893a4b1_801
dnaE		DNA polymerase III\t alpha subunit	19	19	1	52	3340				3482	3482	3482	8c0ffab546cffa8b8312cd6dcbe63fac_352	e9593a73ee59e109c3a84ae764795e35_651	a278c521f3462e798f98ab3da4f0ca9c_230	f65e28defb82d628dede419184f7a1df_377	6f1aed853d7426dfd55402677aa7aca9_1891	6fa0c7d3eb28fffa22129f7cb7363aa8_2105	d5fd1b4f83685157a883838f05845b96_1305	6badda44e8056cb37f8ad7368ed188d2_2463	a11e51e3e9d27439ea3b5ccb13d9d066_2632	10a7b1af6a83d7de8b3ddb173791c6d9_3471	99208419edebc8d197684c252b062c82_1402	44ffbb1a9aaa295e97e8afb4ab27cda0_2203	05cf582fd6b7a2a9b33daf5880b21e38_3289	611cdae4c205070ddfa3f1e8c6687b4d_3782	1b3f24b6653e20e68e6a3c45792b637d_3657	a157ed540551fc46452f324682411a41_3782	b04d8b0fafe59e3e0bf8723406711506_3714	a5128d59a21373e87e1751aa3db19548_2782	5bb522dd4ab05e8ef68016408893a4b1_579
dnaG		DNA primase	19	19	1	52	266				1745	1745	1745	8c0ffab546cffa8b8312cd6dcbe63fac_2947	e9593a73ee59e109c3a84ae764795e35_2949	a278c521f3462e798f98ab3da4f0ca9c_1237	f65e28defb82d628dede419184f7a1df_1292	6f1aed853d7426dfd55402677aa7aca9_3186	6fa0c7d3eb28fffa22129f7cb7363aa8_4187	d5fd1b4f83685157a883838f05845b96_985	6badda44e8056cb37f8ad7368ed188d2_1578	a11e51e3e9d27439ea3b5ccb13d9d066_72	10a7b1af6a83d7de8b3ddb173791c6d9_447	99208419edebc8d197684c252b062c82_642	44ffbb1a9aaa295e97e8afb4ab27cda0_21	05cf582fd6b7a2a9b33daf5880b21e38_852	611cdae4c205070ddfa3f1e8c6687b4d_1684	1b3f24b6653e20e68e6a3c45792b637d_4107	a157ed540551fc46452f324682411a41_556	b04d8b0fafe59e3e0bf8723406711506_855	a5128d59a21373e87e1751aa3db19548_1590	5bb522dd4ab05e8ef68016408893a4b1_1462
dnaJ		chaperone with DnaK; heat shock protein	19	19	1	52	3533				1130	1130	1130	8c0ffab546cffa8b8312cd6dcbe63fac_515	e9593a73ee59e109c3a84ae764795e35_814	a278c521f3462e798f98ab3da4f0ca9c_2077	f65e28defb82d628dede419184f7a1df_1977	6f1aed853d7426dfd55402677aa7aca9_3469	6fa0c7d3eb28fffa22129f7cb7363aa8_2456	d5fd1b4f83685157a883838f05845b96_3290	6badda44e8056cb37f8ad7368ed188d2_2164	a11e51e3e9d27439ea3b5ccb13d9d066_2547	10a7b1af6a83d7de8b3ddb173791c6d9_3861	99208419edebc8d197684c252b062c82_3400	44ffbb1a9aaa295e97e8afb4ab27cda0_3133	05cf582fd6b7a2a9b33daf5880b21e38_3136	611cdae4c205070ddfa3f1e8c6687b4d_909	1b3f24b6653e20e68e6a3c45792b637d_4999	a157ed540551fc46452f324682411a41_2951	b04d8b0fafe59e3e0bf8723406711506_2932	a5128d59a21373e87e1751aa3db19548_2435	5bb522dd4ab05e8ef68016408893a4b1_745
dnaK		chaperone Hsp70; DNA biosynthesis; autoregulated heat shock proteins	19	19	1	52	3534				1916	1916	1916	8c0ffab546cffa8b8312cd6dcbe63fac_516	e9593a73ee59e109c3a84ae764795e35_815	a278c521f3462e798f98ab3da4f0ca9c_2078	f65e28defb82d628dede419184f7a1df_1978	6f1aed853d7426dfd55402677aa7aca9_3468	6fa0c7d3eb28fffa22129f7cb7363aa8_2455	d5fd1b4f83685157a883838f05845b96_3289	6badda44e8056cb37f8ad7368ed188d2_2165	a11e51e3e9d27439ea3b5ccb13d9d066_2548	10a7b1af6a83d7de8b3ddb173791c6d9_3860	99208419edebc8d197684c252b062c82_3401	44ffbb1a9aaa295e97e8afb4ab27cda0_3134	05cf582fd6b7a2a9b33daf5880b21e38_3137	611cdae4c205070ddfa3f1e8c6687b4d_908	1b3f24b6653e20e68e6a3c45792b637d_5000	a157ed540551fc46452f324682411a41_2950	b04d8b0fafe59e3e0bf8723406711506_2931	a5128d59a21373e87e1751aa3db19548_2436	5bb522dd4ab05e8ef68016408893a4b1_746
dnaN		DNA polymerase III\t holoenzyme	19	19	1	52	5649				1100	1100	1100	8c0ffab546cffa8b8312cd6dcbe63fac_3624	e9593a73ee59e109c3a84ae764795e35_3626	a278c521f3462e798f98ab3da4f0ca9c_2021	f65e28defb82d628dede419184f7a1df_1921	6f1aed853d7426dfd55402677aa7aca9_3260	6fa0c7d3eb28fffa22129f7cb7363aa8_1366	d5fd1b4f83685157a883838f05845b96_3334	6badda44e8056cb37f8ad7368ed188d2_3593	a11e51e3e9d27439ea3b5ccb13d9d066_3643	10a7b1af6a83d7de8b3ddb173791c6d9_2976	99208419edebc8d197684c252b062c82_1473	44ffbb1a9aaa295e97e8afb4ab27cda0_818	05cf582fd6b7a2a9b33daf5880b21e38_1283	611cdae4c205070ddfa3f1e8c6687b4d_2893	1b3f24b6653e20e68e6a3c45792b637d_2316	a157ed540551fc46452f324682411a41_3570	b04d8b0fafe59e3e0bf8723406711506_3540	a5128d59a21373e87e1751aa3db19548_580	5bb522dd4ab05e8ef68016408893a4b1_2713
dnaQ		DNA polymerase III\t epsilon subunit	19	19	1	52	4097				740	740	740	8c0ffab546cffa8b8312cd6dcbe63fac_4281	e9593a73ee59e109c3a84ae764795e35_4321	a278c521f3462e798f98ab3da4f0ca9c_4270	f65e28defb82d628dede419184f7a1df_4258	6f1aed853d7426dfd55402677aa7aca9_2394	6fa0c7d3eb28fffa22129f7cb7363aa8_2787	d5fd1b4f83685157a883838f05845b96_4080	6badda44e8056cb37f8ad7368ed188d2_3421	a11e51e3e9d27439ea3b5ccb13d9d066_1858	10a7b1af6a83d7de8b3ddb173791c6d9_4537	99208419edebc8d197684c252b062c82_3785	44ffbb1a9aaa295e97e8afb4ab27cda0_4422	05cf582fd6b7a2a9b33daf5880b21e38_4501	611cdae4c205070ddfa3f1e8c6687b4d_3940	1b3f24b6653e20e68e6a3c45792b637d_4276	a157ed540551fc46452f324682411a41_2833	b04d8b0fafe59e3e0bf8723406711506_2657	a5128d59a21373e87e1751aa3db19548_2879	5bb522dd4ab05e8ef68016408893a4b1_4230
dnaT		primosome	19	19	1	52	3592				539	539	539	8c0ffab546cffa8b8312cd6dcbe63fac_570	e9593a73ee59e109c3a84ae764795e35_869	a278c521f3462e798f98ab3da4f0ca9c_2132	f65e28defb82d628dede419184f7a1df_2032	6f1aed853d7426dfd55402677aa7aca9_3414	6fa0c7d3eb28fffa22129f7cb7363aa8_2401	d5fd1b4f83685157a883838f05845b96_3235	6badda44e8056cb37f8ad7368ed188d2_2219	a11e51e3e9d27439ea3b5ccb13d9d066_2602	10a7b1af6a83d7de8b3ddb173791c6d9_4348	99208419edebc8d197684c252b062c82_3455	44ffbb1a9aaa295e97e8afb4ab27cda0_2926	05cf582fd6b7a2a9b33daf5880b21e38_3192	611cdae4c205070ddfa3f1e8c6687b4d_854	1b3f24b6653e20e68e6a3c45792b637d_3165	a157ed540551fc46452f324682411a41_2895	b04d8b0fafe59e3e0bf8723406711506_2876	a5128d59a21373e87e1751aa3db19548_2490	5bb522dd4ab05e8ef68016408893a4b1_800
dnaX		DNA polymerase III\t gamma subunit	19	19	1	52	1288				1931	1931	1931	8c0ffab546cffa8b8312cd6dcbe63fac_2524	e9593a73ee59e109c3a84ae764795e35_2627	a278c521f3462e798f98ab3da4f0ca9c_1784	f65e28defb82d628dede419184f7a1df_1684	6f1aed853d7426dfd55402677aa7aca9_2701	6fa0c7d3eb28fffa22129f7cb7363aa8_618	d5fd1b4f83685157a883838f05845b96_1543	6badda44e8056cb37f8ad7368ed188d2_587	a11e51e3e9d27439ea3b5ccb13d9d066_1378	10a7b1af6a83d7de8b3ddb173791c6d9_917	99208419edebc8d197684c252b062c82_2497	44ffbb1a9aaa295e97e8afb4ab27cda0_1608	05cf582fd6b7a2a9b33daf5880b21e38_1193	611cdae4c205070ddfa3f1e8c6687b4d_3335	1b3f24b6653e20e68e6a3c45792b637d_2907	a157ed540551fc46452f324682411a41_61	b04d8b0fafe59e3e0bf8723406711506_337	a5128d59a21373e87e1751aa3db19548_1065	5bb522dd4ab05e8ef68016408893a4b1_2425
dosC		diguanylate cyclase	19	19	1	52	2679				932	1382	1334	8c0ffab546cffa8b8312cd6dcbe63fac_4011	e9593a73ee59e109c3a84ae764795e35_4014	a278c521f3462e798f98ab3da4f0ca9c_3462	f65e28defb82d628dede419184f7a1df_3427	6f1aed853d7426dfd55402677aa7aca9_4182	6fa0c7d3eb28fffa22129f7cb7363aa8_3713	d5fd1b4f83685157a883838f05845b96_4138	6badda44e8056cb37f8ad7368ed188d2_3754	a11e51e3e9d27439ea3b5ccb13d9d066_4094	10a7b1af6a83d7de8b3ddb173791c6d9_3150	99208419edebc8d197684c252b062c82_3980	44ffbb1a9aaa295e97e8afb4ab27cda0_3983	05cf582fd6b7a2a9b33daf5880b21e38_4071	611cdae4c205070ddfa3f1e8c6687b4d_4270	1b3f24b6653e20e68e6a3c45792b637d_4423	a157ed540551fc46452f324682411a41_4186	b04d8b0fafe59e3e0bf8723406711506_4235	a5128d59a21373e87e1751aa3db19548_3710	5bb522dd4ab05e8ef68016408893a4b1_4072
dosP		c-di-GMP phosphodiesterase\t heme-regulated	19	19	1	52	2680				1259	2399	2312	8c0ffab546cffa8b8312cd6dcbe63fac_4010	e9593a73ee59e109c3a84ae764795e35_4013	a278c521f3462e798f98ab3da4f0ca9c_3461	f65e28defb82d628dede419184f7a1df_3428	6f1aed853d7426dfd55402677aa7aca9_4183	6fa0c7d3eb28fffa22129f7cb7363aa8_3711	d5fd1b4f83685157a883838f05845b96_4137	6badda44e8056cb37f8ad7368ed188d2_3752	a11e51e3e9d27439ea3b5ccb13d9d066_4093	10a7b1af6a83d7de8b3ddb173791c6d9_3151	99208419edebc8d197684c252b062c82_3981	44ffbb1a9aaa295e97e8afb4ab27cda0_3984	05cf582fd6b7a2a9b33daf5880b21e38_4072	611cdae4c205070ddfa3f1e8c6687b4d_4269	1b3f24b6653e20e68e6a3c45792b637d_4422	a157ed540551fc46452f324682411a41_4187	b04d8b0fafe59e3e0bf8723406711506_4234	a5128d59a21373e87e1751aa3db19548_3709	5bb522dd4ab05e8ef68016408893a4b1_4071
dpiA		Transcriptional regulatory protein DpiA	19	19	1	52	1942				680	680	680	8c0ffab546cffa8b8312cd6dcbe63fac_2091	e9593a73ee59e109c3a84ae764795e35_2216	a278c521f3462e798f98ab3da4f0ca9c_2739	f65e28defb82d628dede419184f7a1df_2644	6f1aed853d7426dfd55402677aa7aca9_3370	6fa0c7d3eb28fffa22129f7cb7363aa8_952	d5fd1b4f83685157a883838f05845b96_3534	6badda44e8056cb37f8ad7368ed188d2_3914	a11e51e3e9d27439ea3b5ccb13d9d066_1682	10a7b1af6a83d7de8b3ddb173791c6d9_2212	99208419edebc8d197684c252b062c82_3120	44ffbb1a9aaa295e97e8afb4ab27cda0_2779	05cf582fd6b7a2a9b33daf5880b21e38_3373	611cdae4c205070ddfa3f1e8c6687b4d_3552	1b3f24b6653e20e68e6a3c45792b637d_3638	a157ed540551fc46452f324682411a41_186	b04d8b0fafe59e3e0bf8723406711506_212	a5128d59a21373e87e1751aa3db19548_1360	5bb522dd4ab05e8ef68016408893a4b1_3443
dpiB		Sensor histidine kinase DpiB	19	19	1	52	1943				1658	1658	1658	8c0ffab546cffa8b8312cd6dcbe63fac_2090	e9593a73ee59e109c3a84ae764795e35_2217	a278c521f3462e798f98ab3da4f0ca9c_2740	f65e28defb82d628dede419184f7a1df_2643	6f1aed853d7426dfd55402677aa7aca9_3371	6fa0c7d3eb28fffa22129f7cb7363aa8_953	d5fd1b4f83685157a883838f05845b96_3533	6badda44e8056cb37f8ad7368ed188d2_3915	a11e51e3e9d27439ea3b5ccb13d9d066_1681	10a7b1af6a83d7de8b3ddb173791c6d9_2213	99208419edebc8d197684c252b062c82_3121	44ffbb1a9aaa295e97e8afb4ab27cda0_2780	05cf582fd6b7a2a9b33daf5880b21e38_3372	611cdae4c205070ddfa3f1e8c6687b4d_3553	1b3f24b6653e20e68e6a3c45792b637d_3639	a157ed540551fc46452f324682411a41_185	b04d8b0fafe59e3e0bf8723406711506_213	a5128d59a21373e87e1751aa3db19548_1361	5bb522dd4ab05e8ef68016408893a4b1_3442
dppA		dipeptide ABC transporter - periplasmic binding protein	19	19	1	52	5429				1607	1607	1607	8c0ffab546cffa8b8312cd6dcbe63fac_3231	e9593a73ee59e109c3a84ae764795e35_3233	a278c521f3462e798f98ab3da4f0ca9c_3643	f65e28defb82d628dede419184f7a1df_3653	6f1aed853d7426dfd55402677aa7aca9_3088	6fa0c7d3eb28fffa22129f7cb7363aa8_3237	d5fd1b4f83685157a883838f05845b96_2617	6badda44e8056cb37f8ad7368ed188d2_2997	a11e51e3e9d27439ea3b5ccb13d9d066_3877	10a7b1af6a83d7de8b3ddb173791c6d9_3540	99208419edebc8d197684c252b062c82_3672	44ffbb1a9aaa295e97e8afb4ab27cda0_3210	05cf582fd6b7a2a9b33daf5880b21e38_3778	611cdae4c205070ddfa3f1e8c6687b4d_3713	1b3f24b6653e20e68e6a3c45792b637d_3280	a157ed540551fc46452f324682411a41_4065	b04d8b0fafe59e3e0bf8723406711506_4033	a5128d59a21373e87e1751aa3db19548_3349	5bb522dd4ab05e8ef68016408893a4b1_3027
dppB		dipeptide ABC transporter - putative membrane subunit	19	19	1	52	5428				1019	1019	1019	8c0ffab546cffa8b8312cd6dcbe63fac_3230	e9593a73ee59e109c3a84ae764795e35_3232	a278c521f3462e798f98ab3da4f0ca9c_3642	f65e28defb82d628dede419184f7a1df_3654	6f1aed853d7426dfd55402677aa7aca9_3089	6fa0c7d3eb28fffa22129f7cb7363aa8_3236	d5fd1b4f83685157a883838f05845b96_2616	6badda44e8056cb37f8ad7368ed188d2_2996	a11e51e3e9d27439ea3b5ccb13d9d066_3878	10a7b1af6a83d7de8b3ddb173791c6d9_3541	99208419edebc8d197684c252b062c82_3671	44ffbb1a9aaa295e97e8afb4ab27cda0_3209	05cf582fd6b7a2a9b33daf5880b21e38_3777	611cdae4c205070ddfa3f1e8c6687b4d_3712	1b3f24b6653e20e68e6a3c45792b637d_3281	a157ed540551fc46452f324682411a41_4063	b04d8b0fafe59e3e0bf8723406711506_4035	a5128d59a21373e87e1751aa3db19548_3348	5bb522dd4ab05e8ef68016408893a4b1_3028
dppC		dipeptide ABC transporter - putative membrane subunit	19	19	1	52	5427				902	902	902	8c0ffab546cffa8b8312cd6dcbe63fac_3229	e9593a73ee59e109c3a84ae764795e35_3231	a278c521f3462e798f98ab3da4f0ca9c_3641	f65e28defb82d628dede419184f7a1df_3655	6f1aed853d7426dfd55402677aa7aca9_3090	6fa0c7d3eb28fffa22129f7cb7363aa8_3235	d5fd1b4f83685157a883838f05845b96_2615	6badda44e8056cb37f8ad7368ed188d2_2995	a11e51e3e9d27439ea3b5ccb13d9d066_3879	10a7b1af6a83d7de8b3ddb173791c6d9_3542	99208419edebc8d197684c252b062c82_3670	44ffbb1a9aaa295e97e8afb4ab27cda0_3208	05cf582fd6b7a2a9b33daf5880b21e38_3776	611cdae4c205070ddfa3f1e8c6687b4d_3711	1b3f24b6653e20e68e6a3c45792b637d_3282	a157ed540551fc46452f324682411a41_4062	b04d8b0fafe59e3e0bf8723406711506_4036	a5128d59a21373e87e1751aa3db19548_3347	5bb522dd4ab05e8ef68016408893a4b1_3029
dppD		dipeptide ABC transporter - putative ATP binding subunit	19	19	1	52	5426				983	983	983	8c0ffab546cffa8b8312cd6dcbe63fac_3228	e9593a73ee59e109c3a84ae764795e35_3230	a278c521f3462e798f98ab3da4f0ca9c_3640	f65e28defb82d628dede419184f7a1df_3656	6f1aed853d7426dfd55402677aa7aca9_3091	6fa0c7d3eb28fffa22129f7cb7363aa8_3234	d5fd1b4f83685157a883838f05845b96_2614	6badda44e8056cb37f8ad7368ed188d2_2994	a11e51e3e9d27439ea3b5ccb13d9d066_3880	10a7b1af6a83d7de8b3ddb173791c6d9_3543	99208419edebc8d197684c252b062c82_3669	44ffbb1a9aaa295e97e8afb4ab27cda0_3207	05cf582fd6b7a2a9b33daf5880b21e38_3775	611cdae4c205070ddfa3f1e8c6687b4d_3710	1b3f24b6653e20e68e6a3c45792b637d_3283	a157ed540551fc46452f324682411a41_4061	b04d8b0fafe59e3e0bf8723406711506_4037	a5128d59a21373e87e1751aa3db19548_3346	5bb522dd4ab05e8ef68016408893a4b1_3030
dppF		dipeptide ABC transporter - putative ABC binding subunit	19	19	1	52	5425				1004	1004	1004	8c0ffab546cffa8b8312cd6dcbe63fac_3227	e9593a73ee59e109c3a84ae764795e35_3229	a278c521f3462e798f98ab3da4f0ca9c_3639	f65e28defb82d628dede419184f7a1df_3657	6f1aed853d7426dfd55402677aa7aca9_3092	6fa0c7d3eb28fffa22129f7cb7363aa8_3233	d5fd1b4f83685157a883838f05845b96_2613	6badda44e8056cb37f8ad7368ed188d2_2993	a11e51e3e9d27439ea3b5ccb13d9d066_3881	10a7b1af6a83d7de8b3ddb173791c6d9_3544	99208419edebc8d197684c252b062c82_3668	44ffbb1a9aaa295e97e8afb4ab27cda0_3206	05cf582fd6b7a2a9b33daf5880b21e38_3774	611cdae4c205070ddfa3f1e8c6687b4d_3709	1b3f24b6653e20e68e6a3c45792b637d_3284	a157ed540551fc46452f324682411a41_4060	b04d8b0fafe59e3e0bf8723406711506_4038	a5128d59a21373e87e1751aa3db19548_3345	5bb522dd4ab05e8ef68016408893a4b1_3031
dps		stationary phase nucleoid protein that sequesters iron and protects DNA from damage	19	19	1	52	1740				503	503	503	8c0ffab546cffa8b8312cd6dcbe63fac_2233	e9593a73ee59e109c3a84ae764795e35_2336	a278c521f3462e798f98ab3da4f0ca9c_3674	f65e28defb82d628dede419184f7a1df_3685	6f1aed853d7426dfd55402677aa7aca9_677	6fa0c7d3eb28fffa22129f7cb7363aa8_2518	d5fd1b4f83685157a883838f05845b96_1678	6badda44e8056cb37f8ad7368ed188d2_266	a11e51e3e9d27439ea3b5ccb13d9d066_2264	10a7b1af6a83d7de8b3ddb173791c6d9_805	99208419edebc8d197684c252b062c82_2358	44ffbb1a9aaa295e97e8afb4ab27cda0_3288	05cf582fd6b7a2a9b33daf5880b21e38_1732	611cdae4c205070ddfa3f1e8c6687b4d_2140	1b3f24b6653e20e68e6a3c45792b637d_2624	a157ed540551fc46452f324682411a41_389	b04d8b0fafe59e3e0bf8723406711506_9	a5128d59a21373e87e1751aa3db19548_3383	5bb522dd4ab05e8ef68016408893a4b1_3361
dsbA		Thiol:disulfide interchange protein DsbA	19	19	1	52	4323				626	626	626	8c0ffab546cffa8b8312cd6dcbe63fac_3141	e9593a73ee59e109c3a84ae764795e35_3143	a278c521f3462e798f98ab3da4f0ca9c_4075	f65e28defb82d628dede419184f7a1df_4063	6f1aed853d7426dfd55402677aa7aca9_2910	6fa0c7d3eb28fffa22129f7cb7363aa8_649	d5fd1b4f83685157a883838f05845b96_4261	6badda44e8056cb37f8ad7368ed188d2_3887	a11e51e3e9d27439ea3b5ccb13d9d066_4101	10a7b1af6a83d7de8b3ddb173791c6d9_2133	99208419edebc8d197684c252b062c82_4336	44ffbb1a9aaa295e97e8afb4ab27cda0_4046	05cf582fd6b7a2a9b33daf5880b21e38_4177	611cdae4c205070ddfa3f1e8c6687b4d_3366	1b3f24b6653e20e68e6a3c45792b637d_5114	a157ed540551fc46452f324682411a41_4391	b04d8b0fafe59e3e0bf8723406711506_4473	a5128d59a21373e87e1751aa3db19548_4080	5bb522dd4ab05e8ef68016408893a4b1_4201
dsbB		Disulfide bond formation protein B	19	19	1	52	3932				530	530	530	8c0ffab546cffa8b8312cd6dcbe63fac_945	e9593a73ee59e109c3a84ae764795e35_1318	a278c521f3462e798f98ab3da4f0ca9c_2538	f65e28defb82d628dede419184f7a1df_2438	6f1aed853d7426dfd55402677aa7aca9_1352	6fa0c7d3eb28fffa22129f7cb7363aa8_1111	d5fd1b4f83685157a883838f05845b96_103	6badda44e8056cb37f8ad7368ed188d2_2752	a11e51e3e9d27439ea3b5ccb13d9d066_3060	10a7b1af6a83d7de8b3ddb173791c6d9_1223	99208419edebc8d197684c252b062c82_1239	44ffbb1a9aaa295e97e8afb4ab27cda0_2678	05cf582fd6b7a2a9b33daf5880b21e38_207	611cdae4c205070ddfa3f1e8c6687b4d_2404	1b3f24b6653e20e68e6a3c45792b637d_997	a157ed540551fc46452f324682411a41_4410	b04d8b0fafe59e3e0bf8723406711506_4509	a5128d59a21373e87e1751aa3db19548_2336	5bb522dd4ab05e8ef68016408893a4b1_1670
dsbC		Thiol:disulfide interchange protein DsbC	19	19	1	52	6120				710	710	710	8c0ffab546cffa8b8312cd6dcbe63fac_2806	e9593a73ee59e109c3a84ae764795e35_2808	a278c521f3462e798f98ab3da4f0ca9c_1070	f65e28defb82d628dede419184f7a1df_1030	6f1aed853d7426dfd55402677aa7aca9_2079	6fa0c7d3eb28fffa22129f7cb7363aa8_1021	d5fd1b4f83685157a883838f05845b96_1400	6badda44e8056cb37f8ad7368ed188d2_3242	a11e51e3e9d27439ea3b5ccb13d9d066_2443	10a7b1af6a83d7de8b3ddb173791c6d9_274	99208419edebc8d197684c252b062c82_2730	44ffbb1a9aaa295e97e8afb4ab27cda0_3684	05cf582fd6b7a2a9b33daf5880b21e38_1001	611cdae4c205070ddfa3f1e8c6687b4d_1503	1b3f24b6653e20e68e6a3c45792b637d_2545	a157ed540551fc46452f324682411a41_844	b04d8b0fafe59e3e0bf8723406711506_652	a5128d59a21373e87e1751aa3db19548_3806	5bb522dd4ab05e8ef68016408893a4b1_1620
dsbD		Thiol:disulfide interchange protein DsbD	19	19	1	52	3126				1697	1697	1697	8c0ffab546cffa8b8312cd6dcbe63fac_1262	e9593a73ee59e109c3a84ae764795e35_503	a278c521f3462e798f98ab3da4f0ca9c_1423	f65e28defb82d628dede419184f7a1df_3393	6f1aed853d7426dfd55402677aa7aca9_851	6fa0c7d3eb28fffa22129f7cb7363aa8_2849	d5fd1b4f83685157a883838f05845b96_709	6badda44e8056cb37f8ad7368ed188d2_2777	a11e51e3e9d27439ea3b5ccb13d9d066_1970	10a7b1af6a83d7de8b3ddb173791c6d9_3411	99208419edebc8d197684c252b062c82_523	44ffbb1a9aaa295e97e8afb4ab27cda0_1028	05cf582fd6b7a2a9b33daf5880b21e38_1476	611cdae4c205070ddfa3f1e8c6687b4d_634	1b3f24b6653e20e68e6a3c45792b637d_2128	a157ed540551fc46452f324682411a41_1255	b04d8b0fafe59e3e0bf8723406711506_1210	a5128d59a21373e87e1751aa3db19548_1767	5bb522dd4ab05e8ef68016408893a4b1_2210
dsbG		Thiol:disulfide interchange protein DsbG	19	19	1	52	1958				746	746	746	8c0ffab546cffa8b8312cd6dcbe63fac_2075	e9593a73ee59e109c3a84ae764795e35_2232	a278c521f3462e798f98ab3da4f0ca9c_2755	f65e28defb82d628dede419184f7a1df_2628	6f1aed853d7426dfd55402677aa7aca9_3386	6fa0c7d3eb28fffa22129f7cb7363aa8_968	d5fd1b4f83685157a883838f05845b96_3518	6badda44e8056cb37f8ad7368ed188d2_3930	a11e51e3e9d27439ea3b5ccb13d9d066_1666	10a7b1af6a83d7de8b3ddb173791c6d9_2228	99208419edebc8d197684c252b062c82_3136	44ffbb1a9aaa295e97e8afb4ab27cda0_2795	05cf582fd6b7a2a9b33daf5880b21e38_3357	611cdae4c205070ddfa3f1e8c6687b4d_3568	1b3f24b6653e20e68e6a3c45792b637d_3804	a157ed540551fc46452f324682411a41_171	b04d8b0fafe59e3e0bf8723406711506_227	a5128d59a21373e87e1751aa3db19548_1376	5bb522dd4ab05e8ef68016408893a4b1_3426
dsrB		hypothetical protein; transcription is regulated by RpoS and DsrA RNA	19	19	1	52	334				188	188	188	8c0ffab546cffa8b8312cd6dcbe63fac_2633	e9593a73ee59e109c3a84ae764795e35_2696	a278c521f3462e798f98ab3da4f0ca9c_3718	f65e28defb82d628dede419184f7a1df_3711	6f1aed853d7426dfd55402677aa7aca9_3989	6fa0c7d3eb28fffa22129f7cb7363aa8_3523	d5fd1b4f83685157a883838f05845b96_2741	6badda44e8056cb37f8ad7368ed188d2_403	a11e51e3e9d27439ea3b5ccb13d9d066_2931	10a7b1af6a83d7de8b3ddb173791c6d9_3977	99208419edebc8d197684c252b062c82_3030	44ffbb1a9aaa295e97e8afb4ab27cda0_383	05cf582fd6b7a2a9b33daf5880b21e38_4197	611cdae4c205070ddfa3f1e8c6687b4d_1458	1b3f24b6653e20e68e6a3c45792b637d_617	a157ed540551fc46452f324682411a41_3467	b04d8b0fafe59e3e0bf8723406711506_3415	a5128d59a21373e87e1751aa3db19548_3447	5bb522dd4ab05e8ef68016408893a4b1_3911
dtd		D-Tyr-tRNATyr deacylase	19	19	1	52	4356				437	437	437	8c0ffab546cffa8b8312cd6dcbe63fac_3113	e9593a73ee59e109c3a84ae764795e35_3115	a278c521f3462e798f98ab3da4f0ca9c_1767	f65e28defb82d628dede419184f7a1df_1667	6f1aed853d7426dfd55402677aa7aca9_2882	6fa0c7d3eb28fffa22129f7cb7363aa8_679	d5fd1b4f83685157a883838f05845b96_2492	6badda44e8056cb37f8ad7368ed188d2_4235	a11e51e3e9d27439ea3b5ccb13d9d066_2798	10a7b1af6a83d7de8b3ddb173791c6d9_2104	99208419edebc8d197684c252b062c82_2882	44ffbb1a9aaa295e97e8afb4ab27cda0_1910	05cf582fd6b7a2a9b33daf5880b21e38_4335	611cdae4c205070ddfa3f1e8c6687b4d_3393	1b3f24b6653e20e68e6a3c45792b637d_4625	a157ed540551fc46452f324682411a41_4094	b04d8b0fafe59e3e0bf8723406711506_4092	a5128d59a21373e87e1751aa3db19548_1826	5bb522dd4ab05e8ef68016408893a4b1_2893
dtpB		dipeptide / tripeptide:H+ symporter DtpB	19	19	1	52	844				1469	1469	1469	8c0ffab546cffa8b8312cd6dcbe63fac_3306	e9593a73ee59e109c3a84ae764795e35_3308	a278c521f3462e798f98ab3da4f0ca9c_4020	f65e28defb82d628dede419184f7a1df_3985	6f1aed853d7426dfd55402677aa7aca9_4169	6fa0c7d3eb28fffa22129f7cb7363aa8_3737	d5fd1b4f83685157a883838f05845b96_3800	6badda44e8056cb37f8ad7368ed188d2_3605	a11e51e3e9d27439ea3b5ccb13d9d066_2877	10a7b1af6a83d7de8b3ddb173791c6d9_3636	99208419edebc8d197684c252b062c82_3881	44ffbb1a9aaa295e97e8afb4ab27cda0_2607	05cf582fd6b7a2a9b33daf5880b21e38_3667	611cdae4c205070ddfa3f1e8c6687b4d_4188	1b3f24b6653e20e68e6a3c45792b637d_1648	a157ed540551fc46452f324682411a41_2179	b04d8b0fafe59e3e0bf8723406711506_2442	a5128d59a21373e87e1751aa3db19548_3819	5bb522dd4ab05e8ef68016408893a4b1_4031
dtpD		dipeptide:H+ symporter DtpD	19	19	1	52	1869				671	1481	1395	8c0ffab546cffa8b8312cd6dcbe63fac_4336	e9593a73ee59e109c3a84ae764795e35_4361	a278c521f3462e798f98ab3da4f0ca9c_4192	f65e28defb82d628dede419184f7a1df_4180	6f1aed853d7426dfd55402677aa7aca9_3282	6fa0c7d3eb28fffa22129f7cb7363aa8_1306	d5fd1b4f83685157a883838f05845b96_1573	6badda44e8056cb37f8ad7368ed188d2_2569	a11e51e3e9d27439ea3b5ccb13d9d066_2543	10a7b1af6a83d7de8b3ddb173791c6d9_701	99208419edebc8d197684c252b062c82_2462	44ffbb1a9aaa295e97e8afb4ab27cda0_2880	05cf582fd6b7a2a9b33daf5880b21e38_1837	611cdae4c205070ddfa3f1e8c6687b4d_2244	1b3f24b6653e20e68e6a3c45792b637d_2730	a157ed540551fc46452f324682411a41_262	b04d8b0fafe59e3e0bf8723406711506_136	a5128d59a21373e87e1751aa3db19548_2895	5bb522dd4ab05e8ef68016408893a4b1_3228
dusA		tRNA-dihydrouridine synthase A	19	19	1	52	2937				1037	1037	1037	8c0ffab546cffa8b8312cd6dcbe63fac_2716	e9593a73ee59e109c3a84ae764795e35_594	a278c521f3462e798f98ab3da4f0ca9c_3060	f65e28defb82d628dede419184f7a1df_2960	6f1aed853d7426dfd55402677aa7aca9_760	6fa0c7d3eb28fffa22129f7cb7363aa8_3153	d5fd1b4f83685157a883838f05845b96_1969	6badda44e8056cb37f8ad7368ed188d2_1790	a11e51e3e9d27439ea3b5ccb13d9d066_3354	10a7b1af6a83d7de8b3ddb173791c6d9_3589	99208419edebc8d197684c252b062c82_614	44ffbb1a9aaa295e97e8afb4ab27cda0_3544	05cf582fd6b7a2a9b33daf5880b21e38_3745	611cdae4c205070ddfa3f1e8c6687b4d_543	1b3f24b6653e20e68e6a3c45792b637d_2213	a157ed540551fc46452f324682411a41_1339	b04d8b0fafe59e3e0bf8723406711506_1126	a5128d59a21373e87e1751aa3db19548_2043	5bb522dd4ab05e8ef68016408893a4b1_2118
dusB		tRNA-dihydrouridine synthase B	19	19	1	52	74				860	965	905	8c0ffab546cffa8b8312cd6dcbe63fac_2414	e9593a73ee59e109c3a84ae764795e35_2517	a278c521f3462e798f98ab3da4f0ca9c_1181	f65e28defb82d628dede419184f7a1df_1181	6f1aed853d7426dfd55402677aa7aca9_2660	6fa0c7d3eb28fffa22129f7cb7363aa8_3097	d5fd1b4f83685157a883838f05845b96_3361	6badda44e8056cb37f8ad7368ed188d2_795	a11e51e3e9d27439ea3b5ccb13d9d066_261	10a7b1af6a83d7de8b3ddb173791c6d9_3792	99208419edebc8d197684c252b062c82_828	44ffbb1a9aaa295e97e8afb4ab27cda0_209	05cf582fd6b7a2a9b33daf5880b21e38_2253	611cdae4c205070ddfa3f1e8c6687b4d_1872	1b3f24b6653e20e68e6a3c45792b637d_2748	a157ed540551fc46452f324682411a41_746	b04d8b0fafe59e3e0bf8723406711506_1045	a5128d59a21373e87e1751aa3db19548_3096	5bb522dd4ab05e8ef68016408893a4b1_3828
dusC		tRNA-dihydrouridine synthase C	19	19	1	52	5036				947	977	950	8c0ffab546cffa8b8312cd6dcbe63fac_1824	e9593a73ee59e109c3a84ae764795e35_1927	a278c521f3462e798f98ab3da4f0ca9c_2611	f65e28defb82d628dede419184f7a1df_2511	6f1aed853d7426dfd55402677aa7aca9_1781	6fa0c7d3eb28fffa22129f7cb7363aa8_242	d5fd1b4f83685157a883838f05845b96_2271	6badda44e8056cb37f8ad7368ed188d2_2900	a11e51e3e9d27439ea3b5ccb13d9d066_3384	10a7b1af6a83d7de8b3ddb173791c6d9_1513	99208419edebc8d197684c252b062c82_58	44ffbb1a9aaa295e97e8afb4ab27cda0_3503	05cf582fd6b7a2a9b33daf5880b21e38_2093	611cdae4c205070ddfa3f1e8c6687b4d_495	1b3f24b6653e20e68e6a3c45792b637d_447	a157ed540551fc46452f324682411a41_1665	b04d8b0fafe59e3e0bf8723406711506_1367	a5128d59a21373e87e1751aa3db19548_26	5bb522dd4ab05e8ef68016408893a4b1_126
dut		deoxyuridine triphosphatase	19	19	1	52	5554				458	458	458	8c0ffab546cffa8b8312cd6dcbe63fac_3824	e9593a73ee59e109c3a84ae764795e35_3824	a278c521f3462e798f98ab3da4f0ca9c_4039	f65e28defb82d628dede419184f7a1df_4004	6f1aed853d7426dfd55402677aa7aca9_3761	6fa0c7d3eb28fffa22129f7cb7363aa8_2337	d5fd1b4f83685157a883838f05845b96_3160	6badda44e8056cb37f8ad7368ed188d2_2685	a11e51e3e9d27439ea3b5ccb13d9d066_2092	10a7b1af6a83d7de8b3ddb173791c6d9_2832	99208419edebc8d197684c252b062c82_1536	44ffbb1a9aaa295e97e8afb4ab27cda0_754	05cf582fd6b7a2a9b33daf5880b21e38_1346	611cdae4c205070ddfa3f1e8c6687b4d_2831	1b3f24b6653e20e68e6a3c45792b637d_2379	a157ed540551fc46452f324682411a41_3169	b04d8b0fafe59e3e0bf8723406711506_3151	a5128d59a21373e87e1751aa3db19548_505	5bb522dd4ab05e8ef68016408893a4b1_3501
dxr		1-deoxy-D-xylulose 5-phosphate reductoisomerase	19	19	1	52	3352				1196	1196	1196	8c0ffab546cffa8b8312cd6dcbe63fac_364	e9593a73ee59e109c3a84ae764795e35_663	a278c521f3462e798f98ab3da4f0ca9c_242	f65e28defb82d628dede419184f7a1df_365	6f1aed853d7426dfd55402677aa7aca9_1903	6fa0c7d3eb28fffa22129f7cb7363aa8_2117	d5fd1b4f83685157a883838f05845b96_1293	6badda44e8056cb37f8ad7368ed188d2_2475	a11e51e3e9d27439ea3b5ccb13d9d066_2644	10a7b1af6a83d7de8b3ddb173791c6d9_3459	99208419edebc8d197684c252b062c82_1390	44ffbb1a9aaa295e97e8afb4ab27cda0_2215	05cf582fd6b7a2a9b33daf5880b21e38_3301	611cdae4c205070ddfa3f1e8c6687b4d_3794	1b3f24b6653e20e68e6a3c45792b637d_3669	a157ed540551fc46452f324682411a41_3770	b04d8b0fafe59e3e0bf8723406711506_3726	a5128d59a21373e87e1751aa3db19548_2770	5bb522dd4ab05e8ef68016408893a4b1_591
dxs		1-deoxyxylulose-5-phosphate synthase	19	19	1	52	1238				1862	1862	1862	8c0ffab546cffa8b8312cd6dcbe63fac_2475	e9593a73ee59e109c3a84ae764795e35_2578	a278c521f3462e798f98ab3da4f0ca9c_3156	f65e28defb82d628dede419184f7a1df_3056	6f1aed853d7426dfd55402677aa7aca9_2750	6fa0c7d3eb28fffa22129f7cb7363aa8_569	d5fd1b4f83685157a883838f05845b96_1494	6badda44e8056cb37f8ad7368ed188d2_636	a11e51e3e9d27439ea3b5ccb13d9d066_1329	10a7b1af6a83d7de8b3ddb173791c6d9_966	99208419edebc8d197684c252b062c82_2546	44ffbb1a9aaa295e97e8afb4ab27cda0_1559	05cf582fd6b7a2a9b33daf5880b21e38_1144	611cdae4c205070ddfa3f1e8c6687b4d_3286	1b3f24b6653e20e68e6a3c45792b637d_2959	a157ed540551fc46452f324682411a41_9	b04d8b0fafe59e3e0bf8723406711506_389	a5128d59a21373e87e1751aa3db19548_1114	5bb522dd4ab05e8ef68016408893a4b1_2474
eamB		O-Acetylserine/Cysteine Efflux Permease	19	19	1	52	4552				587	587	587	8c0ffab546cffa8b8312cd6dcbe63fac_10	e9593a73ee59e109c3a84ae764795e35_10	a278c521f3462e798f98ab3da4f0ca9c_673	f65e28defb82d628dede419184f7a1df_571	6f1aed853d7426dfd55402677aa7aca9_1246	6fa0c7d3eb28fffa22129f7cb7363aa8_406	d5fd1b4f83685157a883838f05845b96_3572	6badda44e8056cb37f8ad7368ed188d2_2314	a11e51e3e9d27439ea3b5ccb13d9d066_494	10a7b1af6a83d7de8b3ddb173791c6d9_1763	99208419edebc8d197684c252b062c82_2689	44ffbb1a9aaa295e97e8afb4ab27cda0_3345	05cf582fd6b7a2a9b33daf5880b21e38_468	611cdae4c205070ddfa3f1e8c6687b4d_10	1b3f24b6653e20e68e6a3c45792b637d_4996	a157ed540551fc46452f324682411a41_4133	b04d8b0fafe59e3e0bf8723406711506_4117	a5128d59a21373e87e1751aa3db19548_243	5bb522dd4ab05e8ef68016408893a4b1_552
ebgA		evolved beta-D-galactosidase\t alpha subunit; cryptic gene	19	19	1	52	254				3092	3092	3092	8c0ffab546cffa8b8312cd6dcbe63fac_4186	e9593a73ee59e109c3a84ae764795e35_4223	a278c521f3462e798f98ab3da4f0ca9c_1247	f65e28defb82d628dede419184f7a1df_1282	6f1aed853d7426dfd55402677aa7aca9_3176	6fa0c7d3eb28fffa22129f7cb7363aa8_3467	d5fd1b4f83685157a883838f05845b96_995	6badda44e8056cb37f8ad7368ed188d2_1588	a11e51e3e9d27439ea3b5ccb13d9d066_82	10a7b1af6a83d7de8b3ddb173791c6d9_457	99208419edebc8d197684c252b062c82_652	44ffbb1a9aaa295e97e8afb4ab27cda0_31	05cf582fd6b7a2a9b33daf5880b21e38_842	611cdae4c205070ddfa3f1e8c6687b4d_1694	1b3f24b6653e20e68e6a3c45792b637d_3720	a157ed540551fc46452f324682411a41_566	b04d8b0fafe59e3e0bf8723406711506_865	a5128d59a21373e87e1751aa3db19548_3225	5bb522dd4ab05e8ef68016408893a4b1_1452
ebgC		evolved beta-D-galactosidase\t beta subunit; cryptic gene	19	19	1	52	253				449	449	449	8c0ffab546cffa8b8312cd6dcbe63fac_4185	e9593a73ee59e109c3a84ae764795e35_4222	a278c521f3462e798f98ab3da4f0ca9c_1248	f65e28defb82d628dede419184f7a1df_1281	6f1aed853d7426dfd55402677aa7aca9_3175	6fa0c7d3eb28fffa22129f7cb7363aa8_3468	d5fd1b4f83685157a883838f05845b96_996	6badda44e8056cb37f8ad7368ed188d2_1589	a11e51e3e9d27439ea3b5ccb13d9d066_83	10a7b1af6a83d7de8b3ddb173791c6d9_458	99208419edebc8d197684c252b062c82_653	44ffbb1a9aaa295e97e8afb4ab27cda0_32	05cf582fd6b7a2a9b33daf5880b21e38_841	611cdae4c205070ddfa3f1e8c6687b4d_1695	1b3f24b6653e20e68e6a3c45792b637d_3721	a157ed540551fc46452f324682411a41_567	b04d8b0fafe59e3e0bf8723406711506_866	a5128d59a21373e87e1751aa3db19548_3226	5bb522dd4ab05e8ef68016408893a4b1_1451
ebgR		EbgR DNA-binding transcriptional repressor	19	19	1	52	255				983	983	983	8c0ffab546cffa8b8312cd6dcbe63fac_4187	e9593a73ee59e109c3a84ae764795e35_4224	a278c521f3462e798f98ab3da4f0ca9c_1246	f65e28defb82d628dede419184f7a1df_1283	6f1aed853d7426dfd55402677aa7aca9_3177	6fa0c7d3eb28fffa22129f7cb7363aa8_3466	d5fd1b4f83685157a883838f05845b96_994	6badda44e8056cb37f8ad7368ed188d2_1587	a11e51e3e9d27439ea3b5ccb13d9d066_81	10a7b1af6a83d7de8b3ddb173791c6d9_456	99208419edebc8d197684c252b062c82_651	44ffbb1a9aaa295e97e8afb4ab27cda0_30	05cf582fd6b7a2a9b33daf5880b21e38_843	611cdae4c205070ddfa3f1e8c6687b4d_1693	1b3f24b6653e20e68e6a3c45792b637d_3719	a157ed540551fc46452f324682411a41_565	b04d8b0fafe59e3e0bf8723406711506_864	a5128d59a21373e87e1751aa3db19548_3224	5bb522dd4ab05e8ef68016408893a4b1_1453
ecnA		entericidin A\t antidote to lipoprotein entericidin B	19	19	1	52	3138				125	125	125	8c0ffab546cffa8b8312cd6dcbe63fac_1250	e9593a73ee59e109c3a84ae764795e35_491	a278c521f3462e798f98ab3da4f0ca9c_397	f65e28defb82d628dede419184f7a1df_559	6f1aed853d7426dfd55402677aa7aca9_863	6fa0c7d3eb28fffa22129f7cb7363aa8_2861	d5fd1b4f83685157a883838f05845b96_697	6badda44e8056cb37f8ad7368ed188d2_1236	a11e51e3e9d27439ea3b5ccb13d9d066_1982	10a7b1af6a83d7de8b3ddb173791c6d9_3399	99208419edebc8d197684c252b062c82_511	44ffbb1a9aaa295e97e8afb4ab27cda0_1040	05cf582fd6b7a2a9b33daf5880b21e38_1488	611cdae4c205070ddfa3f1e8c6687b4d_646	1b3f24b6653e20e68e6a3c45792b637d_2116	a157ed540551fc46452f324682411a41_1243	b04d8b0fafe59e3e0bf8723406711506_1222	a5128d59a21373e87e1751aa3db19548_1779	5bb522dd4ab05e8ef68016408893a4b1_2222
ecnB		entericidin B	19	19	1	52	3139				146	146	146	8c0ffab546cffa8b8312cd6dcbe63fac_1249	e9593a73ee59e109c3a84ae764795e35_490	a278c521f3462e798f98ab3da4f0ca9c_398	f65e28defb82d628dede419184f7a1df_558	6f1aed853d7426dfd55402677aa7aca9_864	6fa0c7d3eb28fffa22129f7cb7363aa8_2862	d5fd1b4f83685157a883838f05845b96_696	6badda44e8056cb37f8ad7368ed188d2_1237	a11e51e3e9d27439ea3b5ccb13d9d066_1983	10a7b1af6a83d7de8b3ddb173791c6d9_3398	99208419edebc8d197684c252b062c82_510	44ffbb1a9aaa295e97e8afb4ab27cda0_1041	05cf582fd6b7a2a9b33daf5880b21e38_1489	611cdae4c205070ddfa3f1e8c6687b4d_647	1b3f24b6653e20e68e6a3c45792b637d_2115	a157ed540551fc46452f324682411a41_1242	b04d8b0fafe59e3e0bf8723406711506_1223	a5128d59a21373e87e1751aa3db19548_1780	5bb522dd4ab05e8ef68016408893a4b1_2223
eco		ecotin monomer; serine protease inhibitor	19	19	1	52	4964				488	488	488	8c0ffab546cffa8b8312cd6dcbe63fac_1893	e9593a73ee59e109c3a84ae764795e35_1996	a278c521f3462e798f98ab3da4f0ca9c_167	f65e28defb82d628dede419184f7a1df_46	6f1aed853d7426dfd55402677aa7aca9_1850	6fa0c7d3eb28fffa22129f7cb7363aa8_172	d5fd1b4f83685157a883838f05845b96_3477	6badda44e8056cb37f8ad7368ed188d2_49	a11e51e3e9d27439ea3b5ccb13d9d066_3162	10a7b1af6a83d7de8b3ddb173791c6d9_1443	99208419edebc8d197684c252b062c82_127	44ffbb1a9aaa295e97e8afb4ab27cda0_1968	05cf582fd6b7a2a9b33daf5880b21e38_2024	611cdae4c205070ddfa3f1e8c6687b4d_419	1b3f24b6653e20e68e6a3c45792b637d_378	a157ed540551fc46452f324682411a41_1591	b04d8b0fafe59e3e0bf8723406711506_1441	a5128d59a21373e87e1751aa3db19548_95	5bb522dd4ab05e8ef68016408893a4b1_195
eda		multifunctional 2-keto-3-deoxygluconate 6-phosphate aldolase and 2-keto-4-hydroxyglutarate aldolase and oxaloacetate decarboxylase	19	19	1	52	2391				641	641	641	8c0ffab546cffa8b8312cd6dcbe63fac_3778	e9593a73ee59e109c3a84ae764795e35_3781	a278c521f3462e798f98ab3da4f0ca9c_1874	f65e28defb82d628dede419184f7a1df_1805	6f1aed853d7426dfd55402677aa7aca9_80	6fa0c7d3eb28fffa22129f7cb7363aa8_2045	d5fd1b4f83685157a883838f05845b96_332	6badda44e8056cb37f8ad7368ed188d2_2004	a11e51e3e9d27439ea3b5ccb13d9d066_1219	10a7b1af6a83d7de8b3ddb173791c6d9_1838	99208419edebc8d197684c252b062c82_1782	44ffbb1a9aaa295e97e8afb4ab27cda0_289	05cf582fd6b7a2a9b33daf5880b21e38_2828	611cdae4c205070ddfa3f1e8c6687b4d_1358	1b3f24b6653e20e68e6a3c45792b637d_711	a157ed540551fc46452f324682411a41_3270	b04d8b0fafe59e3e0bf8723406711506_3252	a5128d59a21373e87e1751aa3db19548_1928	5bb522dd4ab05e8ef68016408893a4b1_1037
edd		phosphogluconate dehydratase	19	19	1	52	2392				1811	1811	1811	8c0ffab546cffa8b8312cd6dcbe63fac_3779	e9593a73ee59e109c3a84ae764795e35_3782	a278c521f3462e798f98ab3da4f0ca9c_1875	f65e28defb82d628dede419184f7a1df_1804	6f1aed853d7426dfd55402677aa7aca9_79	6fa0c7d3eb28fffa22129f7cb7363aa8_2044	d5fd1b4f83685157a883838f05845b96_331	6badda44e8056cb37f8ad7368ed188d2_2005	a11e51e3e9d27439ea3b5ccb13d9d066_1220	10a7b1af6a83d7de8b3ddb173791c6d9_1839	99208419edebc8d197684c252b062c82_1781	44ffbb1a9aaa295e97e8afb4ab27cda0_290	05cf582fd6b7a2a9b33daf5880b21e38_2827	611cdae4c205070ddfa3f1e8c6687b4d_1359	1b3f24b6653e20e68e6a3c45792b637d_710	a157ed540551fc46452f324682411a41_3269	b04d8b0fafe59e3e0bf8723406711506_3251	a5128d59a21373e87e1751aa3db19548_1927	5bb522dd4ab05e8ef68016408893a4b1_1036
efeB		heme-containing peroxidase/deferrochelatase	19	19	1	52	1520				1271	1271	1271	8c0ffab546cffa8b8312cd6dcbe63fac_1076	e9593a73ee59e109c3a84ae764795e35_1188	a278c521f3462e798f98ab3da4f0ca9c_3421	f65e28defb82d628dede419184f7a1df_3378	6f1aed853d7426dfd55402677aa7aca9_448	6fa0c7d3eb28fffa22129f7cb7363aa8_4050	d5fd1b4f83685157a883838f05845b96_3654	6badda44e8056cb37f8ad7368ed188d2_915	a11e51e3e9d27439ea3b5ccb13d9d066_3936	10a7b1af6a83d7de8b3ddb173791c6d9_3303	99208419edebc8d197684c252b062c82_2219	44ffbb1a9aaa295e97e8afb4ab27cda0_2564	05cf582fd6b7a2a9b33daf5880b21e38_30	611cdae4c205070ddfa3f1e8c6687b4d_1893	1b3f24b6653e20e68e6a3c45792b637d_1213	a157ed540551fc46452f324682411a41_1791	b04d8b0fafe59e3e0bf8723406711506_1763	a5128d59a21373e87e1751aa3db19548_906	5bb522dd4ab05e8ef68016408893a4b1_2070
elaA		putative acyltransferase with acyl-CoA N-acyltransferase domain protein	19	19	1	52	4897				461	461	461	8c0ffab546cffa8b8312cd6dcbe63fac_300	e9593a73ee59e109c3a84ae764795e35_300	a278c521f3462e798f98ab3da4f0ca9c_107	f65e28defb82d628dede419184f7a1df_106	6f1aed853d7426dfd55402677aa7aca9_3000	6fa0c7d3eb28fffa22129f7cb7363aa8_4448	d5fd1b4f83685157a883838f05845b96_4166	6badda44e8056cb37f8ad7368ed188d2_109	a11e51e3e9d27439ea3b5ccb13d9d066_2159	10a7b1af6a83d7de8b3ddb173791c6d9_1384	99208419edebc8d197684c252b062c82_186	44ffbb1a9aaa295e97e8afb4ab27cda0_3843	05cf582fd6b7a2a9b33daf5880b21e38_3972	611cdae4c205070ddfa3f1e8c6687b4d_360	1b3f24b6653e20e68e6a3c45792b637d_329	a157ed540551fc46452f324682411a41_1528	b04d8b0fafe59e3e0bf8723406711506_1504	a5128d59a21373e87e1751aa3db19548_155	5bb522dd4ab05e8ef68016408893a4b1_254
elbB		isoprenoid biosynthesis protein with amidotransferase-like domain protein	19	19	1	52	124				653	653	653	8c0ffab546cffa8b8312cd6dcbe63fac_2366	e9593a73ee59e109c3a84ae764795e35_2469	a278c521f3462e798f98ab3da4f0ca9c_1136	f65e28defb82d628dede419184f7a1df_1136	6f1aed853d7426dfd55402677aa7aca9_2612	6fa0c7d3eb28fffa22129f7cb7363aa8_3907	d5fd1b4f83685157a883838f05845b96_2987	6badda44e8056cb37f8ad7368ed188d2_747	a11e51e3e9d27439ea3b5ccb13d9d066_213	10a7b1af6a83d7de8b3ddb173791c6d9_2374	99208419edebc8d197684c252b062c82_780	44ffbb1a9aaa295e97e8afb4ab27cda0_161	05cf582fd6b7a2a9b33daf5880b21e38_2301	611cdae4c205070ddfa3f1e8c6687b4d_1824	1b3f24b6653e20e68e6a3c45792b637d_2793	a157ed540551fc46452f324682411a41_694	b04d8b0fafe59e3e0bf8723406711506_993	a5128d59a21373e87e1751aa3db19548_3675	5bb522dd4ab05e8ef68016408893a4b1_1322
elfC		putative outer membrane usher protein	19	19	1	52	1601				1610	2600	2471	8c0ffab546cffa8b8312cd6dcbe63fac_1554	e9593a73ee59e109c3a84ae764795e35_1701	a278c521f3462e798f98ab3da4f0ca9c_3302	f65e28defb82d628dede419184f7a1df_3155	6f1aed853d7426dfd55402677aa7aca9_526	6fa0c7d3eb28fffa22129f7cb7363aa8_1570	d5fd1b4f83685157a883838f05845b96_2350	6badda44e8056cb37f8ad7368ed188d2_837	a11e51e3e9d27439ea3b5ccb13d9d066_886	10a7b1af6a83d7de8b3ddb173791c6d9_2600	99208419edebc8d197684c252b062c82_2298	44ffbb1a9aaa295e97e8afb4ab27cda0_1503	05cf582fd6b7a2a9b33daf5880b21e38_2695	611cdae4c205070ddfa3f1e8c6687b4d_1970	1b3f24b6653e20e68e6a3c45792b637d_1290	a157ed540551fc46452f324682411a41_1862	b04d8b0fafe59e3e0bf8723406711506_1692	a5128d59a21373e87e1751aa3db19548_741	5bb522dd4ab05e8ef68016408893a4b1_1991
elfD		putative periplasmic pilin chaperone	19	19	1	52	1602				701	701	701	8c0ffab546cffa8b8312cd6dcbe63fac_1555	e9593a73ee59e109c3a84ae764795e35_1700	a278c521f3462e798f98ab3da4f0ca9c_683	f65e28defb82d628dede419184f7a1df_791	6f1aed853d7426dfd55402677aa7aca9_527	6fa0c7d3eb28fffa22129f7cb7363aa8_1571	d5fd1b4f83685157a883838f05845b96_2349	6badda44e8056cb37f8ad7368ed188d2_836	a11e51e3e9d27439ea3b5ccb13d9d066_885	10a7b1af6a83d7de8b3ddb173791c6d9_2601	99208419edebc8d197684c252b062c82_2299	44ffbb1a9aaa295e97e8afb4ab27cda0_1502	05cf582fd6b7a2a9b33daf5880b21e38_2694	611cdae4c205070ddfa3f1e8c6687b4d_1971	1b3f24b6653e20e68e6a3c45792b637d_1291	a157ed540551fc46452f324682411a41_1863	b04d8b0fafe59e3e0bf8723406711506_1691	a5128d59a21373e87e1751aa3db19548_740	5bb522dd4ab05e8ef68016408893a4b1_1990
emrA		EmrAB-TolC multidrug efflux transport system - membrane fusion protein	19	19	1	52	6371				1172	1172	1172	8c0ffab546cffa8b8312cd6dcbe63fac_1318	e9593a73ee59e109c3a84ae764795e35_1421	a278c521f3462e798f98ab3da4f0ca9c_2349	f65e28defb82d628dede419184f7a1df_2221	6f1aed853d7426dfd55402677aa7aca9_1674	6fa0c7d3eb28fffa22129f7cb7363aa8_1924	d5fd1b4f83685157a883838f05845b96_2109	6badda44e8056cb37f8ad7368ed188d2_1857	a11e51e3e9d27439ea3b5ccb13d9d066_1447	10a7b1af6a83d7de8b3ddb173791c6d9_2344	99208419edebc8d197684c252b062c82_1003	44ffbb1a9aaa295e97e8afb4ab27cda0_660	05cf582fd6b7a2a9b33daf5880b21e38_2977	611cdae4c205070ddfa3f1e8c6687b4d_2592	1b3f24b6653e20e68e6a3c45792b637d_2031	a157ed540551fc46452f324682411a41_1042	b04d8b0fafe59e3e0bf8723406711506_454	a5128d59a21373e87e1751aa3db19548_2193	5bb522dd4ab05e8ef68016408893a4b1_2570
emrB		EmrAB-TolC multidrug efflux transport system - membrane subunit	19	19	1	52	6370				1538	1538	1538	8c0ffab546cffa8b8312cd6dcbe63fac_1319	e9593a73ee59e109c3a84ae764795e35_1422	a278c521f3462e798f98ab3da4f0ca9c_2348	f65e28defb82d628dede419184f7a1df_2222	6f1aed853d7426dfd55402677aa7aca9_1673	6fa0c7d3eb28fffa22129f7cb7363aa8_1925	d5fd1b4f83685157a883838f05845b96_2108	6badda44e8056cb37f8ad7368ed188d2_1858	a11e51e3e9d27439ea3b5ccb13d9d066_1448	10a7b1af6a83d7de8b3ddb173791c6d9_2343	99208419edebc8d197684c252b062c82_1002	44ffbb1a9aaa295e97e8afb4ab27cda0_661	05cf582fd6b7a2a9b33daf5880b21e38_2976	611cdae4c205070ddfa3f1e8c6687b4d_2593	1b3f24b6653e20e68e6a3c45792b637d_2030	a157ed540551fc46452f324682411a41_1041	b04d8b0fafe59e3e0bf8723406711506_455	a5128d59a21373e87e1751aa3db19548_2194	5bb522dd4ab05e8ef68016408893a4b1_2571
emrD		multidrug efflux transporter EmrD	19	19	1	52	5678				1184	1184	1184	8c0ffab546cffa8b8312cd6dcbe63fac_3596	e9593a73ee59e109c3a84ae764795e35_3598	a278c521f3462e798f98ab3da4f0ca9c_2048	f65e28defb82d628dede419184f7a1df_1948	6f1aed853d7426dfd55402677aa7aca9_3232	6fa0c7d3eb28fffa22129f7cb7363aa8_1394	d5fd1b4f83685157a883838f05845b96_3306	6badda44e8056cb37f8ad7368ed188d2_3844	a11e51e3e9d27439ea3b5ccb13d9d066_2045	10a7b1af6a83d7de8b3ddb173791c6d9_2866	99208419edebc8d197684c252b062c82_1501	44ffbb1a9aaa295e97e8afb4ab27cda0_789	05cf582fd6b7a2a9b33daf5880b21e38_1311	611cdae4c205070ddfa3f1e8c6687b4d_2865	1b3f24b6653e20e68e6a3c45792b637d_2343	a157ed540551fc46452f324682411a41_3596	b04d8b0fafe59e3e0bf8723406711506_3514	a5128d59a21373e87e1751aa3db19548_552	5bb522dd4ab05e8ef68016408893a4b1_2741
emtA		lytic murein transglycosylase E	19	19	1	52	3923				611	611	611	8c0ffab546cffa8b8312cd6dcbe63fac_937	e9593a73ee59e109c3a84ae764795e35_1327	a278c521f3462e798f98ab3da4f0ca9c_2546	f65e28defb82d628dede419184f7a1df_2446	6f1aed853d7426dfd55402677aa7aca9_1343	6fa0c7d3eb28fffa22129f7cb7363aa8_1120	d5fd1b4f83685157a883838f05845b96_111	6badda44e8056cb37f8ad7368ed188d2_2743	a11e51e3e9d27439ea3b5ccb13d9d066_3051	10a7b1af6a83d7de8b3ddb173791c6d9_1214	99208419edebc8d197684c252b062c82_1230	44ffbb1a9aaa295e97e8afb4ab27cda0_2670	05cf582fd6b7a2a9b33daf5880b21e38_216	611cdae4c205070ddfa3f1e8c6687b4d_2396	1b3f24b6653e20e68e6a3c45792b637d_988	a157ed540551fc46452f324682411a41_3984	b04d8b0fafe59e3e0bf8723406711506_4015	a5128d59a21373e87e1751aa3db19548_2328	5bb522dd4ab05e8ef68016408893a4b1_1678
endA		DNA-specific endonuclease I	19	19	1	52	6070				707	707	707	8c0ffab546cffa8b8312cd6dcbe63fac_2852	e9593a73ee59e109c3a84ae764795e35_2854	a278c521f3462e798f98ab3da4f0ca9c_1022	f65e28defb82d628dede419184f7a1df_1078	6f1aed853d7426dfd55402677aa7aca9_2127	6fa0c7d3eb28fffa22129f7cb7363aa8_1071	d5fd1b4f83685157a883838f05845b96_1351	6badda44e8056cb37f8ad7368ed188d2_3350	a11e51e3e9d27439ea3b5ccb13d9d066_3294	10a7b1af6a83d7de8b3ddb173791c6d9_322	99208419edebc8d197684c252b062c82_2778	44ffbb1a9aaa295e97e8afb4ab27cda0_3088	05cf582fd6b7a2a9b33daf5880b21e38_953	611cdae4c205070ddfa3f1e8c6687b4d_1552	1b3f24b6653e20e68e6a3c45792b637d_2491	a157ed540551fc46452f324682411a41_796	b04d8b0fafe59e3e0bf8723406711506_700	a5128d59a21373e87e1751aa3db19548_3186	5bb522dd4ab05e8ef68016408893a4b1_1572
eno		degradosome	19	19	1	52	6246				1298	1298	1298	8c0ffab546cffa8b8312cd6dcbe63fac_1417	e9593a73ee59e109c3a84ae764795e35_1520	a278c521f3462e798f98ab3da4f0ca9c_1934	f65e28defb82d628dede419184f7a1df_1834	6f1aed853d7426dfd55402677aa7aca9_1576	6fa0c7d3eb28fffa22129f7cb7363aa8_1681	d5fd1b4f83685157a883838f05845b96_2918	6badda44e8056cb37f8ad7368ed188d2_3183	a11e51e3e9d27439ea3b5ccb13d9d066_1830	10a7b1af6a83d7de8b3ddb173791c6d9_2580	99208419edebc8d197684c252b062c82_905	44ffbb1a9aaa295e97e8afb4ab27cda0_2332	05cf582fd6b7a2a9b33daf5880b21e38_2643	611cdae4c205070ddfa3f1e8c6687b4d_2691	1b3f24b6653e20e68e6a3c45792b637d_1928	a157ed540551fc46452f324682411a41_947	b04d8b0fafe59e3e0bf8723406711506_549	a5128d59a21373e87e1751aa3db19548_2521	5bb522dd4ab05e8ef68016408893a4b1_3056
entA		2\t3-dihydro-2\t3-dihydroxybenzoate dehydrogenase	19	19	1	52	1967				746	746	746	8c0ffab546cffa8b8312cd6dcbe63fac_2066	e9593a73ee59e109c3a84ae764795e35_2241	a278c521f3462e798f98ab3da4f0ca9c_2764	f65e28defb82d628dede419184f7a1df_2619	6f1aed853d7426dfd55402677aa7aca9_3395	6fa0c7d3eb28fffa22129f7cb7363aa8_977	d5fd1b4f83685157a883838f05845b96_3509	6badda44e8056cb37f8ad7368ed188d2_3939	a11e51e3e9d27439ea3b5ccb13d9d066_1657	10a7b1af6a83d7de8b3ddb173791c6d9_2237	99208419edebc8d197684c252b062c82_3146	44ffbb1a9aaa295e97e8afb4ab27cda0_2804	05cf582fd6b7a2a9b33daf5880b21e38_3348	611cdae4c205070ddfa3f1e8c6687b4d_3577	1b3f24b6653e20e68e6a3c45792b637d_3795	a157ed540551fc46452f324682411a41_162	b04d8b0fafe59e3e0bf8723406711506_236	a5128d59a21373e87e1751aa3db19548_1385	5bb522dd4ab05e8ef68016408893a4b1_3416
entB		EntB monomer	19	19	1	52	1968				857	857	857	8c0ffab546cffa8b8312cd6dcbe63fac_2065	e9593a73ee59e109c3a84ae764795e35_2242	a278c521f3462e798f98ab3da4f0ca9c_2765	f65e28defb82d628dede419184f7a1df_2618	6f1aed853d7426dfd55402677aa7aca9_3396	6fa0c7d3eb28fffa22129f7cb7363aa8_978	d5fd1b4f83685157a883838f05845b96_3508	6badda44e8056cb37f8ad7368ed188d2_3938	a11e51e3e9d27439ea3b5ccb13d9d066_1656	10a7b1af6a83d7de8b3ddb173791c6d9_2238	99208419edebc8d197684c252b062c82_3147	44ffbb1a9aaa295e97e8afb4ab27cda0_2805	05cf582fd6b7a2a9b33daf5880b21e38_3347	611cdae4c205070ddfa3f1e8c6687b4d_3578	1b3f24b6653e20e68e6a3c45792b637d_3794	a157ed540551fc46452f324682411a41_161	b04d8b0fafe59e3e0bf8723406711506_237	a5128d59a21373e87e1751aa3db19548_1386	5bb522dd4ab05e8ef68016408893a4b1_3415
entC		isochorismate synthase 1	19	19	1	52	1970				1175	1175	1175	8c0ffab546cffa8b8312cd6dcbe63fac_2063	e9593a73ee59e109c3a84ae764795e35_2244	a278c521f3462e798f98ab3da4f0ca9c_2767	f65e28defb82d628dede419184f7a1df_2616	6f1aed853d7426dfd55402677aa7aca9_3398	6fa0c7d3eb28fffa22129f7cb7363aa8_980	d5fd1b4f83685157a883838f05845b96_3506	6badda44e8056cb37f8ad7368ed188d2_3936	a11e51e3e9d27439ea3b5ccb13d9d066_1654	10a7b1af6a83d7de8b3ddb173791c6d9_2240	99208419edebc8d197684c252b062c82_3149	44ffbb1a9aaa295e97e8afb4ab27cda0_2807	05cf582fd6b7a2a9b33daf5880b21e38_3345	611cdae4c205070ddfa3f1e8c6687b4d_3580	1b3f24b6653e20e68e6a3c45792b637d_3792	a157ed540551fc46452f324682411a41_159	b04d8b0fafe59e3e0bf8723406711506_239	a5128d59a21373e87e1751aa3db19548_1388	5bb522dd4ab05e8ef68016408893a4b1_3413
entE		enterobactin synthase multienzyme complex	19	19	1	52	1969				1610	1610	1610	8c0ffab546cffa8b8312cd6dcbe63fac_2064	e9593a73ee59e109c3a84ae764795e35_2243	a278c521f3462e798f98ab3da4f0ca9c_2766	f65e28defb82d628dede419184f7a1df_2617	6f1aed853d7426dfd55402677aa7aca9_3397	6fa0c7d3eb28fffa22129f7cb7363aa8_979	d5fd1b4f83685157a883838f05845b96_3507	6badda44e8056cb37f8ad7368ed188d2_3937	a11e51e3e9d27439ea3b5ccb13d9d066_1655	10a7b1af6a83d7de8b3ddb173791c6d9_2239	99208419edebc8d197684c252b062c82_3148	44ffbb1a9aaa295e97e8afb4ab27cda0_2806	05cf582fd6b7a2a9b33daf5880b21e38_3346	611cdae4c205070ddfa3f1e8c6687b4d_3579	1b3f24b6653e20e68e6a3c45792b637d_3793	a157ed540551fc46452f324682411a41_160	b04d8b0fafe59e3e0bf8723406711506_238	a5128d59a21373e87e1751aa3db19548_1387	5bb522dd4ab05e8ef68016408893a4b1_3414
entH		proofreading thioesterase in enterobactin biosynthesis	19	19	1	52	1966				413	413	413	8c0ffab546cffa8b8312cd6dcbe63fac_2067	e9593a73ee59e109c3a84ae764795e35_2240	a278c521f3462e798f98ab3da4f0ca9c_2763	f65e28defb82d628dede419184f7a1df_2620	6f1aed853d7426dfd55402677aa7aca9_3394	6fa0c7d3eb28fffa22129f7cb7363aa8_976	d5fd1b4f83685157a883838f05845b96_3510	6badda44e8056cb37f8ad7368ed188d2_3940	a11e51e3e9d27439ea3b5ccb13d9d066_1658	10a7b1af6a83d7de8b3ddb173791c6d9_2236	99208419edebc8d197684c252b062c82_3145	44ffbb1a9aaa295e97e8afb4ab27cda0_2803	05cf582fd6b7a2a9b33daf5880b21e38_3349	611cdae4c205070ddfa3f1e8c6687b4d_3576	1b3f24b6653e20e68e6a3c45792b637d_3796	a157ed540551fc46452f324682411a41_163	b04d8b0fafe59e3e0bf8723406711506_235	a5128d59a21373e87e1751aa3db19548_1384	5bb522dd4ab05e8ef68016408893a4b1_3417
entS		enterobactin efflux transporter EntS	19	19	1	52	1972				1250	1250	1250	8c0ffab546cffa8b8312cd6dcbe63fac_2061	e9593a73ee59e109c3a84ae764795e35_2246	a278c521f3462e798f98ab3da4f0ca9c_2769	f65e28defb82d628dede419184f7a1df_2614	6f1aed853d7426dfd55402677aa7aca9_3400	6fa0c7d3eb28fffa22129f7cb7363aa8_982	d5fd1b4f83685157a883838f05845b96_3504	6badda44e8056cb37f8ad7368ed188d2_3934	a11e51e3e9d27439ea3b5ccb13d9d066_1652	10a7b1af6a83d7de8b3ddb173791c6d9_2242	99208419edebc8d197684c252b062c82_3151	44ffbb1a9aaa295e97e8afb4ab27cda0_2809	05cf582fd6b7a2a9b33daf5880b21e38_3343	611cdae4c205070ddfa3f1e8c6687b4d_3582	1b3f24b6653e20e68e6a3c45792b637d_3790	a157ed540551fc46452f324682411a41_157	b04d8b0fafe59e3e0bf8723406711506_241	a5128d59a21373e87e1751aa3db19548_1390	5bb522dd4ab05e8ef68016408893a4b1_3411
envC		EnvC murein hydrolase	19	19	1	52	5524				1259	1259	1259	8c0ffab546cffa8b8312cd6dcbe63fac_4182	e9593a73ee59e109c3a84ae764795e35_4201	a278c521f3462e798f98ab3da4f0ca9c_3830	f65e28defb82d628dede419184f7a1df_3846	6f1aed853d7426dfd55402677aa7aca9_3787	6fa0c7d3eb28fffa22129f7cb7363aa8_2364	d5fd1b4f83685157a883838f05845b96_3136	6badda44e8056cb37f8ad7368ed188d2_2661	a11e51e3e9d27439ea3b5ccb13d9d066_2117	10a7b1af6a83d7de8b3ddb173791c6d9_2807	99208419edebc8d197684c252b062c82_1563	44ffbb1a9aaa295e97e8afb4ab27cda0_4010	05cf582fd6b7a2a9b33daf5880b21e38_1373	611cdae4c205070ddfa3f1e8c6687b4d_2805	1b3f24b6653e20e68e6a3c45792b637d_2403	a157ed540551fc46452f324682411a41_3193	b04d8b0fafe59e3e0bf8723406711506_3175	a5128d59a21373e87e1751aa3db19548_478	5bb522dd4ab05e8ef68016408893a4b1_3527
envZ_1		EnvZ sensory histidine kinase	19	19	1	52	4954				2849	2849	2849	8c0ffab546cffa8b8312cd6dcbe63fac_1902	e9593a73ee59e109c3a84ae764795e35_2005	a278c521f3462e798f98ab3da4f0ca9c_158	f65e28defb82d628dede419184f7a1df_55	6f1aed853d7426dfd55402677aa7aca9_1859	6fa0c7d3eb28fffa22129f7cb7363aa8_163	d5fd1b4f83685157a883838f05845b96_3468	6badda44e8056cb37f8ad7368ed188d2_58	a11e51e3e9d27439ea3b5ccb13d9d066_3107	10a7b1af6a83d7de8b3ddb173791c6d9_1434	99208419edebc8d197684c252b062c82_136	44ffbb1a9aaa295e97e8afb4ab27cda0_1977	05cf582fd6b7a2a9b33daf5880b21e38_2015	611cdae4c205070ddfa3f1e8c6687b4d_410	1b3f24b6653e20e68e6a3c45792b637d_369	a157ed540551fc46452f324682411a41_1582	b04d8b0fafe59e3e0bf8723406711506_1450	a5128d59a21373e87e1751aa3db19548_104	5bb522dd4ab05e8ef68016408893a4b1_204
envZ_2		EnvZ sensory histidine kinase	19	19	1	52	3005				1100	1100	1100	8c0ffab546cffa8b8312cd6dcbe63fac_1287	e9593a73ee59e109c3a84ae764795e35_528	a278c521f3462e798f98ab3da4f0ca9c_2209	f65e28defb82d628dede419184f7a1df_2109	6f1aed853d7426dfd55402677aa7aca9_826	6fa0c7d3eb28fffa22129f7cb7363aa8_4141	d5fd1b4f83685157a883838f05845b96_734	6badda44e8056cb37f8ad7368ed188d2_2803	a11e51e3e9d27439ea3b5ccb13d9d066_1945	10a7b1af6a83d7de8b3ddb173791c6d9_3037	99208419edebc8d197684c252b062c82_548	44ffbb1a9aaa295e97e8afb4ab27cda0_3630	05cf582fd6b7a2a9b33daf5880b21e38_1451	611cdae4c205070ddfa3f1e8c6687b4d_609	1b3f24b6653e20e68e6a3c45792b637d_2153	a157ed540551fc46452f324682411a41_1279	b04d8b0fafe59e3e0bf8723406711506_1186	a5128d59a21373e87e1751aa3db19548_1742	5bb522dd4ab05e8ef68016408893a4b1_2185
envZ_3		EnvZ sensory histidine kinase	19	19	1	52	557				1352	1352	1352	8c0ffab546cffa8b8312cd6dcbe63fac_1732	e9593a73ee59e109c3a84ae764795e35_1827	a278c521f3462e798f98ab3da4f0ca9c_820	f65e28defb82d628dede419184f7a1df_820	6f1aed853d7426dfd55402677aa7aca9_2477	6fa0c7d3eb28fffa22129f7cb7363aa8_344	d5fd1b4f83685157a883838f05845b96_1135	6badda44e8056cb37f8ad7368ed188d2_1065	a11e51e3e9d27439ea3b5ccb13d9d066_3551	10a7b1af6a83d7de8b3ddb173791c6d9_1578	99208419edebc8d197684c252b062c82_2148	44ffbb1a9aaa295e97e8afb4ab27cda0_946	05cf582fd6b7a2a9b33daf5880b21e38_2173	611cdae4c205070ddfa3f1e8c6687b4d_3176	1b3f24b6653e20e68e6a3c45792b637d_1765	a157ed540551fc46452f324682411a41_2269	b04d8b0fafe59e3e0bf8723406711506_2352	a5128d59a21373e87e1751aa3db19548_2625	5bb522dd4ab05e8ef68016408893a4b1_2332
envZ_5		EnvZ sensory histidine kinase	19	19	1	52	3964				1460	1460	1460	8c0ffab546cffa8b8312cd6dcbe63fac_977	e9593a73ee59e109c3a84ae764795e35_1286	a278c521f3462e798f98ab3da4f0ca9c_1406	f65e28defb82d628dede419184f7a1df_1319	6f1aed853d7426dfd55402677aa7aca9_1384	6fa0c7d3eb28fffa22129f7cb7363aa8_1422	d5fd1b4f83685157a883838f05845b96_71	6badda44e8056cb37f8ad7368ed188d2_1737	a11e51e3e9d27439ea3b5ccb13d9d066_4178	10a7b1af6a83d7de8b3ddb173791c6d9_2690	99208419edebc8d197684c252b062c82_1935	44ffbb1a9aaa295e97e8afb4ab27cda0_2013	05cf582fd6b7a2a9b33daf5880b21e38_137	611cdae4c205070ddfa3f1e8c6687b4d_2436	1b3f24b6653e20e68e6a3c45792b637d_1030	a157ed540551fc46452f324682411a41_1684	b04d8b0fafe59e3e0bf8723406711506_1869	a5128d59a21373e87e1751aa3db19548_802	5bb522dd4ab05e8ef68016408893a4b1_2866
envZ_7		EnvZ sensory histidine kinase	19	19	1	52	123				2336	2336	2336	8c0ffab546cffa8b8312cd6dcbe63fac_2367	e9593a73ee59e109c3a84ae764795e35_2470	a278c521f3462e798f98ab3da4f0ca9c_1137	f65e28defb82d628dede419184f7a1df_1137	6f1aed853d7426dfd55402677aa7aca9_2613	6fa0c7d3eb28fffa22129f7cb7363aa8_3906	d5fd1b4f83685157a883838f05845b96_2988	6badda44e8056cb37f8ad7368ed188d2_748	a11e51e3e9d27439ea3b5ccb13d9d066_214	10a7b1af6a83d7de8b3ddb173791c6d9_2373	99208419edebc8d197684c252b062c82_781	44ffbb1a9aaa295e97e8afb4ab27cda0_162	05cf582fd6b7a2a9b33daf5880b21e38_2300	611cdae4c205070ddfa3f1e8c6687b4d_1825	1b3f24b6653e20e68e6a3c45792b637d_2792	a157ed540551fc46452f324682411a41_695	b04d8b0fafe59e3e0bf8723406711506_994	a5128d59a21373e87e1751aa3db19548_3676	5bb522dd4ab05e8ef68016408893a4b1_1321
envZ_8		EnvZ sensory histidine kinase	19	19	1	52	1218				1295	1295	1295	8c0ffab546cffa8b8312cd6dcbe63fac_2455	e9593a73ee59e109c3a84ae764795e35_2558	a278c521f3462e798f98ab3da4f0ca9c_3176	f65e28defb82d628dede419184f7a1df_3076	6f1aed853d7426dfd55402677aa7aca9_2770	6fa0c7d3eb28fffa22129f7cb7363aa8_549	d5fd1b4f83685157a883838f05845b96_1474	6badda44e8056cb37f8ad7368ed188d2_656	a11e51e3e9d27439ea3b5ccb13d9d066_1309	10a7b1af6a83d7de8b3ddb173791c6d9_986	99208419edebc8d197684c252b062c82_2566	44ffbb1a9aaa295e97e8afb4ab27cda0_1539	05cf582fd6b7a2a9b33daf5880b21e38_1124	611cdae4c205070ddfa3f1e8c6687b4d_3266	1b3f24b6653e20e68e6a3c45792b637d_2979	a157ed540551fc46452f324682411a41_2682	b04d8b0fafe59e3e0bf8723406711506_2807	a5128d59a21373e87e1751aa3db19548_1134	5bb522dd4ab05e8ef68016408893a4b1_2494
envZ_9		EnvZ sensory histidine kinase	19	19	1	52	4389				1373	1373	1373	8c0ffab546cffa8b8312cd6dcbe63fac_3085	e9593a73ee59e109c3a84ae764795e35_3087	a278c521f3462e798f98ab3da4f0ca9c_1741	f65e28defb82d628dede419184f7a1df_1641	6f1aed853d7426dfd55402677aa7aca9_2855	6fa0c7d3eb28fffa22129f7cb7363aa8_706	d5fd1b4f83685157a883838f05845b96_2464	6badda44e8056cb37f8ad7368ed188d2_2108	a11e51e3e9d27439ea3b5ccb13d9d066_2771	10a7b1af6a83d7de8b3ddb173791c6d9_2077	99208419edebc8d197684c252b062c82_2855	44ffbb1a9aaa295e97e8afb4ab27cda0_1882	05cf582fd6b7a2a9b33daf5880b21e38_3064	611cdae4c205070ddfa3f1e8c6687b4d_3420	1b3f24b6653e20e68e6a3c45792b637d_4883	a157ed540551fc46452f324682411a41_3863	b04d8b0fafe59e3e0bf8723406711506_3782	a5128d59a21373e87e1751aa3db19548_1853	5bb522dd4ab05e8ef68016408893a4b1_2920
epd		erythrose 4-phosphate dehydrogenase	19	19	1	52	6087				1019	1019	1019	8c0ffab546cffa8b8312cd6dcbe63fac_2837	e9593a73ee59e109c3a84ae764795e35_2839	a278c521f3462e798f98ab3da4f0ca9c_1037	f65e28defb82d628dede419184f7a1df_1063	6f1aed853d7426dfd55402677aa7aca9_2112	6fa0c7d3eb28fffa22129f7cb7363aa8_1052	d5fd1b4f83685157a883838f05845b96_1367	6badda44e8056cb37f8ad7368ed188d2_3209	a11e51e3e9d27439ea3b5ccb13d9d066_3309	10a7b1af6a83d7de8b3ddb173791c6d9_307	99208419edebc8d197684c252b062c82_2763	44ffbb1a9aaa295e97e8afb4ab27cda0_4318	05cf582fd6b7a2a9b33daf5880b21e38_968	611cdae4c205070ddfa3f1e8c6687b4d_1537	1b3f24b6653e20e68e6a3c45792b637d_2512	a157ed540551fc46452f324682411a41_812	b04d8b0fafe59e3e0bf8723406711506_684	a5128d59a21373e87e1751aa3db19548_3171	5bb522dd4ab05e8ef68016408893a4b1_1587
epmA		EF-P-lysine lysyltransferase	19	19	1	52	3147				977	977	977	8c0ffab546cffa8b8312cd6dcbe63fac_1241	e9593a73ee59e109c3a84ae764795e35_482	a278c521f3462e798f98ab3da4f0ca9c_406	f65e28defb82d628dede419184f7a1df_550	6f1aed853d7426dfd55402677aa7aca9_872	6fa0c7d3eb28fffa22129f7cb7363aa8_2870	d5fd1b4f83685157a883838f05845b96_688	6badda44e8056cb37f8ad7368ed188d2_1245	a11e51e3e9d27439ea3b5ccb13d9d066_1991	10a7b1af6a83d7de8b3ddb173791c6d9_3390	99208419edebc8d197684c252b062c82_502	44ffbb1a9aaa295e97e8afb4ab27cda0_1049	05cf582fd6b7a2a9b33daf5880b21e38_1497	611cdae4c205070ddfa3f1e8c6687b4d_655	1b3f24b6653e20e68e6a3c45792b637d_2107	a157ed540551fc46452f324682411a41_1233	b04d8b0fafe59e3e0bf8723406711506_1232	a5128d59a21373e87e1751aa3db19548_1788	5bb522dd4ab05e8ef68016408893a4b1_2231
epmB		lysine 2\t3-aminomutase	19	19	1	52	3136				1028	1028	1028	8c0ffab546cffa8b8312cd6dcbe63fac_1252	e9593a73ee59e109c3a84ae764795e35_493	a278c521f3462e798f98ab3da4f0ca9c_395	f65e28defb82d628dede419184f7a1df_561	6f1aed853d7426dfd55402677aa7aca9_861	6fa0c7d3eb28fffa22129f7cb7363aa8_2859	d5fd1b4f83685157a883838f05845b96_699	6badda44e8056cb37f8ad7368ed188d2_1234	a11e51e3e9d27439ea3b5ccb13d9d066_1980	10a7b1af6a83d7de8b3ddb173791c6d9_3401	99208419edebc8d197684c252b062c82_513	44ffbb1a9aaa295e97e8afb4ab27cda0_1038	05cf582fd6b7a2a9b33daf5880b21e38_1486	611cdae4c205070ddfa3f1e8c6687b4d_644	1b3f24b6653e20e68e6a3c45792b637d_2118	a157ed540551fc46452f324682411a41_1245	b04d8b0fafe59e3e0bf8723406711506_1220	a5128d59a21373e87e1751aa3db19548_1777	5bb522dd4ab05e8ef68016408893a4b1_2220
epmC		EF-P-Lys34 hydroxylase	19	19	1	52	4836				548	548	548	8c0ffab546cffa8b8312cd6dcbe63fac_245	e9593a73ee59e109c3a84ae764795e35_245	a278c521f3462e798f98ab3da4f0ca9c_51	f65e28defb82d628dede419184f7a1df_162	6f1aed853d7426dfd55402677aa7aca9_2940	6fa0c7d3eb28fffa22129f7cb7363aa8_1842	d5fd1b4f83685157a883838f05845b96_2793	6badda44e8056cb37f8ad7368ed188d2_164	a11e51e3e9d27439ea3b5ccb13d9d066_2214	10a7b1af6a83d7de8b3ddb173791c6d9_202	99208419edebc8d197684c252b062c82_246	44ffbb1a9aaa295e97e8afb4ab27cda0_512	05cf582fd6b7a2a9b33daf5880b21e38_759	611cdae4c205070ddfa3f1e8c6687b4d_300	1b3f24b6653e20e68e6a3c45792b637d_274	a157ed540551fc46452f324682411a41_1469	b04d8b0fafe59e3e0bf8723406711506_1563	a5128d59a21373e87e1751aa3db19548_210	5bb522dd4ab05e8ef68016408893a4b1_314
eptA_1		putative metal-dependent hydrolase	19	19	1	52	3007				1643	1643	1643	8c0ffab546cffa8b8312cd6dcbe63fac_1285	e9593a73ee59e109c3a84ae764795e35_526	a278c521f3462e798f98ab3da4f0ca9c_2211	f65e28defb82d628dede419184f7a1df_2111	6f1aed853d7426dfd55402677aa7aca9_828	6fa0c7d3eb28fffa22129f7cb7363aa8_4143	d5fd1b4f83685157a883838f05845b96_732	6badda44e8056cb37f8ad7368ed188d2_2801	a11e51e3e9d27439ea3b5ccb13d9d066_1947	10a7b1af6a83d7de8b3ddb173791c6d9_3035	99208419edebc8d197684c252b062c82_546	44ffbb1a9aaa295e97e8afb4ab27cda0_3628	05cf582fd6b7a2a9b33daf5880b21e38_1453	611cdae4c205070ddfa3f1e8c6687b4d_611	1b3f24b6653e20e68e6a3c45792b637d_2151	a157ed540551fc46452f324682411a41_1277	b04d8b0fafe59e3e0bf8723406711506_1188	a5128d59a21373e87e1751aa3db19548_1744	5bb522dd4ab05e8ef68016408893a4b1_2187
eptB		phosphoethanolamine transferase	19	19	1	52	5430				1691	1691	1691	8c0ffab546cffa8b8312cd6dcbe63fac_3233	e9593a73ee59e109c3a84ae764795e35_3235	a278c521f3462e798f98ab3da4f0ca9c_3645	f65e28defb82d628dede419184f7a1df_3651	6f1aed853d7426dfd55402677aa7aca9_3086	6fa0c7d3eb28fffa22129f7cb7363aa8_3239	d5fd1b4f83685157a883838f05845b96_2619	6badda44e8056cb37f8ad7368ed188d2_2999	a11e51e3e9d27439ea3b5ccb13d9d066_3875	10a7b1af6a83d7de8b3ddb173791c6d9_3538	99208419edebc8d197684c252b062c82_3674	44ffbb1a9aaa295e97e8afb4ab27cda0_3212	05cf582fd6b7a2a9b33daf5880b21e38_3780	611cdae4c205070ddfa3f1e8c6687b4d_3715	1b3f24b6653e20e68e6a3c45792b637d_3278	a157ed540551fc46452f324682411a41_4067	b04d8b0fafe59e3e0bf8723406711506_4031	a5128d59a21373e87e1751aa3db19548_3351	5bb522dd4ab05e8ef68016408893a4b1_3025
era		GTP-binding protein	19	19	1	52	4564				905	905	905	8c0ffab546cffa8b8312cd6dcbe63fac_22	e9593a73ee59e109c3a84ae764795e35_22	a278c521f3462e798f98ab3da4f0ca9c_661	f65e28defb82d628dede419184f7a1df_583	6f1aed853d7426dfd55402677aa7aca9_1234	6fa0c7d3eb28fffa22129f7cb7363aa8_418	d5fd1b4f83685157a883838f05845b96_3560	6badda44e8056cb37f8ad7368ed188d2_2326	a11e51e3e9d27439ea3b5ccb13d9d066_482	10a7b1af6a83d7de8b3ddb173791c6d9_1751	99208419edebc8d197684c252b062c82_2677	44ffbb1a9aaa295e97e8afb4ab27cda0_3333	05cf582fd6b7a2a9b33daf5880b21e38_480	611cdae4c205070ddfa3f1e8c6687b4d_22	1b3f24b6653e20e68e6a3c45792b637d_3987	a157ed540551fc46452f324682411a41_4145	b04d8b0fafe59e3e0bf8723406711506_4129	a5128d59a21373e87e1751aa3db19548_255	5bb522dd4ab05e8ef68016408893a4b1_540
erfK		L\tD-transpeptidase ErfK	19	19	1	52	5277				926	935	933	8c0ffab546cffa8b8312cd6dcbe63fac_2666	e9593a73ee59e109c3a84ae764795e35_2663	a278c521f3462e798f98ab3da4f0ca9c_995	f65e28defb82d628dede419184f7a1df_901	6f1aed853d7426dfd55402677aa7aca9_4459	6fa0c7d3eb28fffa22129f7cb7363aa8_4494	d5fd1b4f83685157a883838f05845b96_2230	6badda44e8056cb37f8ad7368ed188d2_437	a11e51e3e9d27439ea3b5ccb13d9d066_2968	10a7b1af6a83d7de8b3ddb173791c6d9_4035	99208419edebc8d197684c252b062c82_3068	44ffbb1a9aaa295e97e8afb4ab27cda0_4454	05cf582fd6b7a2a9b33daf5880b21e38_1570	611cdae4c205070ddfa3f1e8c6687b4d_4327	1b3f24b6653e20e68e6a3c45792b637d_581	a157ed540551fc46452f324682411a41_2496	b04d8b0fafe59e3e0bf8723406711506_2483	a5128d59a21373e87e1751aa3db19548_4275	5bb522dd4ab05e8ef68016408893a4b1_3945
erpA		essential respiratory protein A	19	19	1	52	3368				344	344	344	8c0ffab546cffa8b8312cd6dcbe63fac_379	e9593a73ee59e109c3a84ae764795e35_678	a278c521f3462e798f98ab3da4f0ca9c_258	f65e28defb82d628dede419184f7a1df_349	6f1aed853d7426dfd55402677aa7aca9_1919	6fa0c7d3eb28fffa22129f7cb7363aa8_2133	d5fd1b4f83685157a883838f05845b96_1278	6badda44e8056cb37f8ad7368ed188d2_2491	a11e51e3e9d27439ea3b5ccb13d9d066_2660	10a7b1af6a83d7de8b3ddb173791c6d9_3443	99208419edebc8d197684c252b062c82_1374	44ffbb1a9aaa295e97e8afb4ab27cda0_2231	05cf582fd6b7a2a9b33daf5880b21e38_3317	611cdae4c205070ddfa3f1e8c6687b4d_3810	1b3f24b6653e20e68e6a3c45792b637d_3684	a157ed540551fc46452f324682411a41_3755	b04d8b0fafe59e3e0bf8723406711506_3741	a5128d59a21373e87e1751aa3db19548_2754	5bb522dd4ab05e8ef68016408893a4b1_607
eutA		reactivating factor for ethanolamine ammonia-lyase EutBC	19	19	1	52	4702				1403	1403	1403	8c0ffab546cffa8b8312cd6dcbe63fac_145	e9593a73ee59e109c3a84ae764795e35_145	a278c521f3462e798f98ab3da4f0ca9c_2847	f65e28defb82d628dede419184f7a1df_2747	6f1aed853d7426dfd55402677aa7aca9_1116	6fa0c7d3eb28fffa22129f7cb7363aa8_66	d5fd1b4f83685157a883838f05845b96_841	6badda44e8056cb37f8ad7368ed188d2_2435	a11e51e3e9d27439ea3b5ccb13d9d066_363	10a7b1af6a83d7de8b3ddb173791c6d9_43	99208419edebc8d197684c252b062c82_347	44ffbb1a9aaa295e97e8afb4ab27cda0_1777	05cf582fd6b7a2a9b33daf5880b21e38_599	611cdae4c205070ddfa3f1e8c6687b4d_140	1b3f24b6653e20e68e6a3c45792b637d_120	a157ed540551fc46452f324682411a41_2624	b04d8b0fafe59e3e0bf8723406711506_2148	a5128d59a21373e87e1751aa3db19548_375	5bb522dd4ab05e8ef68016408893a4b1_422
eutB		ethanolamine ammonia-lyase\t alpha subunit	19	19	1	52	4703				1361	1397	1362	8c0ffab546cffa8b8312cd6dcbe63fac_146	e9593a73ee59e109c3a84ae764795e35_146	a278c521f3462e798f98ab3da4f0ca9c_2848	f65e28defb82d628dede419184f7a1df_2748	6f1aed853d7426dfd55402677aa7aca9_1115	6fa0c7d3eb28fffa22129f7cb7363aa8_67	d5fd1b4f83685157a883838f05845b96_842	6badda44e8056cb37f8ad7368ed188d2_2434	a11e51e3e9d27439ea3b5ccb13d9d066_362	10a7b1af6a83d7de8b3ddb173791c6d9_44	99208419edebc8d197684c252b062c82_346	44ffbb1a9aaa295e97e8afb4ab27cda0_1778	05cf582fd6b7a2a9b33daf5880b21e38_600	611cdae4c205070ddfa3f1e8c6687b4d_141	1b3f24b6653e20e68e6a3c45792b637d_121	a157ed540551fc46452f324682411a41_2625	b04d8b0fafe59e3e0bf8723406711506_2147	a5128d59a21373e87e1751aa3db19548_376	5bb522dd4ab05e8ef68016408893a4b1_421
eutC		ethanolamine ammonia-lyase\t beta subunit	19	19	1	52	4704				887	887	887	8c0ffab546cffa8b8312cd6dcbe63fac_147	e9593a73ee59e109c3a84ae764795e35_147	a278c521f3462e798f98ab3da4f0ca9c_2849	f65e28defb82d628dede419184f7a1df_2749	6f1aed853d7426dfd55402677aa7aca9_1114	6fa0c7d3eb28fffa22129f7cb7363aa8_68	d5fd1b4f83685157a883838f05845b96_843	6badda44e8056cb37f8ad7368ed188d2_2433	a11e51e3e9d27439ea3b5ccb13d9d066_361	10a7b1af6a83d7de8b3ddb173791c6d9_45	99208419edebc8d197684c252b062c82_345	44ffbb1a9aaa295e97e8afb4ab27cda0_1779	05cf582fd6b7a2a9b33daf5880b21e38_601	611cdae4c205070ddfa3f1e8c6687b4d_142	1b3f24b6653e20e68e6a3c45792b637d_122	a157ed540551fc46452f324682411a41_2626	b04d8b0fafe59e3e0bf8723406711506_2146	a5128d59a21373e87e1751aa3db19548_377	5bb522dd4ab05e8ef68016408893a4b1_420
eutD		phosphate acetyltransferase monomer	19	19	1	52	4695				1016	1016	1016	8c0ffab546cffa8b8312cd6dcbe63fac_138	e9593a73ee59e109c3a84ae764795e35_138	a278c521f3462e798f98ab3da4f0ca9c_2840	f65e28defb82d628dede419184f7a1df_2740	6f1aed853d7426dfd55402677aa7aca9_1123	6fa0c7d3eb28fffa22129f7cb7363aa8_59	d5fd1b4f83685157a883838f05845b96_834	6badda44e8056cb37f8ad7368ed188d2_2442	a11e51e3e9d27439ea3b5ccb13d9d066_370	10a7b1af6a83d7de8b3ddb173791c6d9_36	99208419edebc8d197684c252b062c82_354	44ffbb1a9aaa295e97e8afb4ab27cda0_1770	05cf582fd6b7a2a9b33daf5880b21e38_592	611cdae4c205070ddfa3f1e8c6687b4d_133	1b3f24b6653e20e68e6a3c45792b637d_113	a157ed540551fc46452f324682411a41_2617	b04d8b0fafe59e3e0bf8723406711506_2155	a5128d59a21373e87e1751aa3db19548_367	5bb522dd4ab05e8ef68016408893a4b1_429
eutE		putative aldehyde dehydrogenase\t ethanolamine utilization protein	19	19	1	52	4698				1403	1403	1403	8c0ffab546cffa8b8312cd6dcbe63fac_141	e9593a73ee59e109c3a84ae764795e35_141	a278c521f3462e798f98ab3da4f0ca9c_2843	f65e28defb82d628dede419184f7a1df_2743	6f1aed853d7426dfd55402677aa7aca9_1120	6fa0c7d3eb28fffa22129f7cb7363aa8_62	d5fd1b4f83685157a883838f05845b96_837	6badda44e8056cb37f8ad7368ed188d2_2439	a11e51e3e9d27439ea3b5ccb13d9d066_367	10a7b1af6a83d7de8b3ddb173791c6d9_39	99208419edebc8d197684c252b062c82_351	44ffbb1a9aaa295e97e8afb4ab27cda0_1773	05cf582fd6b7a2a9b33daf5880b21e38_595	611cdae4c205070ddfa3f1e8c6687b4d_136	1b3f24b6653e20e68e6a3c45792b637d_116	a157ed540551fc46452f324682411a41_2620	b04d8b0fafe59e3e0bf8723406711506_2152	a5128d59a21373e87e1751aa3db19548_370	5bb522dd4ab05e8ef68016408893a4b1_426
eutG		putative alcohol dehydrogenase in ethanolamine utilization	19	19	1	52	4700				995	1187	1176	8c0ffab546cffa8b8312cd6dcbe63fac_143	e9593a73ee59e109c3a84ae764795e35_143	a278c521f3462e798f98ab3da4f0ca9c_2845	f65e28defb82d628dede419184f7a1df_2745	6f1aed853d7426dfd55402677aa7aca9_1118	6fa0c7d3eb28fffa22129f7cb7363aa8_64	d5fd1b4f83685157a883838f05845b96_839	6badda44e8056cb37f8ad7368ed188d2_2437	a11e51e3e9d27439ea3b5ccb13d9d066_365	10a7b1af6a83d7de8b3ddb173791c6d9_41	99208419edebc8d197684c252b062c82_349	44ffbb1a9aaa295e97e8afb4ab27cda0_1775	05cf582fd6b7a2a9b33daf5880b21e38_597	611cdae4c205070ddfa3f1e8c6687b4d_138	1b3f24b6653e20e68e6a3c45792b637d_118	a157ed540551fc46452f324682411a41_2622	b04d8b0fafe59e3e0bf8723406711506_2150	a5128d59a21373e87e1751aa3db19548_373	5bb522dd4ab05e8ef68016408893a4b1_424
[truncated: 6,368 more rows]

## Sheet: Unique Human Genes
Gene	Non-unique Gene name	Annotation	No. isolates	No. sequences	Avg sequences per isolate	Genome Fragment	Order within Fragment	Accessory Fragment	Accessory Order with Fragment	QC	Min group size nuc	Max group size nuc	Avg group size nuc	120CM2-M-C-ST6786	120PM3-M-P-ST6786	121PP1-M-P-ST216	121UP3-M-NC-ST216	128CM1-M-C-ST10	128PP2-M-P-ST10	16CP1-S-C-ST206	16PP2-S-P-ST206	54CM1-S-C-ST48	54PM1-S-P-ST48	59CM2-S-C-ST10	59PM1-S-P-ST10	60CM1-S-C-ST10	60PP1-S-P-ST10	63PM1-M-P-ST196	63PM2-M-P-ST457	63UM2-M-NC-ST457	8PM1-S-P-ST10	8UP1-S-NC-ST10
[truncated: 1,272 more rows]

## Sheet: Unique Pig
Gene	Non-unique Gene name	Annotation	No. isolates	No. sequences	Avg sequences per isolate	Genome Fragment	Order within Fragment	Accessory Fragment	Accessory Order with Fragment	QC	Min group size nuc	Max group size nuc	Avg group size nuc	120CM2-M-C-ST6786	120PM3-M-P-ST6786	121PP1-M-P-ST216	121UP3-M-NC-ST216	128CM1-M-C-ST10	128PP2-M-P-ST10	16CP1-S-C-ST206	16PP2-S-P-ST206	54CM1-S-C-ST48	54PM1-S-P-ST48	59CM2-S-C-ST10	59PM1-S-P-ST10	60CM1-S-C-ST10	60PP1-S-P-ST10	63PM1-M-P-ST196	63PM2-M-P-ST457	63UM2-M-NC-ST457	8PM1-S-P-ST10	8UP1-S-NC-ST10
[truncated: 2,309 more rows]
